# Supplementary material for: Hsa_circ_0001756 drives gastric cancer glycolysis by increasing the expression and stability of PGK1 mRNA
Source: Front Immunol. 2025 Feb 20;16:1511247. doi: 10.3389/fimmu.2025.1511247 (PMC11882586; doi:10.3389/fimmu.2025.1511247)
Supplement: Supplementary file 4 [file Table2.xlsx]

## Sheet: Sheet1
miranda	pita	RNAhybird
miRNA	miRNA	miRNA
hsa-miR-15a-3p	hsa-miR-6851-5p	hsa-let-7a-5p
hsa-miR-22-3p	hsa-miR-4695-5p	hsa-let-7a-2-3p
hsa-miR-23a-3p	hsa-miR-6770-5p	hsa-let-7b-5p
hsa-miR-26b-3p	hsa-miR-608	hsa-let-7b-5p
hsa-miR-27a-3p	hsa-miR-6799-5p	hsa-let-7b-5p
hsa-miR-28-5p	hsa-miR-4793-3p	hsa-let-7c-5p
hsa-miR-29a-3p	hsa-miR-6798-5p	hsa-let-7c-5p
hsa-miR-93-5p	hsa-miR-423-5p	hsa-let-7c-5p
hsa-miR-100-3p	hsa-miR-4486	hsa-let-7d-5p
hsa-miR-30c-2-3p	hsa-miR-6734-5p	hsa-let-7e-5p
hsa-miR-139-3p	hsa-miR-1266-5p	hsa-let-7e-3p
hsa-miR-34a-5p	hsa-miR-6134	hsa-miR-15a-3p
hsa-miR-203a-5p	hsa-miR-6865-5p	hsa-miR-15a-3p
hsa-miR-204-3p	hsa-miR-134-5p	hsa-miR-16-1-3p
hsa-miR-212-5p	hsa-miR-3689a-3p	hsa-miR-16-1-3p
hsa-miR-216a-3p	hsa-miR-6782-5p	hsa-miR-17-3p
hsa-miR-27b-3p	hsa-miR-4687-3p	hsa-miR-17-3p
hsa-miR-30b-3p	hsa-miR-185-3p	hsa-miR-19b-1-5p
hsa-miR-128-1-5p	hsa-miR-5787	hsa-miR-19b-1-5p
hsa-miR-128-3p	hsa-miR-3175	hsa-miR-19b-2-5p
hsa-miR-152-5p	hsa-miR-6724-5p	hsa-miR-22-5p
hsa-miR-134-5p	hsa-miR-4298	hsa-miR-22-5p
hsa-miR-134-3p	hsa-miR-4525	hsa-miR-22-5p
hsa-miR-185-3p	hsa-miR-6743-5p	hsa-miR-22-5p
hsa-miR-29c-3p	hsa-miR-4783-3p	hsa-miR-23a-5p
hsa-miR-302a-3p	hsa-miR-378c	hsa-miR-23a-3p
hsa-miR-363-5p	hsa-miR-3151-5p	hsa-miR-25-5p
hsa-miR-365a-5p	hsa-miR-4685-5p	hsa-miR-27a-5p
hsa-miR-365b-5p	hsa-miR-4632-5p	hsa-miR-27a-5p
hsa-miR-302b-3p	hsa-miR-4783-3p	hsa-miR-27a-5p
hsa-miR-302c-3p	hsa-miR-4706	hsa-miR-27a-5p
hsa-miR-302d-3p	hsa-miR-1226-5p	hsa-miR-27a-5p
hsa-miR-370-3p	hsa-miR-3689b-3p	hsa-miR-27a-3p
hsa-miR-372-3p	hsa-miR-3689c	hsa-miR-29a-3p
hsa-miR-373-3p	hsa-miR-4474-3p	hsa-miR-30a-3p
hsa-miR-376a-3p	hsa-miR-6740-5p	hsa-miR-31-5p
hsa-miR-378a-3p	hsa-miR-6848-5p	hsa-miR-31-5p
hsa-miR-328-5p	hsa-miR-6813-5p	hsa-miR-33a-5p
hsa-miR-151a-5p	hsa-miR-6730-5p	hsa-miR-92a-1-5p
hsa-miR-422a	hsa-miR-663b	hsa-miR-92a-1-5p
hsa-miR-423-5p	hsa-miR-6855-5p	hsa-miR-92a-1-5p
hsa-miR-448	hsa-miR-19b-1-5p	hsa-miR-92a-1-5p
hsa-miR-449a	hsa-miR-370-3p	hsa-miR-92a-1-5p
hsa-miR-329-5p	hsa-miR-5008-5p	hsa-miR-92a-2-5p
hsa-miR-410-5p	hsa-miR-3197	hsa-miR-92a-2-5p
hsa-miR-376b-5p	hsa-miR-6724-5p	hsa-miR-92a-2-5p
hsa-miR-376b-3p	hsa-miR-6846-5p	hsa-miR-92a-2-5p
hsa-miR-487a-5p	hsa-miR-485-5p	hsa-miR-92a-2-5p
hsa-miR-490-5p	hsa-miR-6776-5p	hsa-miR-92a-2-5p
hsa-miR-493-5p	hsa-miR-4538	hsa-miR-93-3p
hsa-miR-432-5p	hsa-miR-92b-5p	hsa-miR-96-5p
hsa-miR-432-3p	hsa-miR-6762-3p	hsa-miR-96-5p
hsa-miR-512-3p	hsa-miR-3945	hsa-miR-101-5p
hsa-miR-520e	hsa-miR-4640-5p	hsa-miR-101-3p
hsa-miR-517-5p	hsa-miR-7160-5p	hsa-miR-29b-1-5p
hsa-miR-520d-3p	hsa-miR-30b-3p	hsa-miR-29b-1-5p
hsa-miR-516b-3p	hsa-miR-512-3p	hsa-miR-29b-1-5p
hsa-miR-516a-5p	hsa-miR-2392	hsa-miR-29b-1-5p
hsa-miR-516a-3p	hsa-miR-373-3p	hsa-miR-29b-3p
hsa-miR-557	hsa-miR-4716-3p	hsa-miR-29b-2-5p
hsa-miR-561-5p	hsa-miR-1261	hsa-miR-29b-2-5p
hsa-miR-578	hsa-miR-3127-5p	hsa-miR-29b-2-5p
hsa-miR-581	hsa-miR-760	hsa-miR-29b-2-5p
hsa-miR-604	hsa-miR-4498	hsa-miR-103a-2-5p
hsa-miR-605-3p	hsa-miR-7155-3p	hsa-miR-103a-3p
hsa-miR-611	hsa-miR-1538	hsa-miR-105-3p
hsa-miR-623	hsa-miR-4640-5p	hsa-miR-105-3p
hsa-miR-625-5p	hsa-miR-4728-5p	hsa-miR-107
hsa-miR-637	hsa-miR-7854-3p	hsa-miR-197-5p
hsa-miR-638	hsa-miR-6724-5p	hsa-miR-197-5p
hsa-miR-449b-5p	hsa-miR-6734-5p	hsa-miR-197-5p
hsa-miR-655-5p	hsa-miR-6769b-5p	hsa-miR-197-5p
hsa-miR-542-3p	hsa-miR-3940-5p	hsa-miR-198
hsa-miR-151b	hsa-miR-1273h-5p	hsa-miR-199a-5p
hsa-miR-1301-3p	hsa-miR-1827	hsa-miR-208a-5p
hsa-miR-449c-5p	hsa-miR-3135b	hsa-miR-208a-5p
hsa-miR-769-5p	hsa-miR-3911	hsa-miR-129-5p
hsa-miR-1298-5p	hsa-miR-4656	hsa-miR-129-5p
hsa-miR-298	hsa-miR-99b-3p	hsa-miR-129-5p
hsa-miR-873-5p	hsa-miR-6842-3p	hsa-miR-129-5p
hsa-miR-936	hsa-miR-3663-5p	hsa-miR-30c-2-3p
hsa-miR-937-5p	hsa-miR-4487	hsa-miR-30c-2-3p
hsa-miR-1178-3p	hsa-miR-7854-3p	hsa-miR-30c-2-3p
hsa-miR-1182	hsa-miR-6806-5p	hsa-miR-139-3p
hsa-miR-1226-3p	hsa-miR-6815-5p	hsa-miR-139-3p
hsa-miR-1233-5p	hsa-miR-3184-5p	hsa-miR-139-3p
hsa-miR-1238-3p	hsa-miR-4741	hsa-miR-139-3p
hsa-miR-663b	hsa-miR-3665	hsa-miR-147a
hsa-miR-1204	hsa-miR-6851-5p	hsa-miR-34a-5p
hsa-miR-1207-5p	hsa-miR-1250-5p	hsa-miR-182-5p
hsa-miR-1293	hsa-miR-3156-5p	hsa-miR-187-3p
hsa-miR-1294	hsa-miR-4745-3p	hsa-miR-199b-5p
hsa-miR-1250-5p	hsa-miR-3692-5p	hsa-miR-203a-5p
hsa-miR-1261	hsa-miR-6824-5p	hsa-miR-204-5p
hsa-miR-1262	hsa-miR-4533	hsa-miR-204-3p
hsa-miR-1266-5p	hsa-miR-3122	hsa-miR-204-3p
hsa-miR-1269a	hsa-miR-378a-3p	hsa-miR-210-3p
hsa-miR-1270	hsa-miR-5196-5p	hsa-miR-210-3p
hsa-miR-302e	hsa-miR-4507	hsa-miR-210-3p
hsa-miR-1282	hsa-miR-378f	hsa-miR-211-5p
hsa-miR-1288-3p	hsa-miR-3151-5p	hsa-miR-211-3p
hsa-miR-1255b-2-3p	hsa-miR-4298	hsa-miR-211-3p
hsa-miR-1538	hsa-miR-4292	hsa-miR-212-5p
hsa-miR-1911-3p	hsa-miR-6132	hsa-miR-212-5p
hsa-miR-2115-3p	hsa-miR-92a-1-5p	hsa-miR-212-5p
hsa-miR-2276-3p	hsa-miR-604	hsa-miR-214-5p
hsa-miR-3122	hsa-miR-4748	hsa-miR-216a-3p
hsa-miR-3127-5p	hsa-miR-363-5p	hsa-miR-217
hsa-miR-3130-5p	hsa-miR-7847-3p	hsa-miR-217
hsa-miR-3130-3p	hsa-miR-4763-3p	hsa-miR-218-5p
hsa-miR-3131	hsa-miR-4645-3p	hsa-miR-218-1-3p
hsa-miR-3136-3p	hsa-miR-4506	hsa-miR-219a-1-3p
hsa-miR-3140-3p	hsa-miR-4689	hsa-miR-219a-1-3p
hsa-miR-3147	hsa-miR-936	hsa-miR-222-5p
hsa-miR-3158-3p	hsa-miR-1293	hsa-miR-222-3p
hsa-miR-3165	hsa-miR-6874-5p	hsa-miR-223-5p
hsa-miR-3173-5p	hsa-miR-4430	hsa-miR-224-5p
hsa-miR-3173-3p	hsa-miR-6891-5p	hsa-miR-200b-5p
hsa-miR-323b-5p	hsa-miR-15a-3p	hsa-miR-200b-5p
hsa-miR-3175	hsa-miR-7153-5p	hsa-let-7g-3p
hsa-miR-3184-5p	hsa-miR-4316	hsa-let-7g-3p
hsa-miR-3065-3p	hsa-miR-296-3p	hsa-let-7g-3p
hsa-miR-3191-3p	hsa-miR-4646-5p	hsa-let-7i-5p
hsa-miR-378c	hsa-miR-6885-3p	hsa-let-7i-3p
hsa-miR-4299	hsa-miR-3135b	hsa-miR-15b-3p
hsa-miR-4316	hsa-miR-3652	hsa-miR-23b-5p
hsa-miR-4256	hsa-miR-378b	hsa-miR-23b-3p
hsa-miR-2355-3p	hsa-miR-6746-5p	hsa-miR-27b-3p
hsa-miR-4268	hsa-miR-3064-5p	hsa-miR-30b-3p
hsa-miR-4264	hsa-miR-323a-5p	hsa-miR-30b-3p
hsa-miR-4282	hsa-miR-3663-5p	hsa-miR-122-5p
hsa-miR-3605-3p	hsa-miR-6809-5p	hsa-miR-124-5p
hsa-miR-3607-5p	hsa-miR-4745-3p	hsa-miR-124-5p
hsa-miR-3612	hsa-miR-6504-5p	hsa-miR-124-5p
hsa-miR-3614-5p	hsa-miR-125a-3p	hsa-miR-124-5p
hsa-miR-3616-3p	hsa-miR-4649-3p	hsa-miR-124-5p
hsa-miR-3620-5p	hsa-miR-6794-5p	hsa-miR-124-3p
hsa-miR-3622b-5p	hsa-miR-6845-5p	hsa-miR-125b-1-3p
hsa-miR-3660	hsa-miR-7851-3p	hsa-miR-128-1-5p
hsa-miR-3677-5p	hsa-miR-1226-5p	hsa-miR-128-1-5p
hsa-miR-3677-3p	hsa-miR-6834-5p	hsa-miR-128-1-5p
hsa-miR-3681-3p	hsa-miR-3074-5p	hsa-miR-128-1-5p
hsa-miR-3689a-5p	hsa-miR-3681-3p	hsa-miR-128-1-5p
hsa-miR-3691-5p	hsa-miR-378e	hsa-miR-128-1-5p
hsa-miR-3692-5p	hsa-miR-762	hsa-miR-128-3p
hsa-miR-3689b-5p	hsa-miR-6894-5p	hsa-miR-128-3p
hsa-miR-3913-5p	hsa-miR-1285-3p	hsa-miR-133a-5p
hsa-miR-3925-5p	hsa-miR-105-3p	hsa-miR-133a-3p
hsa-miR-3945	hsa-miR-6780b-5p	hsa-miR-135a-3p
hsa-miR-1268b	hsa-miR-6790-3p	hsa-miR-135a-3p
hsa-miR-378e	hsa-miR-4447	hsa-miR-138-5p
hsa-miR-4440	hsa-miR-3689d	hsa-miR-138-5p
hsa-miR-4443	hsa-miR-3165	hsa-miR-138-5p
hsa-miR-4446-3p	hsa-miR-5589-5p	hsa-miR-140-5p
hsa-miR-4447	hsa-miR-6753-5p	hsa-miR-143-5p
hsa-miR-3135b	hsa-miR-6865-5p	hsa-miR-144-3p
hsa-miR-4474-3p	hsa-miR-378d	hsa-miR-145-5p
hsa-miR-3689d	hsa-miR-6745	hsa-miR-145-5p
hsa-miR-3689e	hsa-miR-4802-5p	hsa-miR-152-5p
hsa-miR-4482-5p	hsa-miR-1229-5p	hsa-miR-152-5p
hsa-miR-4486	hsa-miR-4688	hsa-miR-152-3p
hsa-miR-4496	hsa-miR-6863	hsa-miR-153-5p
hsa-miR-4498	hsa-miR-19b-2-5p	hsa-miR-191-3p
hsa-miR-2392	hsa-miR-6788-5p	hsa-miR-191-3p
hsa-miR-4518	hsa-miR-6848-5p	hsa-miR-9-5p
hsa-miR-1269b	hsa-miR-4489	hsa-miR-9-5p
hsa-miR-4522	hsa-miR-6516-5p	hsa-miR-125a-3p
hsa-miR-4525	hsa-miR-619-3p	hsa-miR-125a-3p
hsa-miR-4526	hsa-miR-3199	hsa-miR-134-5p
hsa-miR-4529-3p	hsa-miR-6737-5p	hsa-miR-134-3p
hsa-miR-378i	hsa-miR-6746-5p	hsa-miR-138-1-3p
hsa-miR-4538	hsa-miR-6805-3p	hsa-miR-149-5p
hsa-miR-4632-5p	hsa-miR-134-3p	hsa-miR-149-5p
hsa-miR-4638-5p	hsa-miR-4747-3p	hsa-miR-149-3p
hsa-miR-4640-5p	hsa-miR-134-5p	hsa-miR-149-3p
hsa-miR-4646-5p	hsa-miR-323b-5p	hsa-miR-149-3p
hsa-miR-4649-5p	hsa-miR-4525	hsa-miR-149-3p
hsa-miR-4666a-5p	hsa-miR-323a-5p	hsa-miR-149-3p
hsa-miR-4667-5p	hsa-miR-5787	hsa-miR-149-3p
hsa-miR-4670-3p	hsa-miR-6819-5p	hsa-miR-149-3p
hsa-miR-4671-5p	hsa-miR-3681-5p	hsa-miR-150-3p
hsa-miR-4672	hsa-miR-4675	hsa-miR-154-5p
hsa-miR-4675	hsa-miR-3065-3p	hsa-miR-184
hsa-miR-4677-5p	hsa-miR-593-5p	hsa-miR-184
hsa-miR-4684-3p	hsa-miR-410-5p	hsa-miR-185-5p
hsa-miR-4687-3p	hsa-miR-3187-3p	hsa-miR-185-5p
hsa-miR-1343-3p	hsa-miR-645	hsa-miR-185-5p
hsa-miR-4688	hsa-miR-6747-5p	hsa-miR-185-3p
hsa-miR-4695-5p	hsa-miR-5010-5p	hsa-miR-185-3p
hsa-miR-4695-3p	hsa-miR-4687-3p	hsa-miR-185-3p
hsa-miR-4714-5p	hsa-miR-663b	hsa-miR-185-3p
hsa-miR-4721	hsa-miR-3191-3p	hsa-miR-185-3p
hsa-miR-4724-5p	hsa-miR-639	hsa-miR-185-3p
hsa-miR-4726-5p	hsa-miR-6778-5p	hsa-miR-185-3p
hsa-miR-4731-5p	hsa-miR-216a-3p	hsa-miR-185-3p
hsa-miR-3064-5p	hsa-miR-636	hsa-miR-186-3p
hsa-miR-4738-5p	hsa-miR-6830-5p	hsa-miR-193a-5p
hsa-miR-4741	hsa-miR-3189-3p	hsa-miR-193a-5p
hsa-miR-4745-3p	hsa-miR-139-3p	hsa-miR-193a-5p
hsa-miR-4746-3p	hsa-miR-6842-3p	hsa-miR-195-3p
hsa-miR-4747-5p	hsa-miR-4725-3p	hsa-miR-320a
hsa-miR-4747-3p	hsa-miR-3622b-5p	hsa-miR-320a
hsa-miR-4750-5p	hsa-miR-1273h-5p	hsa-miR-128-2-5p
hsa-miR-4756-5p	hsa-miR-1288-3p	hsa-miR-128-2-5p
hsa-miR-4763-3p	hsa-miR-874-3p	hsa-miR-128-2-5p
hsa-miR-4774-3p	hsa-miR-30c-2-3p	hsa-miR-128-2-5p
hsa-miR-4783-3p	hsa-miR-1178-3p	hsa-miR-128-2-5p
hsa-miR-2467-5p	hsa-miR-5572	hsa-miR-194-3p
hsa-miR-4793-3p	hsa-miR-6880-5p	hsa-miR-106b-3p
hsa-miR-4794	hsa-miR-8069	hsa-miR-29c-3p
hsa-miR-4802-5p	hsa-miR-377-5p	hsa-miR-30c-1-3p
hsa-miR-5008-3p	hsa-miR-4701-3p	hsa-miR-30c-1-3p
hsa-miR-5010-5p	hsa-miR-6770-3p	hsa-miR-30c-1-3p
hsa-miR-5091	hsa-miR-3131	hsa-miR-200a-5p
hsa-miR-1273g-5p	hsa-miR-3140-3p	hsa-miR-200a-5p
hsa-miR-5194	hsa-miR-6085	hsa-miR-302a-3p
hsa-miR-5580-5p	hsa-miR-4506	hsa-miR-219a-2-3p
hsa-miR-548at-5p	hsa-miR-6781-5p	hsa-miR-34c-5p
hsa-miR-5582-3p	hsa-miR-6849-5p	hsa-miR-34c-3p
hsa-miR-5589-3p	hsa-miR-6741-5p	hsa-miR-299-3p
hsa-miR-5682	hsa-miR-4489	hsa-miR-299-3p
hsa-miR-5693	hsa-miR-1269b	hsa-miR-301a-5p
hsa-miR-6075	hsa-miR-146b-3p	hsa-miR-296-3p
hsa-miR-6079	hsa-miR-3150a-3p	hsa-miR-296-3p
hsa-miR-6085	hsa-miR-661	hsa-miR-296-3p
hsa-miR-6134	hsa-miR-3622b-5p	hsa-miR-296-3p
hsa-miR-6500-3p	hsa-miR-4647	hsa-miR-296-3p
hsa-miR-6504-5p	hsa-miR-516b-5p	hsa-miR-363-5p
hsa-miR-6514-5p	hsa-miR-605-3p	hsa-miR-363-5p
hsa-miR-6515-5p	hsa-miR-4717-3p	hsa-miR-363-5p
hsa-miR-6715b-5p	hsa-miR-650	hsa-miR-363-5p
hsa-miR-6721-5p	hsa-miR-7108-5p	hsa-miR-363-5p
hsa-miR-6729-5p	hsa-miR-548l	hsa-miR-365a-5p
hsa-miR-6734-5p	hsa-miR-6509-5p	hsa-miR-365a-5p
hsa-miR-6736-5p	hsa-miR-199a-3p	hsa-miR-365a-5p
hsa-miR-6740-5p	hsa-miR-199b-3p	hsa-miR-365a-5p
hsa-miR-6743-5p	hsa-miR-4732-5p	hsa-miR-365a-5p
hsa-miR-6745	hsa-miR-874-5p	hsa-miR-365b-5p
hsa-miR-6747-5p	hsa-miR-7974	hsa-miR-365b-5p
hsa-miR-6751-5p	hsa-miR-1292-5p	hsa-miR-365b-5p
hsa-miR-6762-3p	hsa-miR-30c-2-3p	hsa-miR-365b-5p
hsa-miR-6769a-5p	hsa-miR-4645-3p	hsa-miR-365b-5p
hsa-miR-6770-3p	hsa-miR-372-3p	hsa-miR-365b-5p
hsa-miR-6772-3p	hsa-miR-373-3p	hsa-miR-302c-3p
hsa-miR-6778-5p	hsa-miR-93-5p	hsa-miR-302d-5p
hsa-miR-6779-5p	hsa-miR-6829-5p	hsa-miR-302d-3p
hsa-miR-6783-3p	hsa-miR-6821-5p	hsa-miR-376c-5p
hsa-miR-6793-5p	hsa-miR-3677-5p	hsa-miR-370-3p
hsa-miR-6794-5p	hsa-miR-6748-5p	hsa-miR-370-3p
hsa-miR-6796-5p	hsa-miR-1470	hsa-miR-372-5p
hsa-miR-6798-5p	hsa-miR-6813-5p	hsa-miR-372-3p
hsa-miR-6802-5p	hsa-miR-6818-5p	hsa-miR-373-3p
hsa-miR-6803-5p	hsa-miR-760	hsa-miR-375
hsa-miR-6804-5p	hsa-miR-3616-3p	hsa-miR-375
hsa-miR-6809-5p	hsa-miR-139-3p	hsa-miR-375
hsa-miR-6813-5p	hsa-miR-1471	hsa-miR-376a-3p
hsa-miR-6815-5p	hsa-miR-363-5p	hsa-miR-377-5p
hsa-miR-6818-5p	hsa-miR-3165	hsa-miR-377-5p
hsa-miR-6827-5p	hsa-miR-4695-5p	hsa-miR-377-3p
hsa-miR-6828-3p	hsa-miR-1269a	hsa-miR-378a-3p
hsa-miR-6829-5p	hsa-miR-2467-5p	hsa-miR-378a-3p
hsa-miR-6842-3p	hsa-miR-581	hsa-miR-378a-3p
hsa-miR-6851-5p	hsa-miR-302a-3p	hsa-miR-378a-3p
hsa-miR-6769b-5p	hsa-miR-378h	hsa-miR-379-5p
hsa-miR-6863	hsa-miR-6780a-5p	hsa-miR-382-5p
hsa-miR-6865-5p	hsa-miR-6861-5p	hsa-miR-382-5p
hsa-miR-6876-3p	hsa-miR-422a	hsa-miR-383-5p
hsa-miR-6878-5p	hsa-miR-4747-5p	hsa-miR-383-5p
hsa-miR-6880-5p	hsa-miR-504-3p	hsa-miR-383-3p
hsa-miR-6885-5p	hsa-miR-7154-3p	hsa-miR-383-3p
hsa-miR-6889-3p	hsa-miR-22-5p	hsa-miR-330-5p
hsa-miR-6891-5p	hsa-miR-4687-3p	hsa-miR-328-5p
hsa-miR-6895-3p	hsa-miR-3677-5p	hsa-miR-328-5p
hsa-miR-7107-3p	hsa-miR-3689b-3p	hsa-miR-328-5p
hsa-miR-7109-5p	hsa-miR-3689c	hsa-miR-328-5p
hsa-miR-7110-5p	hsa-miR-512-5p	hsa-miR-328-5p
hsa-miR-7153-5p	hsa-miR-585-3p	hsa-miR-328-5p
hsa-miR-7155-3p	hsa-miR-6806-5p	hsa-miR-328-5p
hsa-miR-7157-5p	hsa-miR-378i	hsa-miR-328-3p
hsa-miR-7158-3p	hsa-miR-4327	hsa-miR-328-3p
hsa-miR-7160-5p	hsa-miR-3689d	hsa-miR-342-5p
hsa-miR-7162-3p	hsa-miR-520e	hsa-miR-342-5p
hsa-miR-1273h-5p	hsa-miR-6749-5p	hsa-miR-342-5p
hsa-miR-7851-3p	hsa-miR-6815-5p	hsa-miR-342-5p
hsa-miR-7854-3p	hsa-miR-4446-3p	hsa-miR-342-5p
hsa-miR-7974	hsa-miR-1226-5p	hsa-miR-323a-5p
hsa-miR-8069	hsa-miR-2467-3p	hsa-miR-323a-5p
hsa-miR-8083	hsa-miR-584-5p	hsa-miR-323a-5p
hsa-miR-8085	hsa-miR-4283	hsa-miR-323a-5p
hsa-miR-8089	hsa-miR-433-3p	hsa-miR-323a-5p
hsa-miR-9500	hsa-miR-3925-5p	hsa-miR-323a-5p
	hsa-miR-4663	hsa-miR-323a-5p
	hsa-miR-3173-3p	hsa-miR-323a-5p
	hsa-miR-3126-5p	hsa-miR-151a-5p
	hsa-miR-636	hsa-miR-151a-5p
	hsa-miR-611	hsa-miR-135b-5p
	hsa-miR-6732-5p	hsa-miR-135b-3p
	hsa-miR-4491	hsa-miR-338-3p
	hsa-miR-4746-3p	hsa-miR-338-3p
	hsa-miR-4723-5p	hsa-miR-339-5p
	hsa-miR-5703	hsa-miR-339-3p
	hsa-miR-609	hsa-miR-339-3p
	hsa-miR-6864-5p	hsa-miR-133b
	hsa-miR-3675-5p	hsa-miR-345-5p
	hsa-miR-4443	hsa-miR-346
	hsa-miR-449c-5p	hsa-miR-346
	hsa-miR-6825-5p	hsa-miR-346
	hsa-miR-4671-5p	hsa-miR-422a
	hsa-miR-204-3p	hsa-miR-422a
	hsa-miR-26b-3p	hsa-miR-422a
	hsa-miR-302b-3p	hsa-miR-422a
	hsa-miR-4746-3p	hsa-miR-423-5p
	hsa-miR-5090	hsa-miR-423-5p
	hsa-miR-4271	hsa-miR-423-5p
	hsa-miR-1273h-5p	hsa-miR-423-3p
	hsa-miR-6735-3p	hsa-miR-423-3p
	hsa-miR-6762-3p	hsa-miR-423-3p
	hsa-miR-1233-5p	hsa-miR-423-3p
	hsa-miR-3187-5p	hsa-miR-423-3p
	hsa-miR-3911	hsa-miR-423-3p
	hsa-miR-4490	hsa-miR-425-3p
	hsa-miR-571	hsa-miR-425-3p
	hsa-miR-152-5p	hsa-miR-20b-3p
	hsa-miR-324-3p	hsa-miR-20b-3p
	hsa-miR-4794	hsa-miR-448
	hsa-miR-668-3p	hsa-miR-448
	hsa-miR-15b-3p	hsa-miR-449a
	hsa-miR-3064-5p	hsa-miR-450a-1-3p
	hsa-miR-30b-3p	hsa-miR-431-5p
	hsa-miR-3135b	hsa-miR-431-3p
	hsa-miR-203a-5p	hsa-miR-431-3p
	hsa-miR-885-3p	hsa-miR-433-5p
	hsa-miR-4539	hsa-miR-433-5p
	hsa-miR-3681-5p	hsa-miR-433-3p
	hsa-miR-185-3p	hsa-miR-329-5p
	hsa-miR-5692b	hsa-miR-329-5p
	hsa-miR-5692c	hsa-miR-329-5p
	hsa-miR-4632-3p	hsa-miR-409-5p
	hsa-miR-4726-5p	hsa-miR-409-5p
	hsa-miR-572	hsa-miR-409-3p
	hsa-miR-659-3p	hsa-miR-410-5p
	hsa-miR-7974	hsa-miR-410-5p
	hsa-miR-6760-5p	hsa-miR-410-5p
	hsa-miR-1293	hsa-miR-410-5p
	hsa-miR-4745-3p	hsa-miR-376b-5p
	hsa-miR-3198	hsa-miR-376b-5p
	hsa-miR-27a-3p	hsa-miR-376b-3p
	hsa-miR-3692-5p	hsa-miR-485-5p
	hsa-miR-6878-5p	hsa-miR-485-5p
	hsa-miR-4689	hsa-miR-486-5p
	hsa-miR-6069	hsa-miR-486-3p
	hsa-miR-6075	hsa-miR-486-3p
	hsa-miR-6085	hsa-miR-486-3p
	hsa-miR-4764-5p	hsa-miR-487a-5p
	hsa-miR-214-3p	hsa-miR-487a-5p
	hsa-miR-328-3p	hsa-miR-487a-5p
	hsa-miR-3689a-3p	hsa-miR-487a-5p
	hsa-miR-502-5p	hsa-miR-487a-5p
	hsa-miR-5693	hsa-miR-488-5p
	hsa-miR-6069	hsa-miR-489-5p
	hsa-miR-302a-3p	hsa-miR-490-5p
	hsa-miR-9500	hsa-miR-491-5p
	hsa-miR-4483	hsa-miR-491-5p
	hsa-miR-3130-5p	hsa-miR-511-5p
	hsa-miR-6821-5p	hsa-miR-146b-3p
	hsa-miR-675-5p	hsa-miR-146b-3p
	hsa-miR-6757-3p	hsa-miR-202-3p
	hsa-miR-4649-5p	hsa-miR-202-3p
	hsa-miR-508-5p	hsa-miR-202-3p
	hsa-miR-6809-5p	hsa-miR-493-5p
	hsa-miR-1298-3p	hsa-miR-493-5p
	hsa-miR-6782-5p	hsa-miR-493-3p
	hsa-miR-520g-3p	hsa-miR-493-3p
	hsa-miR-6860	hsa-miR-432-5p
	hsa-miR-8083	hsa-miR-432-5p
	hsa-miR-101-5p	hsa-miR-432-5p
	hsa-miR-632	hsa-miR-432-3p
	hsa-miR-4710	hsa-miR-432-3p
	hsa-miR-146b-5p	hsa-miR-432-3p
	hsa-miR-302d-3p	hsa-miR-494-5p
	hsa-miR-520a-3p	hsa-miR-494-5p
	hsa-miR-6788-5p	hsa-miR-494-5p
		hsa-miR-494-5p
		hsa-miR-494-5p
		hsa-miR-193b-5p
		hsa-miR-193b-5p
		hsa-miR-193b-5p
		hsa-miR-193b-5p
		hsa-miR-193b-5p
		hsa-miR-193b-5p
		hsa-miR-193b-5p
		hsa-miR-193b-3p
		hsa-miR-181d-3p
		hsa-miR-181d-3p
		hsa-miR-512-3p
		hsa-miR-512-3p
		hsa-miR-512-3p
		hsa-miR-520e
		hsa-miR-520f-3p
		hsa-miR-519c-5p
		hsa-miR-526b-5p
		hsa-miR-526b-5p
		hsa-miR-519b-5p
		hsa-miR-525-3p
		hsa-miR-523-5p
		hsa-miR-518f-5p
		hsa-miR-520b
		hsa-miR-526a
		hsa-miR-520c-5p
		hsa-miR-520c-3p
		hsa-miR-518c-5p
		hsa-miR-524-3p
		hsa-miR-517a-3p
		hsa-miR-519d-5p
		hsa-miR-520d-3p
		hsa-miR-517b-3p
		hsa-miR-516b-5p
		hsa-miR-516b-5p
		hsa-miR-516b-3p
		hsa-miR-518e-5p
		hsa-miR-518d-5p
		hsa-miR-517c-3p
		hsa-miR-522-5p
		hsa-miR-519a-5p
		hsa-miR-516a-5p
		hsa-miR-516a-3p
		hsa-miR-500a-3p
		hsa-miR-502-5p
		hsa-miR-502-5p
		hsa-miR-502-5p
		hsa-miR-502-5p
		hsa-miR-503-3p
		hsa-miR-503-3p
		hsa-miR-503-3p
		hsa-miR-504-3p
		hsa-miR-504-3p
		hsa-miR-504-3p
		hsa-miR-504-3p
		hsa-miR-505-5p
		hsa-miR-505-5p
		hsa-miR-508-3p
		hsa-miR-509-5p
		hsa-miR-509-5p
		hsa-miR-509-3p
		hsa-miR-509-3p
		hsa-miR-532-5p
		hsa-miR-539-5p
		hsa-miR-539-5p
		hsa-miR-487b-5p
		hsa-miR-487b-5p
		hsa-miR-487b-5p
		hsa-miR-487b-5p
		hsa-miR-487b-5p
		hsa-miR-552-5p
		hsa-miR-554
		hsa-miR-92b-5p
		hsa-miR-555
		hsa-miR-557
		hsa-miR-557
		hsa-miR-557
		hsa-miR-557
		hsa-miR-557
		hsa-miR-557
		hsa-miR-558
		hsa-miR-561-5p
		hsa-miR-561-3p
		hsa-miR-564
		hsa-miR-564
		hsa-miR-564
		hsa-miR-566
		hsa-miR-572
		hsa-miR-572
		hsa-miR-574-5p
		hsa-miR-574-5p
		hsa-miR-576-3p
		hsa-miR-578
		hsa-miR-578
		hsa-miR-578
		hsa-miR-579-5p
		hsa-miR-579-5p
		hsa-miR-579-5p
		hsa-miR-581
		hsa-miR-582-5p
		hsa-miR-584-5p
		hsa-miR-584-5p
		hsa-miR-585-5p
		hsa-miR-585-5p
		hsa-miR-588
		hsa-miR-588
		hsa-miR-550a-5p
		hsa-miR-550a-5p
		hsa-miR-550a-5p
		hsa-miR-550a-5p
		hsa-miR-550a-3p
		hsa-miR-591
		hsa-miR-591
		hsa-miR-592
		hsa-miR-593-5p
		hsa-miR-593-3p
		hsa-miR-595
		hsa-miR-597-3p
		hsa-miR-597-3p
		hsa-miR-597-3p
		hsa-miR-598-5p
		hsa-miR-598-5p
		hsa-miR-598-5p
		hsa-miR-598-5p
		hsa-miR-601
		hsa-miR-601
		hsa-miR-602
		hsa-miR-604
		hsa-miR-604
		hsa-miR-605-3p
		hsa-miR-608
		hsa-miR-608
		hsa-miR-608
		hsa-miR-608
		hsa-miR-608
		hsa-miR-608
		hsa-miR-608
		hsa-miR-608
		hsa-miR-608
		hsa-miR-608
		hsa-miR-608
		hsa-miR-609
		hsa-miR-611
		hsa-miR-611
		hsa-miR-611
		hsa-miR-611
		hsa-miR-611
		hsa-miR-612
		hsa-miR-612
		hsa-miR-612
		hsa-miR-612
		hsa-miR-612
		hsa-miR-612
		hsa-miR-612
		hsa-miR-612
		hsa-miR-615-5p
		hsa-miR-615-5p
		hsa-miR-615-5p
		hsa-miR-615-5p
		hsa-miR-615-5p
		hsa-miR-615-5p
		hsa-miR-615-3p
		hsa-miR-616-5p
		hsa-miR-616-3p
		hsa-miR-619-5p
		hsa-miR-619-5p
		hsa-miR-619-3p
		hsa-miR-619-3p
		hsa-miR-621
		hsa-miR-622
		hsa-miR-622
		hsa-miR-623
		hsa-miR-624-5p
		hsa-miR-625-5p
		hsa-miR-629-5p
		hsa-miR-629-5p
		hsa-miR-629-5p
		hsa-miR-630
		hsa-miR-630
		hsa-miR-630
		hsa-miR-33b-5p
		hsa-miR-33b-5p
		hsa-miR-33b-3p
		hsa-miR-632
		hsa-miR-634
		hsa-miR-634
		hsa-miR-636
		hsa-miR-636
		hsa-miR-636
		hsa-miR-636
		hsa-miR-636
		hsa-miR-636
		hsa-miR-637
		hsa-miR-637
		hsa-miR-637
		hsa-miR-637
		hsa-miR-637
		hsa-miR-637
		hsa-miR-637
		hsa-miR-638
		hsa-miR-638
		hsa-miR-638
		hsa-miR-638
		hsa-miR-638
		hsa-miR-639
		hsa-miR-639
		hsa-miR-642a-5p
		hsa-miR-643
		hsa-miR-644a
		hsa-miR-645
		hsa-miR-645
		hsa-miR-647
		hsa-miR-647
		hsa-miR-647
		hsa-miR-647
		hsa-miR-648
		hsa-miR-650
		hsa-miR-650
		hsa-miR-650
		hsa-miR-652-3p
		hsa-miR-661
		hsa-miR-661
		hsa-miR-661
		hsa-miR-661
		hsa-miR-661
		hsa-miR-661
		hsa-miR-663a
		hsa-miR-663a
		hsa-miR-663a
		hsa-miR-663a
		hsa-miR-663a
		hsa-miR-449b-5p
		hsa-miR-654-5p
		hsa-miR-654-5p
		hsa-miR-654-5p
		hsa-miR-654-5p
		hsa-miR-654-5p
		hsa-miR-655-5p
		hsa-miR-655-5p
		hsa-miR-655-5p
		hsa-miR-656-5p
		hsa-miR-656-5p
		hsa-miR-656-5p
		hsa-miR-656-5p
		hsa-miR-658
		hsa-miR-658
		hsa-miR-659-3p
		hsa-miR-659-3p
		hsa-miR-659-3p
		hsa-miR-659-3p
		hsa-miR-659-3p
		hsa-miR-659-3p
		hsa-miR-542-5p
		hsa-miR-542-5p
		hsa-miR-542-5p
		hsa-miR-542-3p
		hsa-miR-758-5p
		hsa-miR-758-5p
		hsa-miR-671-5p
		hsa-miR-671-3p
		hsa-miR-668-5p
		hsa-miR-668-3p
		hsa-miR-550a-3-5p
		hsa-miR-550a-3-5p
		hsa-miR-767-5p
		hsa-miR-767-3p
		hsa-miR-767-3p
		hsa-miR-1224-5p
		hsa-miR-1224-5p
		hsa-miR-1224-5p
		hsa-miR-1224-5p
		hsa-miR-151b
		hsa-miR-151b
		hsa-miR-320b
		hsa-miR-320b
		hsa-miR-1296-5p
		hsa-miR-1468-5p
		hsa-miR-1468-5p
		hsa-miR-1468-5p
		hsa-miR-1271-5p
		hsa-miR-1271-3p
		hsa-miR-1271-3p
		hsa-miR-1271-3p
		hsa-miR-1271-3p
		hsa-miR-1301-5p
		hsa-miR-1301-3p
		hsa-miR-1301-3p
		hsa-miR-1185-5p
		hsa-miR-1185-2-3p
		hsa-miR-1185-2-3p
		hsa-miR-449c-3p
		hsa-miR-769-5p
		hsa-miR-769-5p
		hsa-miR-769-5p
		hsa-miR-769-3p
		hsa-miR-769-3p
		hsa-miR-769-3p
		hsa-miR-769-3p
		hsa-miR-769-3p
		hsa-miR-769-3p
		hsa-miR-766-5p
		hsa-miR-766-5p
		hsa-miR-766-5p
		hsa-miR-766-5p
		hsa-miR-378d
		hsa-miR-378d
		hsa-miR-378d
		hsa-miR-1185-1-3p
		hsa-miR-1185-1-3p
		hsa-miR-762
		hsa-miR-762
		hsa-miR-762
		hsa-miR-762
		hsa-miR-762
		hsa-miR-762
		hsa-miR-762
		hsa-miR-762
		hsa-miR-2113
		hsa-miR-2113
		hsa-miR-765
		hsa-miR-770-5p
		hsa-miR-675-3p
		hsa-miR-298
		hsa-miR-298
		hsa-miR-891a-3p
		hsa-miR-891a-3p
		hsa-miR-874-5p
		hsa-miR-874-3p
		hsa-miR-874-3p
		hsa-miR-892b
		hsa-miR-892b
		hsa-miR-541-5p
		hsa-miR-541-3p
		hsa-miR-541-3p
		hsa-miR-541-3p
		hsa-miR-541-3p
		hsa-miR-541-3p
		hsa-miR-889-5p
		hsa-miR-875-5p
		hsa-miR-744-5p
		hsa-miR-744-5p
		hsa-miR-744-5p
		hsa-miR-887-3p
		hsa-miR-665
		hsa-miR-665
		hsa-miR-873-5p
		hsa-miR-873-3p
		hsa-miR-873-3p
		hsa-miR-760
		hsa-miR-760
		hsa-miR-760
		hsa-miR-760
		hsa-miR-301b-5p
		hsa-miR-301b-5p
		hsa-miR-920
		hsa-miR-920
		hsa-miR-509-3-5p
		hsa-miR-933
		hsa-miR-933
		hsa-miR-933
		hsa-miR-935
		hsa-miR-936
		hsa-miR-937-5p
		hsa-miR-937-5p
		hsa-miR-939-5p
		hsa-miR-939-5p
		hsa-miR-939-5p
		hsa-miR-939-5p
		hsa-miR-939-5p
		hsa-miR-939-5p
		hsa-miR-939-5p
		hsa-miR-939-3p
		hsa-miR-939-3p
		hsa-miR-941
		hsa-miR-942-5p
		hsa-miR-942-3p
		hsa-miR-943
		hsa-miR-297
		hsa-miR-1178-3p
		hsa-miR-1178-3p
		hsa-miR-1180-3p
		hsa-miR-1180-3p
		hsa-miR-1182
		hsa-miR-1182
		hsa-miR-1182
		hsa-miR-1183
		hsa-miR-1183
		hsa-miR-1225-5p
		hsa-miR-1225-5p
		hsa-miR-1225-5p
		hsa-miR-1225-5p
		hsa-miR-1226-5p
		hsa-miR-1226-5p
		hsa-miR-1226-5p
		hsa-miR-1226-5p
		hsa-miR-1226-5p
		hsa-miR-1226-5p
		hsa-miR-1226-5p
		hsa-miR-1226-3p
		hsa-miR-1226-3p
		hsa-miR-1227-5p
		hsa-miR-1227-5p
		hsa-miR-1227-5p
		hsa-miR-1227-5p
		hsa-miR-1227-5p
		hsa-miR-1227-5p
		hsa-miR-1227-5p
		hsa-miR-1227-5p
		hsa-miR-1228-5p
		hsa-miR-1228-5p
		hsa-miR-1228-5p
		hsa-miR-1228-5p
		hsa-miR-1229-5p
		hsa-miR-1229-5p
		hsa-miR-1229-5p
		hsa-miR-1229-5p
		hsa-miR-1229-5p
		hsa-miR-1231
		hsa-miR-1231
		hsa-miR-1231
		hsa-miR-1231
		hsa-miR-1233-5p
		hsa-miR-1233-5p
		hsa-miR-1233-5p
		hsa-miR-1234-3p
		hsa-miR-1237-5p
		hsa-miR-1237-5p
		hsa-miR-1237-5p
		hsa-miR-1237-5p
		hsa-miR-1237-5p
		hsa-miR-1237-5p
		hsa-miR-1237-5p
		hsa-miR-1237-5p
		hsa-miR-1237-5p
		hsa-miR-1237-5p
		hsa-miR-1238-5p
		hsa-miR-1238-3p
		hsa-miR-1238-3p
		hsa-miR-1202
		hsa-miR-1202
		hsa-miR-663b
		hsa-miR-663b
		hsa-miR-1204
		hsa-miR-1207-5p
		hsa-miR-1207-5p
		hsa-miR-1207-5p
		hsa-miR-1207-5p
		hsa-miR-1207-3p
		hsa-miR-1207-3p
		hsa-miR-1285-5p
		hsa-miR-1285-5p
		hsa-miR-1285-3p
		hsa-miR-1285-3p
		hsa-miR-1285-3p
		hsa-miR-1287-5p
		hsa-miR-1287-5p
		hsa-miR-1287-5p
		hsa-miR-1291
		hsa-miR-1293
		hsa-miR-1293
		hsa-miR-1293
		hsa-miR-1293
		hsa-miR-1293
		hsa-miR-1294
		hsa-miR-1294
		hsa-miR-1294
		hsa-miR-1299
		hsa-miR-1299
		hsa-miR-1299
		hsa-miR-1303
		hsa-miR-1303
		hsa-miR-1304-5p
		hsa-miR-1304-5p
		hsa-miR-1304-5p
		hsa-miR-1247-3p
		hsa-miR-1247-3p
		hsa-miR-1249-5p
		hsa-miR-1249-5p
		hsa-miR-1249-5p
		hsa-miR-1249-5p
		hsa-miR-1249-5p
		hsa-miR-1250-5p
		hsa-miR-1250-5p
		hsa-miR-1250-5p
		hsa-miR-1250-5p
		hsa-miR-1250-5p
		hsa-miR-1251-5p
		hsa-miR-1251-3p
		hsa-miR-1251-3p
		hsa-miR-1254
		hsa-miR-1254
		hsa-miR-1254
		hsa-miR-1254
		hsa-miR-1254
		hsa-miR-1254
		hsa-miR-1256
		hsa-miR-1256
		hsa-miR-1256
		hsa-miR-1258
		hsa-miR-1261
		hsa-miR-1262
		hsa-miR-1262
		hsa-miR-1263
		hsa-miR-1263
		hsa-miR-1265
		hsa-miR-1266-5p
		hsa-miR-1266-3p
		hsa-miR-1266-3p
		hsa-miR-1266-3p
		hsa-miR-1267
		hsa-miR-1268a
		hsa-miR-1268a
		hsa-miR-1268a
		hsa-miR-1268a
		hsa-miR-1268a
		hsa-miR-1269a
		hsa-miR-1269a
		hsa-miR-1270
		hsa-miR-1270
		hsa-miR-1270
		hsa-miR-1273a
		hsa-miR-1275
		hsa-miR-1275
		hsa-miR-1275
		hsa-miR-1275
		hsa-miR-1275
		hsa-miR-1275
		hsa-miR-1275
		hsa-miR-1275
		hsa-miR-1278
		hsa-miR-1282
		hsa-miR-1288-3p
		hsa-miR-1292-5p
		hsa-miR-1292-5p
		hsa-miR-1255b-5p
		hsa-miR-1255b-2-3p
		hsa-miR-664a-5p
		hsa-miR-664a-5p
		hsa-miR-664a-5p
		hsa-miR-1306-5p
		hsa-miR-1306-3p
		hsa-miR-1307-5p
		hsa-miR-1307-3p
		hsa-miR-1307-3p
		hsa-miR-1307-3p
		hsa-miR-513b-3p
		hsa-miR-1321
		hsa-miR-1321
		hsa-miR-1322
		hsa-miR-1469
		hsa-miR-1469
		hsa-miR-1469
		hsa-miR-1469
		hsa-miR-1469
		hsa-miR-1469
		hsa-miR-1537-5p
		hsa-miR-1537-5p
		hsa-miR-1538
		hsa-miR-1538
		hsa-miR-103b
		hsa-miR-103b
		hsa-miR-1825
		hsa-miR-1827
		hsa-miR-1908-5p
		hsa-miR-1908-5p
		hsa-miR-1908-5p
		hsa-miR-1908-5p
		hsa-miR-1909-5p
		hsa-miR-1909-5p
		hsa-miR-1909-5p
		hsa-miR-1909-3p
		hsa-miR-1909-3p
		hsa-miR-1909-3p
		hsa-miR-1909-3p
		hsa-miR-1911-5p
		hsa-miR-1911-5p
		hsa-miR-1911-3p
		hsa-miR-1912
		hsa-miR-1914-3p
		hsa-miR-1914-3p
		hsa-miR-1914-3p
		hsa-miR-1914-3p
		hsa-miR-1915-5p
		hsa-miR-1915-5p
		hsa-miR-1915-3p
		hsa-miR-2110
		hsa-miR-2110
		hsa-miR-2110
		hsa-miR-2110
		hsa-miR-2110
		hsa-miR-2115-5p
		hsa-miR-2116-5p
		hsa-miR-2116-5p
		hsa-miR-2116-5p
		hsa-miR-2116-5p
		hsa-miR-2116-5p
		hsa-miR-548q
		hsa-miR-548q
		hsa-miR-548q
		hsa-miR-2276-3p
		hsa-miR-2277-5p
		hsa-miR-2277-5p
		hsa-miR-2681-3p
		hsa-miR-2861
		hsa-miR-2861
		hsa-miR-2861
		hsa-miR-2909
		hsa-miR-3116
		hsa-miR-3116
		hsa-miR-3116
		hsa-miR-3116
		hsa-miR-3116
		hsa-miR-3117-3p
		hsa-miR-3119
		hsa-miR-3120-3p
		hsa-miR-3121-5p
		hsa-miR-3122
		hsa-miR-3122
		hsa-miR-3122
		hsa-miR-3122
		hsa-miR-3122
		hsa-miR-3124-5p
		hsa-miR-3126-3p
		hsa-miR-3127-5p
		hsa-miR-3127-5p
		hsa-miR-3129-5p
		hsa-miR-3130-5p
		hsa-miR-3130-3p
		hsa-miR-3131
		hsa-miR-3131
		hsa-miR-3131
		hsa-miR-3131
		hsa-miR-3131
		hsa-miR-3132
		hsa-miR-3132
		hsa-miR-378b
		hsa-miR-378b
		hsa-miR-3135a
		hsa-miR-3135a
		hsa-miR-3136-3p
		hsa-miR-3137
		hsa-miR-3138
		hsa-miR-3139
		hsa-miR-3140-3p
		hsa-miR-3140-3p
		hsa-miR-3141
		hsa-miR-3141
		hsa-miR-3144-3p
		hsa-miR-1273c
		hsa-miR-3147
		hsa-miR-3147
		hsa-miR-3147
		hsa-miR-3147
		hsa-miR-3147
		hsa-miR-3147
		hsa-miR-3147
		hsa-miR-3147
		hsa-miR-3147
		hsa-miR-3147
		hsa-miR-3149
		hsa-miR-3150a-3p
		hsa-miR-3150a-3p
		hsa-miR-3150a-3p
		hsa-miR-3150a-3p
		hsa-miR-3150a-3p
		hsa-miR-3150a-3p
		hsa-miR-3151-5p
		hsa-miR-3151-5p
		hsa-miR-3151-5p
		hsa-miR-3151-5p
		hsa-miR-3151-5p
		hsa-miR-3151-5p
		hsa-miR-3151-5p
		hsa-miR-3152-5p
		hsa-miR-3153
		hsa-miR-3153
		hsa-miR-3154
		hsa-miR-3156-5p
		hsa-miR-3157-5p
		hsa-miR-3157-3p
		hsa-miR-3157-3p
		hsa-miR-3158-3p
		hsa-miR-3158-3p
		hsa-miR-3159
		hsa-miR-3159
		hsa-miR-3159
		hsa-miR-3160-5p
		hsa-miR-3160-3p
		hsa-miR-3162-5p
		hsa-miR-3162-5p
		hsa-miR-3162-5p
		hsa-miR-3165
		hsa-miR-3165
		hsa-miR-3165
		hsa-miR-3165
		hsa-miR-3169
		hsa-miR-3169
		hsa-miR-3170
		hsa-miR-3170
		hsa-miR-3173-5p
		hsa-miR-3173-5p
		hsa-miR-3173-3p
		hsa-miR-3173-3p
		hsa-miR-1193
		hsa-miR-1193
		hsa-miR-323b-5p
		hsa-miR-323b-5p
		hsa-miR-323b-5p
		hsa-miR-323b-5p
		hsa-miR-323b-5p
		hsa-miR-323b-5p
		hsa-miR-323b-5p
		hsa-miR-3175
		hsa-miR-3175
		hsa-miR-3175
		hsa-miR-3175
		hsa-miR-3175
		hsa-miR-3177-3p
		hsa-miR-3177-3p
		hsa-miR-3178
		hsa-miR-3178
		hsa-miR-3179
		hsa-miR-3180-5p
		hsa-miR-3180-5p
		hsa-miR-3180-3p
		hsa-miR-3180-3p
		hsa-miR-3180-3p
		hsa-miR-3180-3p
		hsa-miR-3180-3p
		hsa-miR-3181
		hsa-miR-3181
		hsa-miR-3184-5p
		hsa-miR-3184-5p
		hsa-miR-3184-5p
		hsa-miR-3065-3p
		hsa-miR-3065-3p
		hsa-miR-3186-5p
		hsa-miR-3186-5p
		hsa-miR-3186-3p
		hsa-miR-3187-5p
		hsa-miR-3187-5p
		hsa-miR-3187-5p
		hsa-miR-3187-5p
		hsa-miR-3187-5p
		hsa-miR-3187-5p
		hsa-miR-3187-5p
		hsa-miR-3187-3p
		hsa-miR-3187-3p
		hsa-miR-3188
		hsa-miR-3188
		hsa-miR-3188
		hsa-miR-3188
		hsa-miR-3188
		hsa-miR-3189-3p
		hsa-miR-3189-3p
		hsa-miR-3189-3p
		hsa-miR-3189-3p
		hsa-miR-3191-5p
		hsa-miR-3191-3p
		hsa-miR-3191-3p
		hsa-miR-3191-3p
		hsa-miR-3191-3p
		hsa-miR-3191-3p
		hsa-miR-3192-5p
		hsa-miR-3192-5p
		hsa-miR-3192-5p
		hsa-miR-3194-5p
		hsa-miR-3194-3p
		hsa-miR-3194-3p
		hsa-miR-3194-3p
		hsa-miR-3194-3p
		hsa-miR-3194-3p
		hsa-miR-3195
		hsa-miR-3196
		hsa-miR-3196
		hsa-miR-3196
		hsa-miR-3196
		hsa-miR-3197
		hsa-miR-3197
		hsa-miR-3197
		hsa-miR-3197
		hsa-miR-3198
		hsa-miR-3198
		hsa-miR-3199
		hsa-miR-3199
		hsa-miR-3199
		hsa-miR-3200-3p
		hsa-miR-4296
		hsa-miR-4296
		hsa-miR-4297
		hsa-miR-378c
		hsa-miR-378c
		hsa-miR-378c
		hsa-miR-378c
		hsa-miR-4294
		hsa-miR-4299
		hsa-miR-4298
		hsa-miR-4298
		hsa-miR-4298
		hsa-miR-4298
		hsa-miR-4300
		hsa-miR-4300
		hsa-miR-4304
		hsa-miR-4304
		hsa-miR-4304
		hsa-miR-4302
		hsa-miR-4306
		hsa-miR-4310
		hsa-miR-4310
		hsa-miR-4312
		hsa-miR-4312
		hsa-miR-4312
		hsa-miR-4312
		hsa-miR-4315
		hsa-miR-4315
		hsa-miR-4316
		hsa-miR-4316
		hsa-miR-4316
		hsa-miR-4314
		hsa-miR-4320
		hsa-miR-4322
		hsa-miR-4322
		hsa-miR-4322
		hsa-miR-4322
		hsa-miR-4322
		hsa-miR-4324
		hsa-miR-4256
		hsa-miR-4257
		hsa-miR-4259
		hsa-miR-4259
		hsa-miR-4259
		hsa-miR-4259
		hsa-miR-4260
		hsa-miR-4260
		hsa-miR-4260
		hsa-miR-4260
		hsa-miR-4260
		hsa-miR-4253
		hsa-miR-4253
		hsa-miR-4253
		hsa-miR-4251
		hsa-miR-4254
		hsa-miR-4252
		hsa-miR-4326
		hsa-miR-4327
		hsa-miR-4327
		hsa-miR-4327
		hsa-miR-4327
		hsa-miR-4327
		hsa-miR-4327
		hsa-miR-4327
		hsa-miR-4265
		hsa-miR-4265
		hsa-miR-4265
		hsa-miR-4266
		hsa-miR-4267
		hsa-miR-2355-3p
		hsa-miR-2355-3p
		hsa-miR-4268
		hsa-miR-4263
		hsa-miR-4264
		hsa-miR-4270
		hsa-miR-4270
		hsa-miR-4271
		hsa-miR-4271
		hsa-miR-4281
		hsa-miR-4278
		hsa-miR-4278
		hsa-miR-4278
		hsa-miR-4283
		hsa-miR-4283
		hsa-miR-4283
		hsa-miR-4284
		hsa-miR-3605-5p
		hsa-miR-3605-5p
		hsa-miR-3605-3p
		hsa-miR-3605-3p
		hsa-miR-3607-5p
		hsa-miR-3610
		hsa-miR-3612
		hsa-miR-3612
		hsa-miR-3612
		hsa-miR-3614-5p
		hsa-miR-3614-5p
		hsa-miR-3614-3p
		hsa-miR-3615
		hsa-miR-3616-3p
		hsa-miR-3616-3p
		hsa-miR-3617-3p
		hsa-miR-3617-3p
		hsa-miR-3619-3p
		hsa-miR-3619-3p
		hsa-miR-3620-5p
		hsa-miR-3620-5p
		hsa-miR-3620-5p
		hsa-miR-3620-5p
		hsa-miR-3621
		hsa-miR-3622a-5p
		hsa-miR-3622a-5p
		hsa-miR-3622b-5p
		hsa-miR-3622b-5p
		hsa-miR-3622b-5p
		hsa-miR-3648
		hsa-miR-3649
		hsa-miR-3650
		hsa-miR-3651
		hsa-miR-3652
		hsa-miR-3652
		hsa-miR-3652
		hsa-miR-3652
		hsa-miR-3655
		hsa-miR-3655
		hsa-miR-3656
		hsa-miR-3656
		hsa-miR-3657
		hsa-miR-1273e
		hsa-miR-1273e
		hsa-miR-1273e
		hsa-miR-1273e
		hsa-miR-1273e
		hsa-miR-3659
		hsa-miR-3659
		hsa-miR-3661
		hsa-miR-3663-5p
		hsa-miR-3663-3p
		hsa-miR-3663-3p
		hsa-miR-3663-3p
		hsa-miR-3664-5p
		hsa-miR-3665
		hsa-miR-3675-5p
		hsa-miR-3677-5p
		hsa-miR-3677-3p
		hsa-miR-3677-3p
		hsa-miR-3677-3p
		hsa-miR-3677-3p
		hsa-miR-3677-3p
		hsa-miR-3677-3p
		hsa-miR-3679-5p
		hsa-miR-3679-5p
		hsa-miR-3679-5p
		hsa-miR-3679-5p
		hsa-miR-3680-3p
		hsa-miR-3681-5p
		hsa-miR-3681-3p
		hsa-miR-3681-3p
		hsa-miR-3682-3p
		hsa-miR-3682-3p
		hsa-miR-3683
		hsa-miR-3683
		hsa-miR-3687
		hsa-miR-3687
		hsa-miR-3689a-5p
		hsa-miR-3689a-5p
		hsa-miR-3689a-5p
		hsa-miR-3689a-3p
		hsa-miR-3689a-3p
		hsa-miR-3689a-3p
		hsa-miR-3689a-3p
		hsa-miR-3690
		hsa-miR-3691-5p
		hsa-miR-3691-5p
		hsa-miR-3691-5p
		hsa-miR-3692-5p
		hsa-miR-3692-5p
		hsa-miR-3692-5p
		hsa-miR-3713
		hsa-miR-3180
		hsa-miR-3180
		hsa-miR-3180
		hsa-miR-3180
		hsa-miR-3907
		hsa-miR-3907
		hsa-miR-3907
		hsa-miR-3907
		hsa-miR-3907
		hsa-miR-3907
		hsa-miR-3907
		hsa-miR-3689b-5p
		hsa-miR-3689b-5p
		hsa-miR-3689b-5p
		hsa-miR-3689b-3p
		hsa-miR-3689b-3p
		hsa-miR-3909
		hsa-miR-3911
		hsa-miR-3911
		hsa-miR-3911
		hsa-miR-3911
		hsa-miR-3911
		hsa-miR-3911
		hsa-miR-3913-5p
		hsa-miR-3913-5p
		hsa-miR-3913-5p
		hsa-miR-3917
		hsa-miR-3917
		hsa-miR-3917
		hsa-miR-3918
		hsa-miR-3150b-3p
		hsa-miR-3150b-3p
		hsa-miR-3922-3p
		hsa-miR-3923
		hsa-miR-3925-5p
		hsa-miR-3925-5p
		hsa-miR-676-5p
		hsa-miR-676-3p
		hsa-miR-3928-3p
		hsa-miR-3928-3p
		hsa-miR-3929
		hsa-miR-3934-5p
		hsa-miR-3934-3p
		hsa-miR-3934-3p
		hsa-miR-3934-3p
		hsa-miR-3936
		hsa-miR-3936
		hsa-miR-3936
		hsa-miR-3937
		hsa-miR-3940-5p
		hsa-miR-3940-5p
		hsa-miR-3940-5p
		hsa-miR-3940-5p
		hsa-miR-3940-5p
		hsa-miR-3940-5p
		hsa-miR-3940-5p
		hsa-miR-3944-5p
		hsa-miR-3944-3p
		hsa-miR-3944-3p
		hsa-miR-3944-3p
		hsa-miR-3944-3p
		hsa-miR-3945
		hsa-miR-3945
		hsa-miR-3945
		hsa-miR-3945
		hsa-miR-550b-2-5p
		hsa-miR-550b-2-5p
		hsa-miR-1268b
		hsa-miR-1268b
		hsa-miR-1268b
		hsa-miR-1268b
		hsa-miR-1268b
		hsa-miR-378e
		hsa-miR-378e
		hsa-miR-378e
		hsa-miR-4417
		hsa-miR-4417
		hsa-miR-4418
		hsa-miR-4418
		hsa-miR-378f
		hsa-miR-378f
		hsa-miR-4423-5p
		hsa-miR-378g
		hsa-miR-378g
		hsa-miR-378g
		hsa-miR-378g
		hsa-miR-378g
		hsa-miR-4425
		hsa-miR-4425
		hsa-miR-4425
		hsa-miR-4425
		hsa-miR-4428
		hsa-miR-4428
		hsa-miR-4429
		hsa-miR-4429
		hsa-miR-4430
		hsa-miR-4430
		hsa-miR-4430
		hsa-miR-4433a-3p
		hsa-miR-4433a-3p
		hsa-miR-4433a-3p
		hsa-miR-4435
		hsa-miR-4437
		hsa-miR-4439
		hsa-miR-4440
		hsa-miR-4440
		hsa-miR-4440
		hsa-miR-4440
		hsa-miR-4441
		hsa-miR-4441
		hsa-miR-4442
		hsa-miR-4443
		hsa-miR-4443
		hsa-miR-4443
		hsa-miR-4443
		hsa-miR-4443
		hsa-miR-4446-3p
		hsa-miR-4446-3p
		hsa-miR-4447
		hsa-miR-4447
		hsa-miR-4448
		hsa-miR-4449
		hsa-miR-4449
		hsa-miR-4449
		hsa-miR-4450
		hsa-miR-4450
		hsa-miR-4450
		hsa-miR-4450
		hsa-miR-4450
		hsa-miR-4451
		hsa-miR-4453
		hsa-miR-4453
		hsa-miR-4453
		hsa-miR-4454
		hsa-miR-4456
		hsa-miR-4458
		hsa-miR-4458
		hsa-miR-4458
		hsa-miR-4459
		hsa-miR-4459
		hsa-miR-4459
		hsa-miR-4459
		hsa-miR-378h
		hsa-miR-378h
		hsa-miR-378h
		hsa-miR-378h
		hsa-miR-3135b
		hsa-miR-3135b
		hsa-miR-3135b
		hsa-miR-4464
		hsa-miR-4466
		hsa-miR-4466
		hsa-miR-4466
		hsa-miR-4467
		hsa-miR-4472
		hsa-miR-4472
		hsa-miR-4472
		hsa-miR-4472
		hsa-miR-4472
		hsa-miR-4472
		hsa-miR-4474-3p
		hsa-miR-4474-3p
		hsa-miR-4474-3p
		hsa-miR-3689c
		hsa-miR-3689c
		hsa-miR-3689d
		hsa-miR-3689d
		hsa-miR-3689d
		hsa-miR-3689e
		hsa-miR-3689e
		hsa-miR-3689e
		hsa-miR-3689f
		hsa-miR-3689f
		hsa-miR-3689f
		hsa-miR-3689f
		hsa-miR-4479
		hsa-miR-4479
		hsa-miR-4482-5p
		hsa-miR-4482-3p
		hsa-miR-4483
		hsa-miR-4486
		hsa-miR-4486
		hsa-miR-4486
		hsa-miR-4486
		hsa-miR-4486
		hsa-miR-4487
		hsa-miR-4487
		hsa-miR-4488
		hsa-miR-4488
		hsa-miR-4488
		hsa-miR-4488
		hsa-miR-4488
		hsa-miR-4488
		hsa-miR-4488
		hsa-miR-4489
		hsa-miR-4489
		hsa-miR-4489
		hsa-miR-4489
		hsa-miR-4489
		hsa-miR-4489
		hsa-miR-4489
		hsa-miR-548al
		hsa-miR-4490
		hsa-miR-4491
		hsa-miR-4491
		hsa-miR-4492
		hsa-miR-4492
		hsa-miR-4492
		hsa-miR-4492
		hsa-miR-4492
		hsa-miR-4492
		hsa-miR-4492
		hsa-miR-4492
		hsa-miR-4492
		hsa-miR-4496
		hsa-miR-4496
		hsa-miR-4498
		hsa-miR-4498
		hsa-miR-4498
		hsa-miR-4498
		hsa-miR-4498
		hsa-miR-4498
		hsa-miR-4498
		hsa-miR-4498
		hsa-miR-4502
		hsa-miR-4502
		hsa-miR-4505
		hsa-miR-4505
		hsa-miR-4505
		hsa-miR-4505
		hsa-miR-4505
		hsa-miR-4505
		hsa-miR-2392
		hsa-miR-4507
		hsa-miR-4507
		hsa-miR-4507
		hsa-miR-4507
		hsa-miR-4507
		hsa-miR-4507
		hsa-miR-4507
		hsa-miR-4508
		hsa-miR-4513
		hsa-miR-4515
		hsa-miR-4516
		hsa-miR-4516
		hsa-miR-4516
		hsa-miR-4518
		hsa-miR-1269b
		hsa-miR-1269b
		hsa-miR-4522
		hsa-miR-4522
		hsa-miR-4523
		hsa-miR-4523
		hsa-miR-4525
		hsa-miR-4525
		hsa-miR-4525
		hsa-miR-4525
		hsa-miR-4527
		hsa-miR-4527
		hsa-miR-4527
		hsa-miR-4529-5p
		hsa-miR-4529-3p
		hsa-miR-4529-3p
		hsa-miR-4529-3p
		hsa-miR-4530
		hsa-miR-4530
		hsa-miR-4531
		hsa-miR-4532
		hsa-miR-4532
		hsa-miR-4533
		hsa-miR-4533
		hsa-miR-4534
		hsa-miR-378i
		hsa-miR-378i
		hsa-miR-378i
		hsa-miR-1587
		hsa-miR-1587
		hsa-miR-1587
		hsa-miR-1587
		hsa-miR-1587
		hsa-miR-1587
		hsa-miR-4537
		hsa-miR-4537
		hsa-miR-4538
		hsa-miR-4538
		hsa-miR-4539
		hsa-miR-4539
		hsa-miR-3960
		hsa-miR-3960
		hsa-miR-3972
		hsa-miR-3975
		hsa-miR-3975
		hsa-miR-3976
		hsa-miR-3978
		hsa-miR-4632-5p
		hsa-miR-4633-3p
		hsa-miR-4633-3p
		hsa-miR-4633-3p
		hsa-miR-4634
		hsa-miR-4634
		hsa-miR-4634
		hsa-miR-4634
		hsa-miR-4638-5p
		hsa-miR-4638-5p
		hsa-miR-4638-5p
		hsa-miR-4638-3p
		hsa-miR-4638-3p
		hsa-miR-4638-3p
		hsa-miR-4639-3p
		hsa-miR-4640-5p
		hsa-miR-4640-5p
		hsa-miR-4640-5p
		hsa-miR-4640-5p
		hsa-miR-4642
		hsa-miR-4642
		hsa-miR-4642
		hsa-miR-4645-3p
		hsa-miR-4646-5p
		hsa-miR-4646-5p
		hsa-miR-4646-3p
		hsa-miR-4647
		hsa-miR-4648
		hsa-miR-4649-5p
		hsa-miR-4649-5p
		hsa-miR-4649-5p
		hsa-miR-4649-3p
		hsa-miR-4649-3p
		hsa-miR-4649-3p
		hsa-miR-4650-3p
		hsa-miR-4651
		hsa-miR-4651
		hsa-miR-4651
		hsa-miR-4651
		hsa-miR-4651
		hsa-miR-4651
		hsa-miR-4651
		hsa-miR-4651
		hsa-miR-4651
		hsa-miR-4651
		hsa-miR-4651
		hsa-miR-4652-5p
		hsa-miR-4652-5p
		hsa-miR-4652-3p
		hsa-miR-4652-3p
		hsa-miR-4653-3p
		hsa-miR-4653-3p
		hsa-miR-4653-3p
		hsa-miR-4654
		hsa-miR-4654
		hsa-miR-4654
		hsa-miR-4655-5p
		hsa-miR-4655-3p
		hsa-miR-4655-3p
		hsa-miR-4656
		hsa-miR-4656
		hsa-miR-4656
		hsa-miR-4656
		hsa-miR-4656
		hsa-miR-4656
		hsa-miR-4656
		hsa-miR-4656
		hsa-miR-4656
		hsa-miR-4657
		hsa-miR-4657
		hsa-miR-4658
		hsa-miR-4658
		hsa-miR-4659a-3p
		hsa-miR-4660
		hsa-miR-4661-5p
		hsa-miR-4661-5p
		hsa-miR-4661-3p
		hsa-miR-4659b-3p
		hsa-miR-4659b-3p
		hsa-miR-4663
		hsa-miR-4663
		hsa-miR-4663
		hsa-miR-4663
		hsa-miR-4664-5p
		hsa-miR-4664-5p
		hsa-miR-4664-5p
		hsa-miR-4664-3p
		hsa-miR-4665-5p
		hsa-miR-4665-5p
		hsa-miR-4665-5p
		hsa-miR-4665-5p
		hsa-miR-4665-5p
		hsa-miR-4665-5p
		hsa-miR-4665-5p
		hsa-miR-4665-5p
		hsa-miR-4665-5p
		hsa-miR-4665-3p
		hsa-miR-4665-3p
		hsa-miR-4667-5p
		hsa-miR-4667-5p
		hsa-miR-4667-5p
		hsa-miR-219b-5p
		hsa-miR-4669
		hsa-miR-4669
		hsa-miR-4670-3p
		hsa-miR-4672
		hsa-miR-4673
		hsa-miR-4673
		hsa-miR-4674
		hsa-miR-4674
		hsa-miR-4674
		hsa-miR-4674
		hsa-miR-4674
		hsa-miR-4674
		hsa-miR-4675
		hsa-miR-4675
		hsa-miR-4675
		hsa-miR-4675
		hsa-miR-4675
		hsa-miR-4675
		hsa-miR-4675
		hsa-miR-4676-5p
		hsa-miR-4677-5p
		hsa-miR-4677-5p
		hsa-miR-4677-5p
		hsa-miR-4677-5p
		hsa-miR-4677-5p
		hsa-miR-4679
		hsa-miR-4680-5p
		hsa-miR-4681
		hsa-miR-4682
		hsa-miR-4682
		hsa-miR-4683
		hsa-miR-4683
		hsa-miR-4684-3p
		hsa-miR-4684-3p
		hsa-miR-4685-5p
		hsa-miR-4685-5p
		hsa-miR-4686
		hsa-miR-4686
		hsa-miR-4686
		hsa-miR-4687-3p
		hsa-miR-4687-3p
		hsa-miR-4687-3p
		hsa-miR-4687-3p
		hsa-miR-4687-3p
		hsa-miR-1343-5p
		hsa-miR-1343-5p
		hsa-miR-1343-5p
		hsa-miR-1343-5p
		hsa-miR-1343-3p
		hsa-miR-4688
		hsa-miR-4688
		hsa-miR-4689
		hsa-miR-4689
		hsa-miR-4689
		hsa-miR-4689
		hsa-miR-4692
		hsa-miR-4694-5p
		hsa-miR-4695-5p
		hsa-miR-4695-5p
		hsa-miR-4695-5p
		hsa-miR-4695-3p
		hsa-miR-4695-3p
		hsa-miR-4697-5p
		hsa-miR-4697-5p
		hsa-miR-4697-5p
		hsa-miR-4697-5p
		hsa-miR-4697-5p
		hsa-miR-4697-5p
		hsa-miR-4697-5p
		hsa-miR-4697-3p
		hsa-miR-4700-5p
		hsa-miR-4700-5p
		hsa-miR-4700-5p
		hsa-miR-4700-5p
		hsa-miR-4700-5p
		hsa-miR-4701-5p
		hsa-miR-4701-3p
		hsa-miR-4701-3p
		hsa-miR-4701-3p
		hsa-miR-4701-3p
		hsa-miR-4701-3p
		hsa-miR-4701-3p
		hsa-miR-4701-3p
		hsa-miR-4701-3p
		hsa-miR-4703-3p
		hsa-miR-4704-5p
		hsa-miR-4706
		hsa-miR-4706
		hsa-miR-4706
		hsa-miR-4706
		hsa-miR-4708-5p
		hsa-miR-4708-3p
		hsa-miR-4708-3p
		hsa-miR-203b-5p
		hsa-miR-4710
		hsa-miR-4710
		hsa-miR-4710
		hsa-miR-4711-5p
		hsa-miR-4711-3p
		hsa-miR-4711-3p
		hsa-miR-4712-5p
		hsa-miR-4713-3p
		hsa-miR-4714-5p
		hsa-miR-4716-3p
		hsa-miR-4716-3p
		hsa-miR-4716-3p
		hsa-miR-3529-5p
		hsa-miR-4717-5p
		hsa-miR-4717-3p
		hsa-miR-4717-3p
		hsa-miR-4717-3p
		hsa-miR-4718
		hsa-miR-4718
		hsa-miR-4718
		hsa-miR-4721
		hsa-miR-4721
		hsa-miR-4721
		hsa-miR-4721
		hsa-miR-4721
		hsa-miR-4722-5p
		hsa-miR-4722-5p
		hsa-miR-4520-2-3p
		hsa-miR-4723-5p
		hsa-miR-4723-5p
		hsa-miR-4724-3p
		hsa-miR-4725-3p
		hsa-miR-4725-3p
		hsa-miR-4725-3p
		hsa-miR-4726-5p
		hsa-miR-4726-5p
		hsa-miR-4726-5p
		hsa-miR-4726-5p
		hsa-miR-4726-3p
		hsa-miR-4727-5p
		hsa-miR-4727-5p
		hsa-miR-4727-3p
		hsa-miR-4727-3p
		hsa-miR-4728-5p
		hsa-miR-4728-5p
		hsa-miR-4728-5p
		hsa-miR-4728-5p
		hsa-miR-4728-5p
		hsa-miR-4728-3p
		hsa-miR-4728-3p
		hsa-miR-4730
		hsa-miR-4730
		hsa-miR-4731-5p
		hsa-miR-4731-5p
		hsa-miR-4731-5p
		hsa-miR-4731-5p
		hsa-miR-4731-5p
		hsa-miR-4733-3p
		hsa-miR-4733-3p
		hsa-miR-4734
		hsa-miR-4734
		hsa-miR-4734
		hsa-miR-4734
		hsa-miR-4734
		hsa-miR-4736
		hsa-miR-4736
		hsa-miR-4736
		hsa-miR-4736
		hsa-miR-4737
		hsa-miR-3064-5p
		hsa-miR-3064-5p
		hsa-miR-3064-5p
		hsa-miR-3064-5p
		hsa-miR-3064-5p
		hsa-miR-4738-5p
		hsa-miR-4738-5p
		hsa-miR-4738-3p
		hsa-miR-4738-3p
		hsa-miR-4739
		hsa-miR-4739
		hsa-miR-4739
		hsa-miR-4739
		hsa-miR-4739
		hsa-miR-4740-5p
		hsa-miR-4740-3p
		hsa-miR-4740-3p
		hsa-miR-4741
		hsa-miR-4741
		hsa-miR-4741
		hsa-miR-4741
		hsa-miR-4741
		hsa-miR-4741
		hsa-miR-4741
		hsa-miR-4742-3p
		hsa-miR-4742-3p
		hsa-miR-4743-5p
		hsa-miR-4743-5p
		hsa-miR-4743-5p
		hsa-miR-4743-3p
		hsa-miR-3591-5p
		hsa-miR-4745-5p
		hsa-miR-4745-3p
		hsa-miR-4745-3p
		hsa-miR-4746-5p
		hsa-miR-4746-3p
		hsa-miR-4746-3p
		hsa-miR-4746-3p
		hsa-miR-4746-3p
		hsa-miR-4747-5p
		hsa-miR-4747-3p
		hsa-miR-4748
		hsa-miR-4748
		hsa-miR-4748
		hsa-miR-4748
		hsa-miR-4749-5p
		hsa-miR-4749-5p
		hsa-miR-4750-5p
		hsa-miR-4750-5p
		hsa-miR-4750-5p
		hsa-miR-4750-5p
		hsa-miR-4751
		hsa-miR-4751
		hsa-miR-4751
		hsa-miR-4751
		hsa-miR-4752
		hsa-miR-4753-3p
		hsa-miR-4753-3p
		hsa-miR-4755-3p
		hsa-miR-4755-3p
		hsa-miR-4756-5p
		hsa-miR-4756-5p
		hsa-miR-4756-5p
		hsa-miR-4757-5p
		hsa-miR-4757-5p
		hsa-miR-4758-5p
		hsa-miR-4758-5p
		hsa-miR-4759
		hsa-miR-4763-3p
		hsa-miR-4763-3p
		hsa-miR-4763-3p
		hsa-miR-4763-3p
		hsa-miR-4764-5p
		hsa-miR-4764-5p
		hsa-miR-4768-5p
		hsa-miR-4769-5p
		hsa-miR-4774-3p
		hsa-miR-4774-3p
		hsa-miR-4776-5p
		hsa-miR-4777-3p
		hsa-miR-4778-3p
		hsa-miR-4779
		hsa-miR-4780
		hsa-miR-4781-3p
		hsa-miR-4781-3p
		hsa-miR-4783-5p
		hsa-miR-4783-5p
		hsa-miR-4783-3p
		hsa-miR-4783-3p
		hsa-miR-4783-3p
[truncated: 1,183 more rows]
