# Supplementary material for: Hsa_circ_0001756 drives gastric cancer glycolysis by increasing the expression and stability of PGK1 mRNA
Source: Front Immunol. 2025 Feb 20;16:1511247. doi: 10.3389/fimmu.2025.1511247 (PMC11882586; doi:10.3389/fimmu.2025.1511247)
Supplement: Supplementary file 5 [file Table3.xls]

id	logFC	AveExpr	t	P.Value	adj.P.Val	B
LINC00675	-10.7584794033193	10.9720613708021	-8.22521225314777	3.29513969746129e-15	1.86518087435099e-10	23.2936275222769
ETFDH	-8.53102344247536	21.007792221123	-8.0027266889862	1.56263130682376e-14	3.4592098525281e-10	21.7584022846011
FAM118B	-5.73899048328644	19.2626971294118	-7.9796512042022	1.83337388834434e-14	3.4592098525281e-10	21.6008673987733
SLC44A4	-171.16119991451	256.610995641979	-7.84278348014659	4.69937878199248e-14	6.65009091439755e-10	20.6731290037874
LIMA1	-79.1965438717298	176.675306962834	-7.71286376598813	1.13651583467939e-13	1.28662684612384e-09	19.803141017362
CDS1	-20.1508016320207	43.4337301828877	-7.55338546110202	3.31339307600918e-13	3.12585502790706e-09	18.7496531320177
LRRC66	-6.08575432560771	6.91974206510695	-7.47986019705595	5.39783815205726e-13	4.36484615370071e-09	18.2693935749078
FMO5	-15.3245320816045	20.4694691486631	-7.43289339151517	7.35939046633445e-13	5.20713672445494e-09	17.9644269372958
NR1I2	-12.5831775083527	14.1309938863102	-7.39241419895871	9.60253551201767e-13	6.03935466802498e-09	17.7027288237886
IQGAP2	-56.9254230160688	96.6277552836898	-7.34906148101852	1.27536517711444e-12	7.21907704853856e-09	17.4236327829697
SLC22A23	-22.0315160042428	49.8481905125668	-7.32177228080252	1.52387977083597e-12	7.84160823167264e-09	17.2485787138663
CAPN5	-95.085280763033	178.133328393583	-7.25753640780204	2.31276892396983e-12	1.09093310143657e-08	16.8384461358206
BLNK	-11.9141589613338	23.7850558692513	-7.22236924073975	2.9029411604359e-12	1.26398524188703e-08	16.615061924562
MGST3	-33.8029966631504	94.6535214505348	-7.16676949637751	4.15134694603677e-12	1.66676428510366e-08	16.2635597208556
SDCBP2	-39.7036971812822	65.0314175620321	-7.15709990153852	4.41690768789394e-12	1.66676428510366e-08	16.2026382159591
CRYL1	-16.5034434846695	33.5191328360963	-7.09675020373614	6.49522286740945e-12	2.29784746991778e-08	15.823827236394
ACSS2	-39.4372892168542	82.3412512745989	-7.0134883500223	1.10143902436639e-11	3.44766157890383e-08	15.3052143560285
ACOT11	-10.0658756449836	24.5482030997326	-7.01142241477693	1.11590322347474e-11	3.44766157890383e-08	15.2924057991223
YY2	0.416112516983124	1.12500310775401	7.00565747915034	1.15726044094362e-11	3.44766157890383e-08	15.2566791684229
SH3BGRL2	-40.2556886659633	102.284215516043	-6.93986837043299	1.75032332104217e-11	4.95376506321355e-08	14.8505682542567
LDHD	-8.55003080434833	11.0016572165775	-6.91287724577126	2.07242308828388e-11	5.35909154908476e-08	14.6848080502308
RETSAT	-29.804203067112	79.7884998839572	-6.91039729505963	2.10478741135161e-11	5.35909154908476e-08	14.6696029710518
IYD	-20.5102089765788	25.8885999307487	-6.90495456681743	2.17756882250282e-11	5.35909154908476e-08	14.6362472761728
LPCAT3	-16.1210070855368	38.4617046171123	-6.89188087791435	2.36265291976216e-11	5.57231691125906e-08	14.5562083239047
PVRL3	-16.5943298365096	31.2073736874332	-6.85878944251989	2.90303700717129e-11	6.57294027015696e-08	14.3541426491921
MYO1A	-29.5400502511334	41.2626802992513	-6.83871381609163	3.28826043271514e-11	7.15879590513108e-08	14.2319226812447
SLC41A2	-16.4110131263127	37.0026699229947	-6.82391913639613	3.6038785556113e-11	7.55533117636378e-08	14.1420310558772
SLC25A20	-6.15735399731597	16.2919705323529	-6.77095549042531	4.99737262485554e-11	1.0102545716333e-07	13.8214694925124
ATP8B1	-70.347581543999	151.214167761765	-6.74191301222775	5.97369777737802e-11	1.07641866620691e-07	13.646517830384
PTPRH	-28.6112606131856	51.5853176930481	-6.74162895409078	5.98411665101906e-11	1.07641866620691e-07	13.6448095690212
EPN3	-25.7360336350445	41.0273634737968	-6.73467863642608	6.24467877175944e-11	1.07641866620691e-07	13.6030294735666
CSNK1E	22.8025438522036	99.1017472740642	6.73434757800855	6.25736404293681e-11	1.07641866620691e-07	13.6010402399638
CORO2A	-35.3986055504101	73.0056255564171	-6.73387552246456	6.27549572200338e-11	1.07641866620691e-07	13.5982039280354
HADHA	-43.0813151581809	170.461882807754	-6.72228051785858	6.73741769377291e-11	1.12166115040683e-07	13.5285850362082
SH3RF2	-18.0892450341771	41.5690936775401	-6.70066208806413	7.6894972404167e-11	1.24358943370442e-07	13.3990344024157
ALDH9A1	-18.3906568583449	65.4029491909091	-6.68936892967246	8.23816454918322e-11	1.29084334425629e-07	13.3314891619606
ENTPD5	-21.8014273845054	40.8533668558824	-6.68544269178215	8.43777890917299e-11	1.29084334425629e-07	13.3080269867566
TSPAN3	-151.985666943038	411.184438898396	-6.6747393714997	9.00637748627783e-11	1.34157102956124e-07	13.2441216872718
SLC9A1	-79.5428847112517	143.086769487701	-6.66895395837214	9.32920864508571e-11	1.34298340042048e-07	13.2096127733371
SHROOM3	-90.255368361908	193.094302114439	-6.66613881217265	9.49037806812582e-11	1.34298340042048e-07	13.1928294587755
CYP4F12	-9.52989480231012	13.7153951485561	-6.66054708330676	9.81865672217065e-11	1.35554937829695e-07	13.1595092668977
HID1	-72.0623895405532	143.298251270053	-6.65143590252958	1.0377582508013e-10	1.36268578601706e-07	13.1052643731619
CES2	-132.701878275082	182.210844205882	-6.65026276131294	1.04517807580612e-10	1.36268578601706e-07	13.098284133784
RP9P	3.3845907748828	7.29508335213904	6.64805907942998	1.05925684730321e-10	1.36268578601706e-07	13.0851747550643
C4orf19	-9.04539075555553	18.815596494385	-6.63883777621852	1.12021592209924e-10	1.4090822678779e-07	13.0303557018625
TMPRSS2	-70.6509693351147	130.367109513904	-6.62077234811674	1.24978578797183e-10	1.53788858135559e-07	12.9231337200185
SCAMP2	-44.790560390459	161.685743999733	-6.61053005250835	1.32966457212575e-10	1.59660201369036e-07	12.8624460124966
HNF4G	-28.3244342872362	49.3847175620321	-6.60754011309246	1.35391309195706e-10	1.59660201369036e-07	12.8447439943384
DNMBP-AS1	-1.13442771845288	2.45917777350267	-6.60000300976987	1.41698133638075e-10	1.63687370539788e-07	12.8001484398121
SLC9A3R1	-70.1775572668306	160.114795597861	-6.55787641473296	1.82629135177122e-10	2.06750791351316e-07	12.5516352468132
CHP2	-13.3345755048201	9.20245565612299	-6.54521296213129	1.97058362170253e-10	2.18711598672255e-07	12.4771774694762
FAM3D	-48.8260478068776	56.716234823877	-6.53511719462727	2.09357761320554e-10	2.27893975419012e-07	12.4178988066698
KCNK5	-23.1210892914322	36.1856246417112	-6.50529210877807	2.50258785688663e-10	2.67276383115492e-07	12.2432014269067
SUCLG2	-23.0342836155178	73.317459794385	-6.49610346024996	2.64369982670156e-10	2.77118490723362e-07	12.1895079286784
SGK2	-10.436212096417	16.2931038191979	-6.48185534408486	2.87807480657731e-10	2.96200993366368e-07	12.10636914758
HOOK3	28.5929008270748	86.3908670197861	6.47294940170981	3.03479591903396e-10	3.06752836073211e-07	12.0544762172503
PLBD1	-57.5244635658227	117.427927024332	-6.44555395075659	3.57119719295187e-10	3.42690282069534e-07	11.8952059960054
CDKL3	0.176543493687882	0.593030700508021	6.44371382814596	3.61038485403265e-10	3.42690282069534e-07	11.8845273218635
CALML4	-7.938164046349	18.0714266414438	-6.44293880100234	3.6270158739891e-10	3.42690282069534e-07	11.8800303820416
AKR1B10	-151.444213561009	118.045374562647	-6.44268388294499	3.63250245992722e-10	3.42690282069534e-07	11.8785513655136
CH17-118O6.2	1.33354977591421	3.03096488181818	6.43621360427817	3.77451792863955e-10	3.45222559609481e-07	11.8410269256891
STX2	4.65639900264885	13.4450904542781	6.43590960130318	3.78132264429861e-10	3.45222559609481e-07	11.8392645989591
FUCA1	-23.902947043413	70.1244462336898	-6.41973798867218	4.16116821892401e-10	3.73871056926944e-07	11.7456125960505
LGALS4	-282.974989427344	488.107625013636	-6.40691507515478	4.48871635022113e-10	3.9699890669987e-07	11.6714874274631
BTNL8	-12.3486130619937	14.9035862090374	-6.39893364323516	4.70521404341776e-10	4.05447095100404e-07	11.6254092672263
RNASEL	-4.02607663751757	13.3854002748663	-6.39813278183704	4.72749421889383e-10	4.05447095100404e-07	11.6207882996797
EPHX2	-14.7317386345405	27.8263252951872	-6.38992323317261	4.96193123610411e-10	4.19201724908115e-07	11.5734459726336
PIP5K1B	-23.1694336207278	45.4737188631016	-6.38420716271655	5.13185149808598e-10	4.27181356173028e-07	11.5405116741776
DQX1	-4.72643642935419	8.86692514331551	-6.33783480349681	6.73814214312345e-10	5.52762025897623e-07	11.2742033219777
RAB27B	-37.4523750603375	58.4594535542781	-6.33334118332401	6.91776260489762e-10	5.59390049268036e-07	11.2484802410694
TMEM144	-9.93914861148613	22.6244103868984	-6.30481840292183	8.17229014869656e-10	6.51527199403972e-07	11.0855485374551
VSIG2	-47.5362195687095	50.3697171748128	-6.30120157199855	8.34649035905857e-10	6.56173250394655e-07	11.0649303551193
LINC01138	1.49741674689992	4.38505327754011	6.28876593170008	8.9736321807139e-10	6.95812980763191e-07	10.9941123530797
ZNF37BP	5.44453585164091	16.1691465983957	6.28163110496793	9.35404003487329e-10	7.07500351676881e-07	10.9535322288277
PLS1	-69.7414609241558	160.516427835294	-6.28125835435782	9.37434216235002e-10	7.07500351676881e-07	10.9514131910872
ZBTB8A	2.15190760253166	8.35590315561497	6.25670456428423	1.08111089644788e-09	8.05200015559678e-07	10.8120521283391
ALDH2	-54.447875182208	159.684580501604	-6.25169044013636	1.11299714276389e-09	8.18182990506589e-07	10.7836475437098
GDPD2	-2.49290721907993	2.52138600294118	-6.24385259029525	1.16469309285414e-09	8.45208818306612e-07	10.7392837386951
BCL2L14	-7.72343845833917	16.0106322542781	-6.2372085136075	1.21035004632793e-09	8.67223468637296e-07	10.7017122413334
C1orf106	-43.9206780089897	109.484941548128	-6.22167877133096	1.32400916123426e-09	9.368026820313e-07	10.6140198163634
FAM101A	-39.0651733894807	53.5115557997326	-6.19856587621597	1.51274942998166e-09	1.05713171277385e-06	10.4838358813553
TRPC7-AS1	-0.255449826385373	0.31295703644385	-6.18182165316145	1.6656827595164e-09	1.14760705890503e-06	10.3897696152444
HADHB	-16.239478560525	79.2632658834225	-6.17908620300573	1.69206446355842e-09	1.14760705890503e-06	10.3744219766986
SLC37A1	-35.4013466993201	81.1258314614973	-6.1779602385714	1.70304206324681e-09	1.14760705890503e-06	10.3681061962123
NIPAL1	-8.81827109872245	18.7668822227273	-6.15945897347525	1.8937227871827e-09	1.261085701714e-06	10.2644627674796
MEMO1	1.28111542333568	5.29691026898396	6.14694587950971	2.03436679454609e-09	1.33899183765682e-06	10.1945084425726
SMIM24	-54.9234154663127	75.2392200494118	-6.12886890877497	2.25574667426504e-09	1.46763545689768e-06	10.0936542335727
PTGR1	-15.4756547149085	32.8339686754011	-6.11943288365613	2.38049363584377e-09	1.53119842912842e-06	10.0411055209452
AXDND1	-2.22262723957044	2.25695583042781	-6.11129201272219	2.49351987590709e-09	1.58587864107691e-06	9.99582260566026
C1orf116	-57.1655975781293	111.9259249	-6.10122178897771	2.64061160209598e-09	1.6607686569449e-06	9.93987601040796
RBM47	-72.2868422496719	229.54791006738	-6.09748653410605	2.69730046768993e-09	1.67019307111564e-06	9.91914344377557
HPGD	-46.60374545233	58.4172083935294	-6.09636131391184	2.71460961314817e-09	1.67019307111564e-06	9.91289993451687
ST6GALNAC1	-34.51871677718	58.0054766160428	-6.09004390625787	2.81382499749362e-09	1.69652235845692e-06	9.87786404308244
PLBD1-AS1	-0.382095068787505	0.944175425374332	-6.08982368011233	2.81734686055668e-09	1.69652235845692e-06	9.87664322087283
DHRS11	-19.8190423080403	29.2072144136364	-6.08330171595934	2.92362241898793e-09	1.7419865621515e-06	9.84050513981601
MECP2	15.522978697281	66.0175022628342	6.0740593119674	3.08096782566969e-09	1.81661565421049e-06	9.78934747124945
CBR1	-16.3731180052684	37.5260917042781	-6.07050672665673	3.14362532480307e-09	1.83445121531086e-06	9.76970049823782
PIGR	-1228.0202246408	1441.64935787805	-6.06855611875617	3.17855646993921e-09	1.83590826963713e-06	9.75891699702012
EFCAB14	-40.4753530481948	191.228999226471	-6.06554737765791	3.23318170952887e-09	1.84859613622396e-06	9.74228941256216
RP13-36G14.4	0.386971357618379	0.998892254278075	6.05529340359765	3.42632925378009e-09	1.93943941080968e-06	9.68567237973696
UQCRC2	-39.1442154890762	158.194610392513	-6.05101791437281	3.51015513665067e-09	1.96721605301955e-06	9.6620885996694
SELENBP1	-32.2236270559305	65.0141149510695	-6.04706760812022	3.58938499737157e-09	1.97544034584205e-06	9.64031069320743
C1orf210	-6.96668652141115	19.4383343665241	-6.04680918513526	3.59462857080297e-09	1.97544034584205e-06	9.63888642272509
GOLM1	-178.195816270417	329.194774285294	-6.03779440165598	3.78230470271796e-09	2.05859207108315e-06	9.58923369365552
BPNT1	-11.320503005157	35.1681140574866	-6.03354362961191	3.87409021223953e-09	2.08846668927244e-06	9.56584187944081
PRSS8	-90.3030586807288	189.045255691524	-6.02378252289017	4.09317459485066e-09	2.18575523365025e-06	9.51217816966661
CPT2	-7.15622232046406	30.9916085005348	-6.01632302077905	4.2687173324998e-09	2.24860255637109e-06	9.47121616413052
AKR7A3	-36.7177604349155	49.3926483620321	-6.01542597495713	4.29031651628998e-09	2.24860255637109e-06	9.4662930712556
SLC45A3	-15.6912971659399	30.398665647861	-6.00641001395786	4.51342075329749e-09	2.34383181944634e-06	9.4168459600379
EXT1	-20.9059284922878	84.7229933147059	-6.00468162882586	4.5574668970334e-09	2.34518960217889e-06	9.40737378140641
KALRN	-17.7698109409869	45.6521072139037	-6.0017714071218	4.63258165280953e-09	2.36236623311379e-06	9.39142977917571
TTC22	-21.3680928627637	40.5024922328877	-5.98518866775229	5.0842417489425e-09	2.56953946390305e-06	9.30070072355997
TMEM54	-39.4917775272854	93.9995278617647	-5.97751665996026	5.30749228594284e-09	2.65863091463282e-06	9.25879490574357
CYB5A	-15.7726689379747	49.9726562173797	-5.96578910472585	5.66737975434043e-09	2.81400318960251e-06	9.19482267355538
ACOX1	-29.7938336184012	92.4032733842246	-5.94985348298357	6.19483061868602e-09	3.01256833140038e-06	9.10806220467981
GGT6	-20.8362825094286	26.2461285652406	-5.94918613429714	6.21793447471791e-09	3.01256833140038e-06	9.10443304863059
PRR15L	-31.7076106646975	86.6192881342246	-5.94892626954037	6.22695383318926e-09	3.01256833140038e-06	9.10301995070373
CAPN13	-5.42381719773429	7.14133382085294	-5.9450176924251	6.3641635560325e-09	3.05285689767512e-06	9.08177196174562
RIPK3	-4.47616981877636	14.1788134604278	-5.93364831075533	6.78028435245899e-09	3.22513626459318e-06	9.02003082167425
GPR160	-27.1842631990389	61.2184050393048	-5.93016626795279	6.91295961228987e-09	3.26084304911713e-06	9.00114122426451
PFKFB2	-27.8347244357477	58.6080132548128	-5.91154083329199	7.66684208521392e-09	3.58656139992933e-06	8.90025664663049
PAFAH2	-8.15264921640875	30.2634757858289	-5.90822453775906	7.80924160830568e-09	3.62323206554537e-06	8.88232150425247
SCP2	-31.2406302142051	134.41425558984	-5.90508145806803	7.94658485285581e-09	3.65697958545569e-06	8.86533083990369
SUCLG1	-19.8820000841068	72.5258313986631	-5.90204922446153	8.08131788304053e-09	3.68899126977118e-06	8.84894647926912
PSIP1	17.7832188437881	59.2049651104278	5.89374851041793	8.46165857044588e-09	3.83170977377215e-06	8.80413010920049
ZEB1-AS1	1.75290412456635	5.12581010935829	5.8819363201197	9.03317486303279e-09	4.05804626942149e-06	8.74044510760108
GNG12	-39.6821254727845	152.097738516845	-5.8777433172486	9.24497223194736e-09	4.12049140328463e-06	8.71786417356074
VIPR1	-9.92905226635018	16.9660246831551	-5.87161447200411	9.56329773441797e-09	4.22906956999215e-06	8.68488202890575
ANKS4B	-9.03309926791372	20.8513432567914	-5.86076802001628	1.01530650338442e-08	4.45507048973422e-06	8.62658229577053
CA2	-174.417145345394	180.08889450107	-5.85617422355671	1.04134153971961e-08	4.51683835157951e-06	8.60191761293672
OTC	-6.862208972359	4.69065256215775	-5.85526532072557	1.04656934011212e-08	4.51683835157951e-06	8.5970395014847
HMGCL	-7.82969856516639	30.0536023074866	-5.8540977570334	1.05332249029838e-08	4.51683835157951e-06	8.59077407205613
GMDS	-50.662128610525	121.083839074866	-5.84749020241087	1.09234915095244e-08	4.64897228124151e-06	8.55533590670205
NDRG1	-136.952241421987	314.412295967647	-5.84325387590576	1.11810898328049e-08	4.72309260370217e-06	8.53263280937319
TMEM92	-7.6407039666397	15.4046024884225	-5.8397643596075	1.13977204221021e-08	4.77893753164939e-06	8.51394225706597
LRRC37BP1	1.14895818237225	5.47490765454545	5.83455912689529	1.17284929173168e-08	4.86486217706348e-06	8.48607924504743
C1orf115	-10.6959318438291	23.7104121647059	-5.83384587034489	1.17745409910553e-08	4.86486217706348e-06	8.48226287542529
CDHR5	-64.1282254443741	98.7170417096257	-5.83122306551206	1.1945391879841e-08	4.89968813019217e-06	8.46823256489956
BMP2	-20.4840922320089	37.1584941096257	-5.81530652591022	1.30352816032431e-08	5.30826676165447e-06	8.38320204944599
TNFSF13	-7.51937984974212	14.8340940280749	-5.80531627200211	1.37682925741575e-08	5.56671737762579e-06	8.32993029636855
EID2B	0.304863745106659	0.902438005614973	5.79037923174657	1.49398073912725e-08	5.99753799698998e-06	8.25042292482531
STYK1	-4.47468646817158	8.11744600545455	-5.78180046405378	1.56560130078158e-08	6.24079549503102e-06	8.2048368566653
MRAP2	-3.35453122860173	5.36528566491979	-5.77867102416491	1.59255231933148e-08	6.30383436947127e-06	8.18822160878182
MYO1D	-65.3955797151661	199.372551313636	-5.76637542302088	1.70289234848448e-08	6.69378600650107e-06	8.12301289687564
DGAT1	-43.8544771171354	106.362750435561	-5.76181122211429	1.74571969723242e-08	6.80033596466794e-06	8.09883657337405
SLC16A1-AS1	1.81315750403189	5.11631843449198	5.760938624088	1.75402630704812e-08	6.80033596466794e-06	8.09421629142341
RP11-363E7.4	-11.3533755729372	14.4152290262032	-5.75225221337772	1.83884521693217e-08	7.08067990879107e-06	8.04825489427066
FAM83E	-19.1356291222233	39.6815255060428	-5.74774785404113	1.88438938490324e-08	7.18618914067926e-06	8.0244443417995
ACADVL	-38.1390809534927	155.149328726471	-5.74704086724759	1.89163695491698e-08	7.18618914067926e-06	8.02070854669906
CH17-189H20.1	0.784271204623186	1.65295309871658	5.7437745009794	1.92547594438091e-08	7.2659760237158e-06	8.00345370484523
TNK1	-5.70265230569617	17.5474981168449	-5.74102137436496	1.95445555485597e-08	7.32185129545432e-06	7.98891646924102
SI	-56.252686855133	42.040868431631	-5.73992132352223	1.96615326992625e-08	7.32185129545432e-06	7.98310954155669
AMN	-26.7088528324425	51.5944656574866	-5.72366599133578	2.14717429169078e-08	7.9025628653127e-06	7.89740984019591
SMPDL3B	-11.2637217479782	23.4268562136364	-5.72342166843803	2.15001533682806e-08	7.9025628653127e-06	7.89612329919031
CYP2C18	-9.71596867889475	14.7197269159626	-5.72065777576586	2.18241079552753e-08	7.96988262387356e-06	7.88157256263111
HECTD3	-22.5011288808953	91.3186163791444	-5.70823490701038	2.33398948508817e-08	8.46879107781607e-06	7.81624413177482
CLINT1	-39.6016850458975	142.256079658021	-5.70685484860997	2.35144852557476e-08	8.47779569054992e-06	7.80899413707609
TMEM150B	-6.10309001204172	9.88938704310161	-5.70346707084677	2.39484854145618e-08	8.53037904718065e-06	7.79120303168082
VILL	-39.4256937518518	60.8915307360963	-5.70336455900419	2.39617388965749e-08	8.53037904718065e-06	7.79066482313692
CDH1	-141.080088713502	418.34666872754	-5.69780080689514	2.46918828855986e-08	8.73537086785266e-06	7.76146614148714
ACER2	-10.6911722171355	12.981414676738	-5.69621386725537	2.49040842356807e-08	8.74451098631695e-06	7.75314223472093
ABCD3	-16.9107455571963	63.7427352312834	-5.69530295724175	2.50266903360778e-08	8.74451098631695e-06	7.74836515654546
IRF6	-26.0801145895921	75.3173711909091	-5.6941167771225	2.51872289831465e-08	8.74661294087133e-06	7.74214544288747
RP11-92K15.3	-0.435829901730543	0.767184621096257	-5.69245064247752	2.54144207844475e-08	8.77169435416381e-06	7.73341093333659
ZNF532	16.7073368118496	50.1917394032086	5.6871431359213	2.61515364601359e-08	8.9714034532699e-06	7.70560128092539
TM6SF2	-5.64956295017639	4.62082161395722	-5.68523079568311	2.64221970432966e-08	9.00965085204072e-06	7.69558656333724
TMEM253	-0.920761890038677	1.01159121513369	-5.68273125136839	2.67800848351049e-08	9.07700552099567e-06	7.68250098771593
CCDC47	-27.1512426434598	115.311984770053	-5.67719883502112	2.75890997037978e-08	9.26798479390306e-06	7.65355496154091
ADH1C	-67.9537757138501	64.479181233877	-5.67664758333752	2.76710025823196e-08	9.26798479390306e-06	7.65067206848321
LINC00869	1.74262530287155	5.2785945	5.6735860720955	2.81301992543528e-08	9.36636352113755e-06	7.63466549779485
ABI2	9.56079960103146	44.4573238676471	5.67202946859336	2.83665128465469e-08	9.38981341032714e-06	7.62652985481227
ZNF713	1.23148743867793	3.46027652941176	5.66803227265631	2.89822358955322e-08	9.53785163157386e-06	7.60564696756954
SLC4A4	-30.8457328362165	44.3092467994652	-5.66539283545394	2.93959278851906e-08	9.61807573418109e-06	7.59186431963189
CKMT1A	-6.52527057692801	14.0367303950535	-5.65646936586338	3.08375871459934e-08	1.00317861081139e-05	7.54530761940597
HNRNPA1L2	0.773067010114864	3.2128240184492	5.64800732291995	3.22681863330001e-08	1.04371909668179e-05	7.50121538836418
PRKCD	-20.8561862494374	78.191455009893	-5.64034920432635	3.3618449676186e-08	1.079281154939e-05	7.46135998781953
ASL	-18.2186889853727	44.5141301275401	-5.63962480402109	3.37489867189956e-08	1.079281154939e-05	7.45759232512126
TMEM45B	-49.8647914076886	115.006521851337	-5.63565924645115	3.44723753859148e-08	1.09622153727209e-05	7.43697437399257
ANPEP	-681.296602705426	534.29133461016	-5.63065485010834	3.54068440790802e-08	1.11964748729176e-05	7.41097267516517
PRR3	2.95092436637367	12.7637388264706	5.62674136291491	3.61547516159879e-08	1.1369464224841e-05	7.39065265627192
PLEKHG6	-20.7156265738162	41.7034673724599	-5.62222633918885	3.70367401079334e-08	1.15824731329804e-05	7.36722407395783
GCNT1	-33.1535836618963	54.3184190596257	-5.61879960612871	3.77200857823584e-08	1.17304220310984e-05	7.34945324785942
RILP	-4.95807933016877	13.7448786697861	-5.6177872577416	3.79243027293302e-08	1.17304220310984e-05	7.34420502015479
TMEM30B	-28.8391354604078	81.4218780566845	-5.61561389505522	3.83663693982401e-08	1.18026628990108e-05	7.33294054375575
HES4	8.64488985432491	18.6142057016043	5.61343849517787	3.88138731697711e-08	1.18757863616309e-05	7.32166919087169
GPD1	-18.688186086989	19.8722075271123	-5.60968038673994	3.95989590384291e-08	1.20508574054368e-05	7.302206065351
HSD17B11	-27.6921547134551	78.2340033	-5.60568520548305	4.04505225207598e-08	1.22441784853748e-05	7.28152721024375
MYZAP	-1.17188514124707	2.65241551930481	-5.59398917219693	4.30472839757553e-08	1.29608960753386e-05	7.22106064878859
GCOM1	-0.683079881216596	1.06408319088235	-5.5853005991684	4.50806652273783e-08	1.35013014525424e-05	7.17621122396262
MAPK3	-40.7042388293482	129.138661108289	-5.57165112789193	4.84651952135986e-08	1.43830514927188e-05	7.1058732201068
ATP2C2	-18.3409791385607	30.0884729165775	-5.57138720350366	4.85330159548669e-08	1.43830514927188e-05	7.10451460796173
RP11-667K14.9	0.0320363555893695	0.0494156948235294	5.56762521050819	4.95098366693704e-08	1.45961187230888e-05	7.08515479319137
EPS8L3	-34.5906190204218	89.2432199964973	-5.56413086754624	5.04342836090064e-08	1.47916175616798e-05	7.06718225929223
GABBR1	6.01822604810716	14.3941453016043	5.5591931450832	5.17692779125604e-08	1.51048876647555e-05	7.04180223884224
TM9SF3	-81.8581718075475	337.04114484492	-5.55727311912434	5.22976204827472e-08	1.51807923579765e-05	7.03193840617176
AC021218.2	-7.62099781893341	12.225624526123	-5.55359181803867	5.33253349379342e-08	1.53917049479098e-05	7.01303436619524
FAM109A	-13.4981919675339	35.2520996724599	-5.55273248865287	5.35680495148438e-08	1.53917049479098e-05	7.00862310627516
SYTL2	-30.6570257253164	62.7574356909091	-5.54444736256308	5.59639793525086e-08	1.59989145821687e-05	6.96612210744167
DPY19L1P1	1.09371306506681	3.83234660588235	5.54093650890168	5.70104283349238e-08	1.62115429366593e-05	6.94812836642507
MTMR10	-8.74924048225497	34.5191214775401	-5.54004040834651	5.72805559206391e-08	1.62115429366593e-05	6.94353724098183
CHST5	-5.35064823414967	4.95465661847594	-5.53628101787698	5.84274497314211e-08	1.6453867485559e-05	6.92428305416798
TMEM220-AS1	-0.53233065371601	0.939679192807487	-5.53079847625484	6.01401741067397e-08	1.68523485897916e-05	6.89622339528327
RP11-972P1.7	0.233789522205814	0.666938936176471	5.5288191278185	6.07704351594381e-08	1.6945072471748e-05	6.88609887736882
RN7SL280P	0.0627978921718239	0.104262195347594	5.52088810928139	6.33608943601748e-08	1.7580784629232e-05	6.84556194707888
SEL1L3	-54.6785662408343	189.909592040909	-5.51180823757602	6.64585745058602e-08	1.83503470796571e-05	6.79921363608169
RP11-26J3.4	-0.120341378113572	0.292386154411765	-5.50542182333367	6.87250830078458e-08	1.88840514493986e-05	6.7666529053807
RP5-1116H23.4	0.0431838813786921	0.0674429549919786	5.50071808663727	7.04423135293052e-08	1.92623995894338e-05	6.74269170093183
PTGDR2	-1.16814910644632	1.93010329879679	-5.4995958028652	7.08581598975843e-08	1.92829580905907e-05	6.73697726969034
RP4-798A10.2	0.461212636710033	1.27960304497326	5.49742279721222	7.16701335922035e-08	1.94106040280052e-05	6.72591560098075
STX19	-1.65874295171882	3.01920006775401	-5.49372852139579	7.30713647191043e-08	1.96958644217151e-05	6.7071184431895
TPRG1L	-13.7140503487341	65.6385662564171	-5.48906125281379	7.48797808943076e-08	2.00876545864521e-05	6.68338587221583
RAB1A	-28.8217782015234	157.055763228342	-5.48502869590509	7.64772517158653e-08	2.0419426208136e-05	6.66289455089866
TREH	-1.09923013813232	1.51579932780749	-5.48006539486413	7.8488967878521e-08	2.08581668441118e-05	6.63769125965833
KANTR	0.498180075668076	1.49568609037433	5.47703317653687	7.97432010363907e-08	2.10401272593665e-05	6.62230341854184
CEP112	1.88347598251876	4.90034309037433	5.47633453817525	8.00349330349138e-08	2.10401272593665e-05	6.61875900937807
RP11-403I13.8	1.25876317393343	3.60696622620321	5.47572858001761	8.02888044665245e-08	2.10401272593665e-05	6.6156851071203
RP11-154J22.1	0.198877432930146	0.540238949786096	5.47392682406769	8.10482995630146e-08	2.11412808685017e-05	6.60654687574209
F2RL1	-33.9402227514416	74.8277465569519	-5.46964632630113	8.28807770140732e-08	2.14222446200398e-05	6.58484710489532
PPFIBP2	-13.5896036845757	43.509092990107	-5.46964273112706	8.28823329056022e-08	2.14222446200398e-05	6.58482888541026
RP11-305E6.4	0.760459388677921	2.4977747197861	5.46103727556443	8.66890764050792e-08	2.23043112765141e-05	6.5412477026219
C4orf33	-3.63233296508438	12.4866717957219	-5.45800535939135	8.80703559892879e-08	2.25571693684057e-05	6.52590688551391
PLD1	-13.1273646804501	32.4988933933155	-5.45161637272583	9.10514486200432e-08	2.32156585481483e-05	6.49360379866199
RP11-440I14.2	-0.115786427757853	0.185329820427807	-5.44704269622737	9.32455236458361e-08	2.35326866455311e-05	6.47049882200649
ACADS	-13.6676963031997	33.4347104676471	-5.44646031669324	9.35285634375361e-08	2.35326866455311e-05	6.46755798410267
DOK4	-20.4626582373886	64.4448732377005	-5.4464325988864	9.35420552477653e-08	2.35326866455311e-05	6.4674180243653
SLC35G1	-4.32437857328877	10.3916934580214	-5.44530407752901	9.40929791553118e-08	2.3566544212864e-05	6.46172012531894
CTC-487M23.6	0.238629174871075	0.819702863101604	5.43540846517624	9.90608454207263e-08	2.47014982123119e-05	6.41180033396808
KCNE3	-50.1255647341654	97.8043881213904	-5.43444518615363	9.9557833978253e-08	2.4716542256601e-05	6.40694507403766
CMPK1	-60.759488999015	238.809659164706	-5.42602802414267	1.04004882585298e-07	2.56712515447059e-05	6.36455089111068
CMBL	-33.7473359551629	60.2570329890374	-5.42546260142235	1.04310434868249e-07	2.56712515447059e-05	6.36170507197794
GCNT4	-5.40496154521799	7.61771011256685	-5.42293579477606	1.05686604388002e-07	2.58973357349717e-05	6.34899053825705
TXNDC11	-13.6492174239333	59.8826489465241	-5.42092751678656	1.06792936704653e-07	2.60556352984058e-05	6.33888877244916
GALE	-24.5891140508087	63.5959536885027	-5.41936913334144	1.07659174749324e-07	2.61542486159258e-05	6.33105220522222
VMA21	13.3132478835679	52.6930417029412	5.41330616080911	1.1109473643769e-07	2.68735318859787e-05	6.30058192781473
NAT2	-2.48612955188689	2.17090541924866	-5.40597245888093	1.15392871713898e-07	2.7794460044653e-05	6.2637643528625
HSD17B2	-27.0377863090495	40.7201649964171	-5.40364394953255	1.16791043931535e-07	2.80120349605957e-05	6.25208339393095
RP11-474P2.5	0.0634338655713785	0.107007264759358	5.39072130247623	1.24854798497256e-07	2.98197511145092e-05	6.1873351451398
PITPNA	-14.8115730161509	81.2225552347594	-5.38764350231208	1.2685366618897e-07	3.01698526090775e-05	6.17193352937479
POU2F1	12.6926357003048	60.8564603074866	5.38110079612537	1.31206614484552e-07	3.10211424801369e-05	6.1392181747882
RP11-452I5.2	-1.31134972744373	3.12515434411765	-5.38062448040422	1.31529117999308e-07	3.10211424801369e-05	6.13683779129204
ZNF566	2.11327686849508	8.88518627540107	5.37084873099645	1.38320706418607e-07	3.24875737183355e-05	6.08802339709325
MECOM	-45.0601900135371	118.67217584893	-5.36662555900537	1.413589503299e-07	3.30639753077424e-05	6.06695883982275
NPIPA1	1.13401516421121	3.35279705508021	5.35947250921021	1.46653471918659e-07	3.41612062735957e-05	6.03131285370014
NDRG2	-17.4451891176746	45.8219633729947	-5.3579959335597	1.4777013155597e-07	3.42802480598121e-05	6.02395966473317
BCAS1	-53.7900257691983	62.0379212831551	-5.35017327114161	1.53825140365561e-07	3.55392581438865e-05	5.98503260133344
TPD52	-61.4304350253866	168.958642211497	-5.34609382907208	1.57077648977717e-07	3.61431839135556e-05	5.96475185441166
FBP1	-34.0929710401663	63.5827426516043	-5.34401670398813	1.58759280953665e-07	3.63822280935273e-05	5.95443062334737
NAT1	-4.62472323372011	10.110662097861	-5.33994830617836	1.62103831627248e-07	3.69988922799546e-05	5.93422472543292
ANG	-7.80416432331223	15.1741806163102	-5.33767503606038	1.64002327917464e-07	3.7281878592129e-05	5.9229401641009
PGM1	-14.1529776264885	53.3304142893048	-5.33440248555444	1.66773313915498e-07	3.76538145095044e-05	5.90670239003968
PDXDC1	-41.5737623499529	163.747259655882	-5.3341734994431	1.66968896931058e-07	3.76538145095044e-05	5.9055665241958
AOC1	-86.5730072610347	154.802816969519	-5.32285616282258	1.76917772009968e-07	3.97391014557629e-05	5.84947998539673
MPDU1	-14.0517446345756	49.9146844737968	-5.31742357911045	1.8189557297134e-07	4.06957194168764e-05	5.82259346801449
MLX	-13.1980765472338	56.0082912526738	-5.31506783953438	1.84096115502897e-07	4.0932517678692e-05	5.81094195354513
PHKB	-14.3085967610173	69.8116753074866	-5.31424118838076	1.84874413671525e-07	4.0932517678692e-05	5.80685437848967
ANKRD23	0.173572274983592	0.63056634657754	5.31397745401359	1.85123392794593e-07	4.0932517678692e-05	5.8055503954888
ZFHX3	23.6549640627287	79.8716513657754	5.30872465714552	1.90150639616236e-07	4.18804934040366e-05	5.77959054693505
CTSE	-366.763086068649	524.87094784377	-5.30428524401678	1.94502518494503e-07	4.26729478948172e-05	5.75766771951886
CCBL1	1.35967679896274	4.74939415534759	5.28694361232939	2.12447238160929e-07	4.63845979098703e-05	5.67218189461907
PLEKHB2	-28.4947536141818	133.065139250535	-5.28637773251769	2.13059067496401e-07	4.63845979098703e-05	5.6693964376022
ATP5F1	-29.4001487708624	138.363343470588	-5.28455514236273	2.15041294925656e-07	4.65610114907763e-05	5.66042675893906
YPEL1	0.970375681675462	2.09065520350267	5.28412242062523	2.15514539795481e-07	4.65610114907763e-05	5.65829755694219
NAP1L1	63.7264565292085	241.556994463369	5.28037342194567	2.19657142645469e-07	4.72755623661753e-05	5.63985693446503
FCGRT	-65.336863457923	168.413046438503	-5.27486904443255	2.25879713580266e-07	4.83997572682874e-05	5.6128023392724
ANXA10	-69.9714182553715	77.724445238984	-5.27341999938674	2.27546053286443e-07	4.83997572682874e-05	5.60568416840569
GSTM4	-21.355209962752	50.4129015794118	-5.27334994329777	2.27626916267034e-07	4.83997572682874e-05	5.60534007323979
ARFIP1	-7.36955980274256	40.4870544705882	-5.27276710784266	2.28300741831545e-07	4.83997572682874e-05	5.60247750727459
RP11-757F18.3	-0.186421086251172	0.405792735294118	-5.26724937959363	2.34776495993579e-07	4.95868984299274e-05	5.57539096887685
AKR1A1	-21.7604093659634	94.120732981016	-5.26617384506642	2.36059359306317e-07	4.96725054802037e-05	5.57011401164255
PPP1R14D	-5.63104811695381	8.5193082963369	-5.2581225197132	2.45881067267656e-07	5.15475997467349e-05	5.53064080931391
PDZD3	-1.78313990055204	2.96635734026738	-5.25662012017661	2.47757197728724e-07	5.17492561632349e-05	5.52328076097473
SULT1A1	-7.08847243728317	14.7862353820856	-5.25514822826224	2.49608692404155e-07	5.19443030325176e-05	5.51607192267238
WHAMML1	0.538007736111111	1.17089657454545	5.24853007946811	2.58100815738689e-07	5.35147933116218e-05	5.48367992419413
CTD-2555O16.4	0.333742733087203	1.20359503877005	5.24393794590825	2.64157207560104e-07	5.45706371413581e-05	5.46122477286294
PAQR8	-26.2901946810009	64.5703370048128	-5.24058510856928	2.68665952514037e-07	5.53002457312892e-05	5.44484038133826
OSBPL7	-13.7685098314463	34.1984488045455	-5.23582181340231	2.75199960005922e-07	5.64399222325189e-05	5.42157901179241
FRRS1	-2.71963289746248	6.8577049459893	-5.23460888585898	2.76888241020182e-07	5.65811624357631e-05	5.4156586411923
RP11-400G3.3	-0.0537619727718003	0.0754379753716578	-5.23367576036454	2.78193894658812e-07	5.6643479184415e-05	5.41110480617731
CLUAP1	3.13926177863341	14.6421093387701	5.22967551747278	2.8385911049384e-07	5.75898246967502e-05	5.39159077596129
SULT1B1	-30.9405223079688	40.8521994989037	-5.22833111629771	2.85788069491975e-07	5.77740995911563e-05	5.38503539358112
LRP2BP	0.653613810542666	2.00187971818182	5.22285895171191	2.93771559906179e-07	5.91766739392504e-05	5.35836779512501
CKMT1B	-7.23844953354077	17.277599785615	-5.22041614283974	2.97404853946014e-07	5.96961147261e-05	5.34647099325451
PCK2	-13.3648934558133	38.2747649104278	-5.21913091469799	2.99333880203722e-07	5.9871006908309e-05	5.34021369157497
CYSTM1	-148.935774813291	299.366727251337	-5.21833420150894	3.00535768513541e-07	5.98997416934523e-05	5.33633545690138
ZBTB7B	-30.0572674998592	101.349719292246	-5.21245053335464	3.09557623122324e-07	6.14814024533896e-05	5.30771081051758
GFPT1	-63.5809529205576	206.229611642246	-5.21088726470459	3.11998501688789e-07	6.17495216419309e-05	5.30011003877234
RP11-225B17.2	0.743431331188473	2.79453144010695	5.20816535065727	3.1629307670624e-07	6.23813704316376e-05	5.28688051502266
RP4-633O19__A.1	0.0720853906803801	0.136764005187166	5.20390719002491	3.23126677130726e-07	6.32955621507033e-05	5.26619623630471
LRP10	-91.4608024102902	349.182006464171	-5.20388371193236	3.23164749161777e-07	6.32955621507033e-05	5.26608223054317
BECN1	-7.9466712065166	46.3997327245989	-5.20170844850038	3.26711079721553e-07	6.35681719678069e-05	5.25552143707224
NDUFS2	-17.8131193074073	85.8525051799465	-5.20138472996424	3.27242051885325e-07	6.35681719678069e-05	5.25395012623039
LPAR5	-6.94658760950539	20.6677210034759	-5.20096867936226	3.27925698088468e-07	6.35681719678069e-05	5.25193076506074
HDHD3	-16.8269741385607	56.4433951569519	-5.19822371436997	3.3247099139559e-07	6.41767937213864e-05	5.23861118390924
MTMR8	-0.482045574355366	1.30367157617647	-5.19770728133796	3.33332933257148e-07	6.41767937213864e-05	5.23610593999139
LINC00294	2.86400258164558	10.3236022243315	5.19655705958008	3.35260478093916e-07	6.43290986509425e-05	5.23052692681403
TMEM9B	-8.42712997974682	43.3010680700535	-5.19308011590236	3.4115306398443e-07	6.52386082222118e-05	5.21366891800836
AKR1C3	-49.2815792437528	92.0669971877005	-5.1912833141522	3.44237426654844e-07	6.56067855163999e-05	5.20496092402336
PLEKHA6	-35.481173393155	117.177946653476	-5.18522863480158	3.54831044183306e-07	6.73988470635968e-05	5.17563680267379
GPCPD1	16.2549045327473	45.9003274989305	5.17979762270599	3.64601732032174e-07	6.90231319061845e-05	5.14935842536881
RP11-15M15.2	0.180438565359236	0.250300560588235	5.16887851302633	3.85040966779741e-07	7.26495296120015e-05	5.0965975924317
FAM120C	2.91477254813646	9.97591776283423	5.16481941965113	3.92918625538327e-07	7.35871701031657e-05	5.07700874564817
FMO4	-1.39717772967065	3.96364354251337	-5.16426770164761	3.94001349636191e-07	7.35871701031657e-05	5.07434722933881
PHBP8	-0.0389506654137364	0.0968587509625668	-5.16368921880358	3.95139702809826e-07	7.35871701031657e-05	5.07155686251284
LINC00622	0.309067785815167	0.441807564064171	5.16343781534747	3.95635413598256e-07	7.35871701031657e-05	5.07034427851175
chr22-38_28785274-29006793.1	10.0472237879044	21.5696968090909	5.16299469422454	3.96510615530096e-07	7.35871701031657e-05	5.06820711503245
RNU6-645P	0.0174291053043837	0.0227683548609626	5.16016228707181	4.02149335245087e-07	7.42623145176752e-05	5.05455023077163
LINC00365	-1.63035442980016	1.5991923592246	-5.15985166259452	4.02772428749316e-07	7.42623145176752e-05	5.05305290237107
ATP1B1	-211.234797693623	530.80113181016	-5.14912681430401	4.24868798094652e-07	7.80820566472392e-05	5.0014029501901
ASTE1	-1.84288869953117	9.42596195561497	-5.14405518617566	4.35722486588719e-07	7.98175910384073e-05	4.97701086419533
MOB3B	-13.6172276104899	38.6140167532086	-5.14188716482299	4.40443730618786e-07	8.04221836385347e-05	4.966590085744
VRK3	-7.17708783783401	34.1696650451872	-5.13979001760574	4.45057758129692e-07	8.10033740873733e-05	4.95651359458849
FBLIM1	-28.4667964867321	110.737199274866	-5.13898557572581	4.46840040887433e-07	8.10670951102317e-05	4.95264931292908
HM13-IT1	0.356691265906589	0.999046625481283	5.13652573868537	4.52332929219045e-07	8.18014476853509e-05	4.94083629689222
RAB25	-38.3273097518728	126.54073108992	-5.13372594470642	4.58664539677134e-07	8.26363233195828e-05	4.92739665642133
RP11-1334A24.5	0.341490712460152	0.55334085328877	5.133059307165	4.60184715322322e-07	8.26363233195828e-05	4.92419758339037
CAT	-24.9436374041607	92.3061543831551	-5.13179944183794	4.63071001269551e-07	8.26363233195828e-05	4.91815270177291
B3GALT5	-27.4961453792369	40.2862863152406	-5.13124467541067	4.64347494715224e-07	8.26363233195828e-05	4.91549131969934
SERPINB6	-43.8948280939753	145.316623581016	-5.13113497431217	4.64600315412032e-07	8.26363233195828e-05	4.914965079968
CTD-2385L22.2	-0.164354144121484	0.13021687486631	-5.13065462703015	4.65708909952422e-07	8.26363233195828e-05	4.91266095341871
RP4-568C11.4	-4.54176054744256	9.52991901839572	-5.12881164986877	4.69986138995256e-07	8.31346731615232e-05	4.90382231003526
C16orf87	1.82331614916785	9.0593137	5.12486068544355	4.79284217774376e-07	8.45152768314667e-05	4.88488336143551
ZC4H2	-2.45464394757382	9.03534938877005	-5.12369439887084	4.82062805259467e-07	8.47412516425679e-05	4.87929518828998
BTD	-5.94967660380918	18.4837576703209	-5.11545002693919	5.02154063595013e-07	8.79202388669255e-05	4.83982440234393
CTC-559E9.1	0.348786810859122	1.17168731149733	5.11500817229465	5.03253434260545e-07	8.79202388669255e-05	4.83771053574708
CEP170	8.17278731093532	25.9552399227273	5.11258885344021	5.09314334288533e-07	8.87053187017481e-05	4.8261391397135
BDH2	-3.87165323865447	14.0177936850267	-5.10949068015462	5.17179177466957e-07	8.97988041758884e-05	4.81132778465108
RHBDL2	-4.84108086279182	10.1525270436898	-5.10696585166848	5.23675398306981e-07	9.06486918830836e-05	4.79926317223665
TMEM125	-6.79314151114624	20.5168942609626	-5.10429615332095	5.30630272537161e-07	9.15023164460273e-05	4.78651195108509
DDC	-16.4946446611685	30.4982165606684	-5.10383531074014	5.31839836597113e-07	9.15023164460273e-05	4.78431142525105
SNX25	3.48624765737227	12.2491798911765	5.09587718043469	5.53153281790617e-07	9.48808738256852e-05	4.74633855009642
TJP3	-27.9553970175574	82.7729631973262	-5.09416400439394	5.5784848311695e-07	9.53971466415463e-05	4.73817072759315
METTL8	4.32197018976793	20.6414335224599	5.09122750304155	5.65986257598083e-07	9.64972473647045e-05	4.72417607378187
PNP	-20.0650045854664	76.4700756328877	-5.0859718000579	5.80838879341613e-07	9.87321439226807e-05	4.69914618794489
ADH6	-9.89201103265939	11.0149779183155	-5.08363410589524	5.87565774973306e-07	9.95765662472725e-05	4.68802032280972
LRRC31	-5.08016248844936	7.35670836096257	-5.0773401202101	6.06054151058679e-07	0.00010240325124336	4.65808727094049
UBL3	-17.869213509353	66.6227982775401	-5.07558040275022	6.1132317205122e-07	0.000102706974528862	4.64972414713954
HIATL2	1.25978807006565	6.00684077593583	5.07552803710699	6.11480644764087e-07	0.000102706974528862	4.64947531609797
RP13-228J13.1	0.0301379611538913	0.0582769422994652	5.07241496945485	6.20913052846385e-07	0.000103982729122239	4.63468665770917
RP11-389O22.1	0.104928471207806	0.221825337807487	5.07062546855637	6.26398704236906e-07	0.000103986977005284	4.62618919132031
RP13-216E22.4	0.14603040700422	0.434364026791444	5.07014641811802	6.27875156002929e-07	0.000103986977005284	4.62391485752034
ERICH5	-2.19176429422937	3.51071935673797	-5.07012061289926	6.27954784188241e-07	0.000103986977005284	4.62379235030037
RAB2B	3.17986037919596	21.2819118414439	5.06984372109812	6.28809815404327e-07	0.000103986977005284	4.62247787342978
DNM2	-64.0539259587665	261.41341774385	-5.06941888041274	6.30123897830763e-07	0.000103986977005284	4.620461166526
MGLL	-47.4309980832863	131.085230807754	-5.06428595493098	6.46212156584393e-07	0.000105926642926005	4.59610694221464
SLC10A7	-3.4528409767698	14.7577980128342	-5.06409506482586	6.46818069662639e-07	0.000105926642926005	4.59520163908421
RP11-296O14.3	0.2633636871015	0.83677096684492	5.0638830533582	6.47491669359013e-07	0.000105926642926005	4.59419620197284
RP11-265E18.1	0.082354003099508	0.151260367647059	5.05701957596876	6.6966861261839e-07	0.000109238968728102	4.56166685098607
SGTB	2.28157323308721	9.44360275347594	5.0549692077205	6.76435023569818e-07	0.000110025655385477	4.55195661705699
NPHS2	-0.0916210310828645	0.0919206816096257	-5.04764013872784	7.01166655967571e-07	0.00011350471786808	4.5172753123699
AKAP1	-24.6713553259024	122.114536219519	-5.04744565667462	7.01834698145505e-07	0.00011350471786808	4.51635561667153
GALC	-21.2726271977496	60.8164918280749	-5.04665509002542	7.04556623879286e-07	0.000113620293840636	4.51261738535932
CYP2S1	-94.7569491419359	211.524175418449	-5.040279491762	7.26884259272073e-07	0.00011688794491999	4.4824887318937
BTNL3	-5.26774774023722	5.90243907518449	-5.03480632338991	7.46596204414254e-07	0.000119717653129361	4.45665111474018
GS1-124K5.10	0.235073017824661	0.589544716042781	5.03296447393343	7.53345267029896e-07	0.000120295239302531	4.44796165760163
LRCH3	6.8863009953587	39.1366688986631	5.0325305639643	7.54943804605962e-07	0.000120295239302531	4.44591496559503
RP11-62I21.1	0.259514648327123	0.408100485622995	5.03208902043025	7.56573832091392e-07	0.000120295239302531	4.44383242517524
PGM5P2	0.294174654325482	0.707560953235294	5.02658066176457	7.77197116958777e-07	0.000123049876685396	4.41786564863416
SLC52A1	-1.24632279037037	1.62269058264706	-5.02630421343957	7.78246340424209e-07	0.000123049876685396	4.41656310649161
LINC00843	0.130870344776137	0.431241106764706	5.02404289439584	7.86880467225699e-07	0.000124068473445246	4.40591079233839
EDEM3	-37.7387846639006	106.032805493048	-5.0182169836186	8.09553791683691e-07	0.00012675896138947	4.3784861614252
TTC38	-14.4423867899202	49.0015427195187	-5.017401528116	8.12777361198083e-07	0.00012675896138947	4.37464973914208
RP11-255C15.3	0.132072068121778	0.377254698208556	5.01739011510068	8.12822565841361e-07	0.00012675896138947	4.37459604890851
FABP2	-7.59033527897902	6.50515504729679	-5.01737006962878	8.12901967782797e-07	0.00012675896138947	4.37450174927842
NBPF8	0.65198921626817	2.48775878716578	5.01532825840577	8.21029181029311e-07	0.000127674548799404	4.36489820892477
MAOA	-37.1420391875643	66.4955609259358	-5.01238045696252	8.32901339109671e-07	0.000129165883284832	4.35103941787942
EHHADH	-4.97902711359586	17.8748172010695	-5.01170357447378	8.35650800726455e-07	0.000129238191050055	4.34785812776714
AC079922.3	0.263078875052744	0.947739769251337	5.00958064364034	8.44331080153167e-07	0.00013022484049316	4.33788296759142
PLA2G10	-4.29583513541197	7.26443514874332	-5.00188021310549	8.76554357202817e-07	0.000134827399008446	4.30173141516938
AC005776.1	0.0684594151187298	0.148580903254011	4.99965985864176	8.86064402479786e-07	0.000135920838585273	4.29131644494004
RP11-380L11.4	0.0970692987025319	0.208019483048128	4.99517760821647	9.05567287072976e-07	0.00013853711004724	4.27030396192188
MIR4697HG	3.91965932153893	5.27170944729947	4.99328129412969	9.13942754703326e-07	0.000139056255526105	4.26141913083695
AHCYL2	-47.0106767977027	93.2496327486631	-4.99300844367869	9.1515400129359e-07	0.000139056255526105	4.2601409829174
C3orf62	1.5128193588725	7.85037959251337	4.99274370826802	9.16330706509033e-07	0.000139056255526105	4.2589009076758
TSPAN8	-228.917035323033	473.221973800722	-4.98936309342267	9.31486172718174e-07	0.000140709319515787	4.24307046539371
DMBT1	-590.845943541411	608.246680867834	-4.98920617181469	9.3219551301004e-07	0.000140709319515787	4.24233587456433
RP11-410L14.2	0.328244922808252	0.796145540909091	4.98825815519776	9.36491997115902e-07	0.000140981896289225	4.23789839213522
CASP3	-10.9727302580403	45.2981289561497	-4.98535249333581	9.49780258827851e-07	0.000142603081619872	4.22430214517777
RP11-216B9.6	0.180965336972575	0.724083126069519	4.98401079986011	9.55977466308466e-07	0.000143153832018318	4.21802639733882
HSD17B4	-18.9279984296061	81.763660363369	-4.98227523897804	9.64051926492416e-07	0.000143982045507063	4.20991053349096
RP5-1039K5.19	2.64573288348571	5.53738629117647	4.98094152960353	9.70301578921887e-07	0.000144534080456038	4.20367549577278
PLA2G4F	-8.23835473459797	13.5031214570588	-4.97688996691201	9.89527965422413e-07	0.000147011131114883	4.18474356046009
AC073410.1	0.0857668365394989	0.247978175026738	4.97323525803349	1.00718658230087e-06	0.000149154087817172	4.16767758858522
LCAT	1.48599967427333	5.12457533475936	4.9728179367978	1.0092222393113e-06	0.000149154087817172	4.16572956977756
ELF3	-100.623983683737	358.675878888503	-4.97146028617723	1.01587228826626e-06	0.000149745924492248	4.1593931660396
DHDDS	-5.71611469997652	32.039104221123	-4.97084818259999	1.01888432780519e-06	0.000149799814262558	4.15653686200868
SUCLG2P2	-0.145487552662916	0.431175968877005	-4.96860706969046	1.02998621805708e-06	0.000150998453307473	4.14608161883019
EXOSC6	6.45239129838257	32.6152943989305	4.96812844655738	1.03237229577401e-06	0.000150998453307473	4.14384928036485
LINC00997	1.82964362521098	7.56185075855615	4.96482166550766	1.04900412800981e-06	0.000152808882243784	4.12843132011164
NKAPP1	0.279953143811535	1.29677808074866	4.96459583307094	1.05014937447587e-06	0.000152808882243784	4.12737869786714
CYB561D2	-2.15823927925457	8.44701890935829	-4.96170291103082	1.06492731986339e-06	0.00015456191285525	4.11389827594477
CDK18	-11.1837127565869	37.2631907197861	-4.95465541587899	1.10177402852668e-06	0.000159500811024869	4.08108720244536
GPT	-6.99836994360642	8.81431784090909	-4.95264094649504	1.11253076620381e-06	0.000160647172168878	4.0717159313393
ZNF333	1.69124706544775	8.73903373957219	4.95007816509373	1.12636206907955e-06	0.00016196754472051	4.05979875002005
SULT1C2	-41.0523593251816	49.4257590066845	-4.94988752204449	1.12739758002758e-06	0.00016196754472051	4.05891245740249
RPS6KA1	-21.7847477406821	80.2215332299465	-4.94765561116691	1.1395892137608e-06	0.000163068195265071	4.04853860986687
SLC2A1-AS1	0.469078982803564	0.844927972647059	4.94743147915396	1.14082053079231e-06	0.000163068195265071	4.04749707828089
LAD1	-78.711555463244	236.787837799198	-4.94553884056659	1.15126952318647e-06	0.000164147254635887	4.03870371920696
RP11-972P1.10	0.0723499777775437	0.153042060336898	4.94482246553213	1.15524860030704e-06	0.000164300733094924	4.03537614953126
SNORD127	0.0123475127313643	0.0210558002967914	4.94127868550223	1.17512861423916e-06	0.000166359755388497	4.01892146905865
VDR	-27.5069144488396	63.1233893221925	-4.94119461323845	1.17560423566177e-06	0.000166359755388497	4.01853122553968
FAM216A	1.47975911255275	4.32507433475936	4.94046973815486	1.17971278739808e-06	0.000166524844433618	4.01516676870888
ILVBL	-12.876487902391	46.8156633534759	-4.93947377573955	1.18538047502125e-06	0.00016690864778135	4.01054478486599
IL17RE	-11.9790572031763	34.9109934371658	-4.93820229788065	1.19265426199687e-06	0.000167516133613079	4.00464539804765
RP11-1114A5.5	0.0968574754922647	0.223132983181818	4.93333539689134	1.22089694060018e-06	0.000171058540657754	3.98207631898869
SLC25A24	-18.1459653399671	74.2970424695187	-4.93201785952564	1.22865305910721e-06	0.000171720191994332	3.97596991449295
MINK1	-30.2208927695734	140.745626724599	-4.92938357910689	1.24430357481034e-06	0.000173479210710749	3.96376507699276
RP11-89H19.2	-0.543576594290787	1.21588311775134	-4.92842874480931	1.25002374310732e-06	0.000173848510945569	3.95934266374818
RHEBL1	0.483905034969529	1.21570878561497	4.92629783657413	1.26288120321551e-06	0.000175206195163752	3.94947585362634
TMEM82	-3.04370851383614	3.03654045149733	-4.92272494944411	1.28472640297354e-06	0.000177801108346979	3.93294060620981
RAB11FIP1	-65.3403696537505	170.543636276203	-4.91990171363234	1.30224579109428e-06	0.000179323729099166	3.91988217620073
GALM	-13.6766033499062	48.1058048152406	-4.9195066556096	1.30471562157558e-06	0.000179323729099166	3.91805542229828
GSTA1	-25.3290290125399	25.1991726707754	-4.91927737004395	1.30615114696917e-06	0.000179323729099166	3.91699526163873
SRGAP2C	1.38738011272856	7.02530248181818	4.91891859194608	1.30840046848201e-06	0.000179323729099166	3.91533644605323
ALDH3A1	-44.751621784387	46.8228491727005	-4.91294934933156	1.3463774344774e-06	0.000183404943369319	3.88775315308294
STK39	-17.434518598406	63.5829743505348	-4.91277739605338	1.34748704135944e-06	0.000183404943369319	3.8869590093592
TFF2	-235.131949188751	198.635634775374	-4.91271364131614	1.34789867220756e-06	0.000183404943369319	3.88666457264631
AC007283.4	0.0611628467071031	0.188947023983957	4.91109167871086	1.35841176544783e-06	0.000183986428901564	3.87917503675749
SCAI	2.63800506665497	13.9080878336898	4.91054154422622	1.36199552699624e-06	0.000183986428901564	3.87663524208218
AKR7A2	-14.7914267851617	49.4586702834225	-4.91046261151383	1.36251046962078e-06	0.000183986428901564	3.87627085553182
ZNF248	2.40671075443039	11.3882452679144	4.91005481712545	1.36517384175424e-06	0.000183986428901564	3.87438838730252
NR3C2	-6.07700199637246	15.8205128860963	-4.90325487945507	1.41033318054663e-06	0.000189621138602522	3.84301862080799
PSEN1	-13.2243564399671	86.9641635890374	-4.90136274569524	1.42315345386681e-06	0.000190862016536322	3.83429653934738
ZNF84	5.33567379349512	20.7806043606952	4.90089996398585	1.42630614435136e-06	0.000190862016536322	3.83216372606887
AC010745.1	-0.0774303035357477	0.0902957849625668	-4.89858087198682	1.44220674021086e-06	0.00019253459981815	3.82147843595101
CCRL2	-3.35554639013128	9.95437279572193	-4.89804646823935	1.44589500807837e-06	0.000192572802440631	3.81901678370848
CTD-2199O4.6	0.0908659185364512	0.163659705791444	4.89515079780316	1.46603880441963e-06	0.000194797325083025	3.80568240797919
PFKL	-44.8794486618611	180.648301899733	-4.89315595926067	1.48007326643364e-06	0.000196201562466534	3.79650033678996
UBXN7	9.26137126833103	50.2002444895722	4.8904517567296	1.49930560775823e-06	0.000197967855046933	3.78405837630194
TFF1	-458.794851404	424.138114373075	-4.89013463165862	1.50157674891322e-06	0.000197967855046933	3.78259968878288
CTD-2013N24.2	0.309760492920768	1.37663215508021	4.88981213155746	1.50388978994737e-06	0.000197967855046933	3.78111636289664
CLCN3	-27.1308241769104	89.9287757069519	-4.88888772100974	1.51053893875907e-06	0.000198183769117915	3.7768650513585
RP11-613M10.6	0.288067510222692	0.918669315855615	4.88848859125368	1.51341858354219e-06	0.000198183769117915	3.77502969473063
RNASE1	-115.787277647597	187.97414510107	-4.8881267596317	1.51603370836085e-06	0.000198183769117915	3.77336596353898
RP3-395M20.9	-0.773317741499647	1.50952221227273	-4.88461923775947	1.54161132291363e-06	0.00020106305834609	3.75724370545761
CTD-2026D20.2	0.0700294941578768	0.204937844973262	4.88388279757387	1.54703426673039e-06	0.000201138599196063	3.75385996466928
ENTPD1-AS1	0.660265235841539	3.09938532165775	4.88357620075808	1.54929738621799e-06	0.000201138599196063	3.7524513686177
TBL1X	12.130219941362	37.8679060903743	4.88172843801865	1.56300430913822e-06	0.000202453766394644	3.74396384919253
RP11-213G2.3	0.632190057360529	2.55028118475936	4.87722682034641	1.59688955354571e-06	0.000206370630796578	3.72329792937133
PANK2	4.17029033879514	24.7705965679144	4.87670420715879	1.60086907539223e-06	0.000206413651807521	3.72089981567081
GCNT3	-66.7194256936004	123.628239085027	-4.87566496082885	1.60881104315167e-06	0.000206966227923993	3.71613170066704
BRD3	9.01491476270515	47.6352817783422	4.87474251678932	1.61589224697865e-06	0.000207405815755056	3.71190022948131
RP11-203B9.4	0.211661550457104	0.899255596524064	4.87204184279923	1.63679753306194e-06	0.000209613772763434	3.6995156431142
TCEAL4	10.1401711040671	37.365712873262	4.87058020244541	1.64822035922529e-06	0.000210600147209003	3.6928154604777
RP11-356I2.4	0.637844181610411	2.30807847085562	4.86990903268994	1.6534913371974e-06	0.000210797801015138	3.68973940035007
TOMM40L	-2.84993164506564	11.4353314644385	-4.86545039539037	1.68892212321855e-06	0.0002148308940734	3.66931434529331
STX12	-10.2445369152836	49.233220326738	-4.86483325811607	1.69388358676755e-06	0.00021491170932887	3.66648853165404
LGR4	-33.3400835634317	109.411786308021	-4.86442779158743	1.69715097996616e-06	0.00021491170932887	3.66463211024531
SNORA2	0.0241952247239806	0.0890168980213904	4.85629782816756	1.76396322726701e-06	0.000222411378046635	3.6274379672651
SMPD3	-27.9602541735349	51.1833221326203	-4.85626547238279	1.7642341308554e-06	0.000222411378046635	3.62729005075067
RP11-417L19.5	0.252850185924755	0.751181922780749	4.85079840531277	1.81058898919076e-06	0.000227747953653676	3.60230947280485
CCNDBP1	-5.5272970147679	33.3267853609626	-4.84856978648707	1.82982050552211e-06	0.000229656673823887	3.59213339389278
AKR1B10P1	-0.865631231891408	0.690107204582888	-4.84804695642163	1.83436064245667e-06	0.000229693054092178	3.58974670027006
FABP1	-56.9391095814286	50.4521349066684	-4.84760279683226	1.83822615899506e-06	0.000229693054092178	3.58771931166263
IMPA2	-20.4877108781528	52.8474768165775	-4.84347717611585	1.87450889958685e-06	0.000233710796811045	3.56889553103298
RP11-17G12.2	0.0907561581006801	0.242715469946524	4.84058370914702	1.90036660520482e-06	0.000236099614540185	3.5557020685841
RP4-678D15.1	0.0601360393407173	0.0966776343315508	4.84040100130766	1.90201088669219e-06	0.000236099614540185	3.5548692012441
PMM2	-5.69065640770038	24.8395168609626	-4.83981100026165	1.90732998502137e-06	0.000236241808472975	3.55217989117978
AMZ1	0.446721215720818	1.08870895673797	4.83849008306496	1.91929066232823e-06	0.000236706832922107	3.54616000729502
MMEL1	-1.11173709297937	2.06110601141711	-4.83847275657876	1.91944803037325e-06	0.000236706832922107	3.5460810540326
DENND2D	-10.7005270199249	46.1789719625668	-4.83800435272528	1.92370703410729e-06	0.000236716332518716	3.54394672768306
CTD-2047H16.3	0.144188118961557	0.373020033796791	4.83699351402358	1.93292925938966e-06	0.000237335201298248	3.53934136647442
RNU4-52P	0.0289531584277427	0.054489646671123	4.83599032168304	1.94212387906459e-06	0.000237948008767472	3.53477168070095
AKIRIN2	7.5831773048758	41.7435271157754	4.83388430105854	1.96156376083575e-06	0.000239810702199454	3.52518117168414
HMGCS2	-97.4291559825573	111.981167390321	-4.83320356442963	1.9678874234701e-06	0.000240065301116598	3.522081984616
GPR128	-9.44307919481715	13.2847604605348	-4.83235998417171	1.9757510967136e-06	0.000240506268985756	3.51824195394913
SDHB	-17.1454474726674	75.5551307240642	-4.83048842435723	1.993305731608e-06	0.000242122484188711	3.50972460568509
SRGAP2B	0.713017371366624	2.55872594893048	4.82760437283791	2.02065208129876e-06	0.000244647982181422	3.49660516958373
CROCCP3	1.09765555517464	3.58221460909091	4.82738557302428	2.02274142571029e-06	0.000244647982181422	3.49561013992045
DSCR3	-6.76851945888417	40.2718685673797	-4.82567842841693	2.03911484466926e-06	0.000246102466242343	3.48784797311497
ZRSR1	0.0540588091977264	0.149247805187166	4.82286194306537	2.06640784939753e-06	0.000248714962005621	3.47504707059817
PRRG2	-2.55023710849741	8.95060283074866	-4.8225401070407	2.06954892065309e-06	0.000248714962005621	3.4735847482653
RN7SL182P	0.0636600386837792	0.148335949893048	4.81883676418103	2.10602594169536e-06	0.000252130053603025	3.45676411114269
SLC44A2	-43.2219949379511	178.587969067112	-4.81875136793898	2.1068743437607e-06	0.000252130053603025	3.45637637465861
RP11-894J14.5	0.0848494860747775	0.336325566016043	4.81509804755496	2.14347992147058e-06	0.000255829432749282	3.43979437257152
DHRS3	-21.6058539949367	67.2566619820856	-4.81476703537519	2.14682673584745e-06	0.000255829432749282	3.43829249464271
GALNT3	-34.2177070026488	98.6195640296791	-4.81372287418002	2.15741714259332e-06	0.000256551344410405	3.43355549372595
RP11-78J21.7	0.090048080237342	0.255084176096257	4.81265095749711	2.16834145361447e-06	0.000257309852495584	3.42869351900358
RPSAP41	0.028484227828821	0.0575441363930481	4.81007074527649	2.19485653684879e-06	0.000259911421363575	3.41699417189409
SEPT7P2	1.29986011678388	7.06948222887701	4.80860020833472	2.21010781571274e-06	0.000261171070564935	3.41032885635398
PARP4	-36.0352405946554	152.072593473529	-4.80682701859795	2.22863388949018e-06	0.000262343502051598	3.40229413799426
RP4-665N4.8	0.0731816579319038	0.211418581818182	4.80676365046421	2.2292987154056e-06	0.000262343502051598	3.40200705126326
PRR7-AS1	0.406771808647447	1.02069182385027	4.80598984481077	2.23743252656711e-06	0.000262754420609554	3.39850162604284
HECTD2	2.98394004558136	9.71209223048128	4.80536203750982	2.24405270176835e-06	0.000262986250788604	3.39565795567353
ZBTB25	3.1861975801102	17.6210229157754	4.80491585315465	2.24876915434329e-06	0.0002629944818439	3.39363715082615
ACO2	-23.0349526087668	102.544391338235	-4.8022844660947	2.27677957774675e-06	0.000265721301482014	3.38172275742504
RP11-305O6.3	0.247279612405474	0.314582579938503	4.79944075654689	2.30742823339886e-06	0.000268343812471238	3.36885349104091
RP11-495P10.1	0.442219265930617	1.32820540304813	4.799320644633	2.30873147963912e-06	0.000268343812471238	3.3683100702888
CAPN8	-28.3599810555754	55.2037585674332	-4.79767388906482	2.32667092946093e-06	0.00026962499412451	3.36086088714164
SIDT2	-20.7265577715424	66.5418196946524	-4.79743531703957	2.32928100711761e-06	0.00026962499412451	3.35978188164526
PMS2P3	0.735224953105958	3.39007161524064	4.79649255998344	2.33962280594809e-06	0.000270269406750788	3.35551847562743
RAPGEF6	1.16331038090132	5.9609466684492	4.79584157990118	2.34678970694323e-06	0.000270545182427321	3.35257499715513
PCGF6	1.46067003789266	7.44759464224599	4.79503930513246	2.35565138800757e-06	0.000271014819444675	3.34894790855446
ENPP6	-0.517381421334973	0.681497656096257	-4.79267942625195	2.38190527410169e-06	0.000273479444493412	3.33828199121481
AGO3	5.7225066985819	32.1351034243316	4.79073112878619	2.40379261593e-06	0.000275433759579154	3.32947978991193
AL050310.1	0.0134124458757619	0.0195142870427807	4.78982217348718	2.41407009708785e-06	0.000276052573283961	3.32537430822315
UAP1	-10.5702317278949	47.6179016828877	-4.78929745396003	2.4200223257665e-06	0.000276175289773562	3.32300461905699
APPL2	-11.5546563250116	54.9880844117647	-4.78713778373044	2.44467011500404e-06	0.000278426775029555	3.31325373430042
SLC3A1	-11.5175535935021	12.4221629073797	-4.78646240885376	2.45242754367706e-06	0.000278749415024691	3.31020522283574
FBXO34	-7.5906959534224	38.0369602141711	-4.78468626546048	2.4729419303045e-06	0.000280517845737386	3.30218986999862
DNMBP	-13.3743613868494	63.265029413369	-4.78342029810622	2.48766465398577e-06	0.000281623540148421	3.29647843696732
DAZAP2	-42.8267060081103	249.76630148984	-4.78175293301343	2.50718443380913e-06	0.000283266801779106	3.28895813002367
CLDN15	-31.5442310917604	36.1818850946524	-4.78089335402578	2.51730507546257e-06	0.000283843698190206	3.28508208149611
ZNF8	3.73562006895221	17.4146168909091	4.77900365624259	2.53969289616034e-06	0.000285798760823578	3.27656314546861
RP11-545A16.1	-0.238790633230309	0.320450778652406	-4.7760907850986	2.57457885749591e-06	0.000289149725495433	3.26343748067005
WWC3	11.3794264989804	43.9022768989305	4.77464106952168	2.59211302038987e-06	0.000290254881144156	3.25690756684246
CES3	-11.8547142908345	18.090649655615	-4.7735477290419	2.60541292667596e-06	0.000290254881144156	3.25198402326619
ERICD	0.183282141858299	0.520522133074866	4.77344065434498	2.60671896325917e-06	0.000290254881144156	3.25150189686108
TMEM120B	2.73565943156355	15.6019387751337	4.77283494661355	2.61411893067814e-06	0.000290254881144156	3.24877475015836
BTF3L4	5.98111091139243	37.2403957259358	4.77276554797962	2.61496806934936e-06	0.000290254881144156	3.24846230835279
AGR2	-744.583168335606	1345.84277535802	-4.77274773888608	2.61518601836478e-06	0.000290254881144156	3.24838213011208
CTD-3105H18.8	0.104936939079935	0.194546217967914	4.76862480819744	2.66611667036857e-06	0.000295328508824936	3.22982742494927
ELMO3	-11.2696731635607	39.8247533074866	-4.76800270369704	2.67388405012906e-06	0.000295610415573253	3.22702895752513
RP11-157H4.1	0.0167811673884788	0.0254042604625668	4.76681830918453	2.68873230384623e-06	0.000296672521105091	3.22170198437628
NUMB	-11.9710942245663	87.6810886938503	-4.7663702092502	2.69437063257526e-06	0.000296716255420798	3.21968690013387
CYP20A1	8.36830275443045	43.088708536631	4.76421547807348	2.72164255908357e-06	0.000299137583328867	3.20999951670443
TM4SF20	-29.7938115952028	33.1965397482353	-4.76231179075705	2.74595821598822e-06	0.000301225230344568	3.20144401805717
PKD1P1	0.0312765276945617	0.0861991012299465	4.76175208382203	2.75314703770625e-06	0.000301429661358461	3.19892917432624
CASP7	-12.9853781811533	48.3189929668449	-4.75971472113729	2.77946817079475e-06	0.000303630073108274	3.18977722012279
RTCB	-10.6782467056961	63.9601915387701	-4.7593678927439	2.78397300443774e-06	0.000303630073108274	3.18821959166658
PBLD	-15.1444666625293	30.4427122010695	-4.75740031269266	2.80966267094624e-06	0.000305842588127386	3.17938496576961
GLRA4	-0.174832716551805	0.158394186467914	-4.75591707822954	2.829179308493e-06	0.000307375941608326	3.17272723640078
HHLA2	-16.6275865447878	22.5335322587701	-4.75200959204376	2.88122192104277e-06	0.00031190653434949	3.15519667399248
ARL14	-12.1342915111099	18.0844289509091	-4.75195906474225	2.88190088094099e-06	0.00031190653434949	3.1549700716477
LINC01521	0.362273548499769	1.11283483529412	4.75114751533423	2.89282720635329e-06	0.000312124965231101	3.15133076729565
GABPB1	3.13744601331459	27.5954947831551	4.75066152039164	2.89938951020191e-06	0.000312124965231101	3.149151639752
RP11-429J17.2	0.179287537691047	0.706052755294118	4.7505822193313	2.90046165839091e-06	0.000312124965231101	3.1487960845685
RP11-195F19.5	0.197706964476677	0.56160504302139	4.7500486494699	2.9076854447373e-06	0.000312308589969469	3.14640390100063
FA2H	-31.3070301734411	63.8268439553476	-4.74922303265428	2.91889730437098e-06	0.000312919058743589	3.1427028359542
ERN2	-33.7824719850245	76.1466194385829	-4.74648226119072	2.95641630140198e-06	0.000316342132938673	3.13042062407099
RP11-393I2.4	0.181150768071379	0.590873157299465	4.7439938813203	2.99088226646774e-06	0.000319194253939738	3.11927489303338
PRSS53	0.300856483389008	1.0331474447861	4.74374509735375	2.99434931881141e-06	0.000319194253939738	3.11816084657517
BCO1	-2.61684886606071	4.90938592227273	-4.74279726557215	3.00759380238595e-06	0.000320003457876417	3.11391696108585
KATNAL1	4.65045803224333	12.0718392390374	4.73875465736369	3.06471928715501e-06	0.000325469738330436	3.09582475233984
RAD54L2	5.53538817958276	31.8611242668449	4.73811107509779	3.07390954207859e-06	0.00032583441146033	3.09294573830996
RER1	-15.4492784974682	83.0814432082888	-4.73752673150307	3.08227686423672e-06	0.000326110653501412	3.09033202387816
HNF4A	-53.5466915461905	151.831430754278	-4.73652090897828	3.09673082186038e-06	0.000326423386105321	3.08583374250126
RP11-54D18.4	0.0582341234124475	0.168146679465241	4.73610912987667	3.1026670193431e-06	0.000326423386105321	3.08399241104089
RP11-1114A5.4	0.55489097416784	1.30142221122995	4.73584560461604	3.1064717425261e-06	0.000326423386105321	3.08281409311267
RP3-324O17.7	0.0635285957301925	0.151798758850267	4.73571909507492	3.10829985709081e-06	0.000326423386105321	3.0822484432758
HNRNPA3P2	0.089369497055497	0.16622623442246	4.7341016346782	3.13176432124101e-06	0.000328278495628752	3.07501762963852
EPM2AIP1	7.9503575973043	30.3219127387701	4.7333220119439	3.14313513151579e-06	0.00032886140662536	3.07153312884741
ADI1	-13.9177946277543	65.6048311737968	-4.73230673967434	3.15800250954927e-06	0.000329807332196544	3.06699616190579
QSOX1	-109.104444843178	313.44422484492	-4.73142749746827	3.17093260149794e-06	0.000330547825000349	3.06306777217901
KBTBD11	-10.0307834680262	25.0405403018717	-4.72834920323346	3.21660476526305e-06	0.000334692456126746	3.04931927754062
ATP6AP1L	0.567456395247306	2.08835787406417	4.72677670601344	3.24017945832053e-06	0.000336526822126193	3.04229914070542
SNORD93	0.0354888023074896	0.0477797310855615	4.72579000003379	3.25505689859173e-06	0.000337452821772685	3.03789522275602
TRPM4	-23.5882877721518	75.4216657205882	-4.72496505023053	3.2675458654317e-06	0.000338128274528146	3.03421388915474
FBXO30	6.86842072042903	23.4192701024064	4.71590114402351	3.40783910205782e-06	0.000352002417030805	2.99380379620279
LLNLR-246C6.1	0.392566934479609	0.999180314598931	4.71464188500953	3.427783208543e-06	0.000353417560539832	2.98819502034966
BMPR1A	9.1430817711674	37.9590904582888	4.71369811541815	3.44280422598028e-06	0.000354320891649796	2.98399231462116
GCFC2	2.88831347033523	18.816915715508	4.7116240830419	3.47603746962667e-06	0.000357091878277219	2.97475905207774
ZNRF3	1.04797982314405	1.73926075256684	4.70917552730226	3.51566949056766e-06	0.000360508977978427	2.96386311209922
CLDN18	-475.947057582108	681.060642257754	-4.70534533432824	3.57853832331322e-06	0.000366292193947236	2.94682904253026
MPC2	-14.2096510199718	54.4924197109626	-4.70122037053484	3.64745561531661e-06	0.000372672522832819	2.92849779383442
CTD-3195I5.4	0.0473596322770162	0.104640315441176	4.69894453563606	3.68602387476886e-06	0.000375934586319669	2.91839014296548
CDR2L	-29.240575161873	79.4810061379679	-4.6984674151227	3.69415919765442e-06	0.000376086667669121	2.91627166168394
PDX1	-7.48568103996542	17.9173409454545	-4.69790922642339	3.70369874162209e-06	0.000376380904076799	2.91379346884326
SMIM5	-1.85083518300281	3.30495528042781	-4.69704684517199	3.7184836205017e-06	0.00037720617715928	2.90996526493819
CTC-429P9.3	0.672869298704881	2.80617724705882	4.69528835648209	3.74880780647053e-06	0.000379601998349657	2.9021610766025
LIPT2	-1.22888094328411	3.81618819090909	-4.6943625357589	3.7648685854086e-06	0.00038015597718612	2.89805331884604
TJP2	-27.5960686849273	131.884881895187	-4.69404702024022	3.77035714128733e-06	0.00038015597718612	2.89665357791939
SFSWAP	5.12059542927808	38.761444928877	4.69381335217275	3.7744268811144e-06	0.00038015597718612	2.8956169957332
PPP1R12A	27.2101383920537	88.6213207660428	4.69156633640139	3.8137790322976e-06	0.000383437208426595	2.88565127847829
RP11-355O1.11	0.321570771384204	1.2565894171123	4.69015205701695	3.83874957179772e-06	0.000384971724773216	2.87938099541391
RPLP0P2	2.65221600946438	4.95900479679144	4.68978135996411	3.84532058616915e-06	0.000384971724773216	2.87773776801263
RP11-110I1.11	0.221820283568333	0.691777501096257	4.68954898528507	3.84944520213483e-06	0.000384971724773216	2.87670775541921
DRAXIN	0.930478743630451	1.04082187954545	4.68847803759547	3.86850945767187e-06	0.000386195960038904	2.87196131122115
NKAP	2.77971548594704	16.6108960893048	4.6866446309998	3.90135758393982e-06	0.000388789515284031	2.86383788182021
RP11-366L20.2	1.28099274925868	1.77603311368984	4.68508162815739	3.92957284270153e-06	0.000390913077659538	2.8569147821215
RP11-348P10.2	0.372627751412333	1.46189315454545	4.67646517721451	4.08867633197679e-06	0.000406027079114411	2.81878627191976
SLC39A14	-78.2447391263005	242.502660738235	-4.67555379218035	4.1058631193867e-06	0.000406439448276787	2.81475696564816
SGSM3	-15.3064176764416	57.834420481016	-4.67548359990167	4.10718967589432e-06	0.000406439448276787	2.81444666891181
TMBIM1	-79.385958510173	303.319562106417	-4.67405248139339	4.1343263231839e-06	0.000408410832805412	2.80812107251952
LINC00963	12.3532341463432	51.9589152818182	4.67299483098043	4.15449209618277e-06	0.000409687927896044	2.80344732508577
SLC25A34	-0.989335633362632	1.88884866256685	-4.67222820142375	4.16916822217165e-06	0.000409955106507126	2.80006018395013
FAM228B	1.12154989757971	3.73900921042781	4.67209691762556	4.17168647707061e-06	0.000409955106507126	2.79948019226555
PEX11B	-4.2428696241678	24.3408313727273	-4.67004408643436	4.21125426723019e-06	0.000413126233175559	2.7904129836297
RP11-311F12.2	-0.0525311202768401	0.0582636933609626	-4.66890452765987	4.23337456065928e-06	0.000414138187785334	2.78538116331903
WASH2P	0.743360006276375	3.37981631791444	4.66875925147893	4.23620257804587e-06	0.000414138187785334	2.78473976225411
KBTBD11-OT1	-0.153270960913619	0.285986117032086	-4.66536795379681	4.30273803747564e-06	0.000419917558402192	2.76977206894589
KIF3C	4.70595253561885	11.3884707743316	4.6630045672309	4.34969965174164e-06	0.000423770050064	2.75934684175865
KLF4	-37.1558347041138	94.2414016697861	-4.66111576340883	4.38758519181713e-06	0.000425753976742148	2.75101844330686
GALK2	-3.37886344288562	17.1327588548128	-4.66103140004866	4.38928473248949e-06	0.000425753976742148	2.75064652568985
ACOX3	-3.76746095520392	17.278231042246	-4.66085666428714	4.39280688329879e-06	0.000425753976742148	2.74987621851941
SOS1-IT1	0.267655224349509	1.09150801550802	4.66049281378961	4.40014974903111e-06	0.000425753976742148	2.74827229817944
FCF1P7	0.112504307407408	0.30281828026738	4.65582872451047	4.49532774855937e-06	0.000434221044162891	2.72772199603657
SLC9A4	-9.21117171033813	8.42405676417112	-4.65417327718687	4.52958348692507e-06	0.000436380689311673	2.72043238222926
BDH1	-11.6954851500117	38.4917602564171	-4.65371800770733	4.53904819199035e-06	0.000436380689311673	2.71842804835378
ZNF286B	0.480978594110413	1.86006813903743	4.65363317840868	4.54081382949219e-06	0.000436380689311673	2.71805460478896
XPNPEP1	-16.6738192816221	82.075263515508	-4.6516098486316	4.58312374809938e-06	0.000439700231588843	2.70914910647978
STAG3L3	0.569739280104316	2.39395350320856	4.65049179771988	4.60666573557992e-06	0.000441211010654426	2.70422958763172
MALL	-6.91936037141935	11.3783651302139	-4.64872013761572	4.64420864003158e-06	0.000444055381520858	2.6964362883155
SEMA4C	9.33873884326072	36.8945160342246	4.64708707927586	4.67907496210714e-06	0.000446634669738807	2.68925502103941
TMEM220	-2.08010818843178	5.88200538663102	-4.64583182043857	4.70604612322466e-06	0.000448452920469712	2.68373662914356
CHP1	-32.504849275574	156.02022466631	-4.64325454219384	4.76189230504659e-06	0.000453012020226651	2.67241051138649
CTNNAP1	-0.299867995816924	0.632330232540107	-4.64279164237271	4.77199000963549e-06	0.000453178521959078	2.67037684266491
RP11-10N23.2	0.309172975315285	1.15860929828877	4.64244090302835	4.77965475248339e-06	0.000453178521959078	2.66883605142922
SLC9A2	-15.8754869207794	23.8239477788235	-4.64171938734366	4.7954593532528e-06	0.000453916691022611	2.66566677272624
MMP15	-50.0373379266992	143.953494441444	-4.64043063043664	4.82381435186761e-06	0.000455091694126262	2.66000696184731
IDSP1	0.044825184814815	0.100506287967914	4.64042436200764	4.82395266192773e-06	0.000455091694126262	2.65997943631878
TM4SF5	-12.3743954508567	20.9336207162032	-4.6365926821675	4.90921441093363e-06	0.000462364679727932	2.64316020285272
RP11-529E10.6	0.271729407197024	0.775227787459893	4.6358224149403	4.92652829812569e-06	0.000463224597653001	2.63978059359746
NQO1	-85.6862207738042	225.326640683422	-4.63453858585343	4.95551647260498e-06	0.000465177536343835	2.63414880194053
TRIP4	-2.77234187986403	20.4058146163102	-4.63391501287997	4.96965552578745e-06	0.000465559572330091	2.63141386667262
SLC26A3	-18.6673545875627	12.1453138118449	-4.63363417436176	4.97603599144416e-06	0.000465559572330091	2.63018224112267
USP20	6.05925889192459	28.8101025069519	4.63322254214061	4.98540223886255e-06	0.000465666185360686	2.62837713611143
RP11-795F19.5	0.112350674440342	0.270695396176471	4.63266398483738	4.99813871867117e-06	0.000466086728223498	2.62592795817362
SULT1A2	-1.73659150896331	2.43803201967914	-4.62935261399094	5.07429107142689e-06	0.000471992733647472	2.61141356775168
IDH1	-36.3563192733708	139.57361635	-4.62918611011796	5.07814950871512e-06	0.000471992733647472	2.61068399265046
RP11-326G21.1	0.0331593028383732	0.0463447150213904	4.62804768516886	5.10460620171199e-06	0.000473673982691321	2.60569634774279
PPARGC1B	-7.27463816077117	21.6660938026738	-4.62753075200727	5.11666329355504e-06	0.000474015726789508	2.60343193123382
SACS	9.12341546336149	25.9504853986631	4.62451447772163	5.1875635565059e-06	0.000479293237924062	2.59022369004281
CBX1	7.63955835255509	40.8797854304813	4.62438765484103	5.19056524004399e-06	0.000479293237924062	2.58966850178409
MKLN1-AS	-0.744256883854896	3.10196786042781	-4.62120225606164	5.26650825752652e-06	0.000485513735193862	2.57572833951742
CYP2C19	-0.322104160645217	0.363606595882353	-4.61836788354932	5.33497958899882e-06	0.000491026316513316	2.56333156145737
RP1-257A7.4	0.190797546653776	0.663519842727273	4.61666253897715	5.37658790640722e-06	0.00049405256794525	2.55587611293946
TRHDE	-2.26275179365799	3.00975582101604	-4.61566592181381	5.40104837427738e-06	0.000495495854420741	2.55152022502037
GRIFIN	0.0454193920968708	0.0760896082914438	4.61349432760731	5.45471790321722e-06	0.000499609793193702	2.54203180051685
RP11-84A14.4	-0.0996811743600557	0.386600214518717	-4.61253899459691	5.47849035450012e-06	0.000500976523467084	2.53785889075757
RP11-46H11.3	0.206176505386194	0.483305715294118	4.61158540637479	5.50231868150195e-06	0.000502343946206027	2.53369437077495
KLHL42	15.143011695218	41.5645487122995	4.6110652577701	5.51535814532918e-06	0.000502723562734642	2.53142309625756
RP11-258C19.7	1.34682449692921	3.73262573663102	4.60964023944565	5.55123386699924e-06	0.000505180131523512	2.52520179912659
ARRB1	-10.9679216804383	40.612100790107	-4.60544795866852	5.65808237767453e-06	0.000514077198885858	2.5069092254821
JMJD1C-AS1	0.27656078100211	0.676362308796791	4.59931747945549	5.8178951426764e-06	0.000527750219000088	2.48018626048848
B4GALNT3	-26.1898975056024	59.4016746545455	-4.59603927688736	5.90512409929664e-06	0.000534805831226539	2.46590949867326
RP11-314N13.10	-0.562834827860993	1.24148385205882	-4.59476165631745	5.93945921087626e-06	0.000537056148837763	2.4603478474101
DCBLD2	14.6227298641233	27.6169681398396	4.59430595107625	5.95175230479221e-06	0.000537309389889088	2.45836443614855
SLC40A1	-85.2174965711671	230.842119401604	-4.59105724329479	6.0401004744541e-06	0.000544416954229299	2.44422984997759
RP3-449O17.1	0.585539838338025	2.27611197433155	4.59053782746441	6.05434224734011e-06	0.000544833050188298	2.44197078581276
SLC2A9	-1.35542555796413	4.15602976791444	-4.58902684403398	6.09595532422375e-06	0.000547537005174173	2.43540045340481
SPINT1	-66.2471220335674	252.389393235027	-4.58874543968399	6.1037356064042e-06	0.000547537005174173	2.43417701323701
LINC01207	-6.0083039713209	9.3223510284492	-4.5877444954389	6.13148716134239e-06	0.000549156169747824	2.42982582735761
DNAJC19P8	0.0579518858524381	0.0942254885454546	4.58564389058592	6.19012191703582e-06	0.000553531849908208	2.42069708320991
RP11-366L20.3	0.0245527612910807	0.0272914852192513	4.58456974300729	6.22031268321565e-06	0.00055535422574249	2.41603052811698
ITCH-AS1	0.0283026215383264	0.0518823151069519	4.58382383656263	6.24136084044641e-06	0.000556355888208864	2.41279056679264
CCDC40	2.13699180874355	4.5954167013369	4.58241284599095	6.28136378102331e-06	0.00055893619740081	2.40666299610448
RP11-177G23.2	0.0476821181684249	0.114552330069519	4.58210737717015	6.29005649325694e-06	0.00055893619740081	2.40533664509234
FTX	1.20618234374122	4.24845994171123	4.57947578638727	6.36542371136437e-06	0.000564746777050264	2.39391350203262
DPH7	2.57743596657293	15.4806319524064	4.57843415078602	6.39549455174311e-06	0.000566526719259573	2.3893936156137
HEY1	2.58316557143696	5.78387108529412	4.57774563128397	6.41544619336138e-06	0.000567406119264106	2.3864064819411
VNN2	-4.65936097995194	7.27032399438503	-4.57572530200132	6.47433620686082e-06	0.000571721258429251	2.37764362384381
ZDHHC17	3.11691606160341	19.1757023593583	4.5713412960371	6.60391551982546e-06	0.000581964275980774	2.35864057883497
RPL15P21	-0.0504606446398263	0.111644209564171	-4.57110755562416	6.61089374347462e-06	0.000581964275980774	2.35762785757593
UPF3B	6.40586590861465	21.4972770794118	4.56934877633802	6.66362899140413e-06	0.000585695738244471	2.35000912245677
SMPDL3A	-7.97209532040551	23.8206510700535	-4.56791936603228	6.70678584153411e-06	0.000588575047711933	2.34381908823913
RP11-438L7.3	-0.0886449558069617	0.335047447700535	-4.56650874369728	6.74963855349124e-06	0.000591418793625105	2.33771211184864
RP13-638C3.2	0.0649610251816695	0.210199961176471	4.56599807007347	6.76521683244299e-06	0.000591867594410515	2.33550167932267
HAS2-AS1	0.842044414229375	0.962951762112299	4.5641470734908	6.82197206800569e-06	0.000595393824021098	2.32749155867337
BRICD5	0.451606315559073	1.63852980160428	4.5639980969289	6.82655981537864e-06	0.000595393824021098	2.32684699422832
PLXNB3	7.11678436518404	10.3171492427807	4.56295882045539	6.85864696765689e-06	0.000597036708498806	2.32235096675591
RP4-671O14.6	0.479709483250118	1.41013305911765	4.56270544582916	6.86649171847789e-06	0.000597036708498806	2.32125497826329
VNN1	-48.4565890153305	57.3645009815508	-4.56153043608075	6.90298406134226e-06	0.000599289125472726	2.31617310803718
MIR5194	0.0501613647759613	0.100430644136364	4.56083308982791	6.92472957535961e-06	0.0005994784477539	2.31315766663484
MOGAT2	-11.1282438083421	13.9459367407754	-4.56078132854011	6.92634627996344e-06	0.0005994784477539	2.31293385863258
PRADC1	-3.06283905527426	11.2442642569519	-4.55677211167569	7.05267697807733e-06	0.000609480500255098	2.29560550992676
ATP11B	-20.501602965682	92.9211293093583	-4.5557397687409	7.08556266703849e-06	0.000611389007934522	2.29114579766022
KB-1836B5.1	0.0792558062488286	0.201444309385027	4.55416966575897	7.13586135057141e-06	0.000614791926769778	2.28436469905725
RP11-93B14.10	-0.418592307975855	0.996537794545455	-4.5519784337262	7.20663154368915e-06	0.000618637085972972	2.27490450828619
CXCL14	-50.7817161048699	96.3306428719251	-4.55184647109907	7.21091498474078e-06	0.000618637085972972	2.27433491695339
RP11-522M21.2	0.0156263389671824	0.0198195486925134	4.55177365611421	7.21327956932658e-06	0.000618637085972972	2.27402063138049
RP5-890E16.5	0.130252340274262	0.541322768074866	4.55123831304079	7.23068710558701e-06	0.000619117379904936	2.27171011038282
PGRMC2	-13.3769416964368	74.2541593823529	-4.55089795362468	7.24177540349214e-06	0.000619117379904936	2.27024125806842
MFI2-AS1	0.674417663121192	1.97354091336898	4.5505939571538	7.25169286405506e-06	0.000619117379904936	2.26892941645351
RP11-638I2.9	0.358926692308956	0.473971815748663	4.54882915271251	7.30952525519528e-06	0.000623115011363063	2.26131527151388
HOXA5	2.89483407375763	7.51472159411765	4.54745745213213	7.35478128559038e-06	0.000626030135172268	2.25539897486783
CTC-325H20.7	0.0928154996177919	0.176622745069519	4.54611569802277	7.39930950568442e-06	0.000628874647537178	2.24961338505413
MYO7B	-39.399912078727	74.976364309893	-4.54562364955697	7.41570368015227e-06	0.000629323075129444	2.24749207462192
NKIRAS1	1.26782064696437	5.87707784251337	4.54397786685804	7.47079199144947e-06	0.000633048966892224	2.24039829877375
PIK3C2G	-10.8288620551342	14.7081729846791	-4.54307946978448	7.50102905704195e-06	0.000633311910441187	2.23652693021218
RP11-359E3.4	0.736406147171828	1.76473108671123	4.54305482123036	7.50186029933935e-06	0.000633311910441187	2.23642072442937
FUT3	-21.6090221150961	49.7398973320856	-4.54288882980199	7.50746046049814e-06	0.000633311910441187	2.23570551336536
IMMP1LP1	0.0497116586867089	0.132024338262032	4.53883853477074	7.64535829867126e-06	0.000643984912407721	2.21826116156485
DDAH1	-37.2396570375293	150.115429813369	-4.53797300047449	7.67514031659172e-06	0.000645532901159521	2.21453516864865
ZNF346-IT1	0.110096472196437	0.352694703128342	4.53688263092964	7.71281719687526e-06	0.00064773932435004	2.20984219961154
AC107081.5	0.103897315865565	0.358658912513369	4.53368290478909	7.82440901601799e-06	0.000656137552507678	2.19607635161459
RP11-503P10.1	0.0369926161503752	0.0974039027272727	4.53177497342519	7.89168477460732e-06	0.000660800184884427	2.18787219526792
RP11-229P13.2	0.0916249827127293	0.280496651925134	4.52963350486248	7.96785662918904e-06	0.000666192845847292	2.17866750527872
FMR1	10.7862368034459	48.3097910574866	4.52926411170997	7.98106707381854e-06	0.000666313157295612	2.17708013391214
RNU6-302P	0.018522387329993	0.0342619406176471	4.5285127254583	8.00800347114811e-06	0.000667577361532942	2.17385160387138
AC131263.1	0.126350692722692	0.438536478930481	4.52776323344527	8.03495887753709e-06	0.000668839429858984	2.17063169075031
SIAE	-18.988380567534	60.2675869336898	-4.52653109087196	8.07946212620717e-06	0.000670706465778853	2.16533928657561
FIRRE	0.608865271670771	1.05675283917112	4.52648624600626	8.08108631300222e-06	0.000670706465778853	2.16514668940032
RP11-401P9.7	0.574331231161335	0.427878942050802	4.52286319104001	8.21334619442907e-06	0.000680685575387208	2.14959224533698
RBKS	-1.16271637228668	4.76608767914438	-4.52176498642924	8.25384483308677e-06	0.00068161159039782	2.14487965328387
SLC5A1	-27.7360234327133	49.1926770936096	-4.5216456645901	8.25825660516266e-06	0.00068161159039782	2.14436768370698
HMOX2	-9.15266811899905	40.0363709673797	-4.52158109233108	8.26064502531454e-06	0.00068161159039782	2.14409063107161
ZNF121	8.36814682360533	41.4390998195187	4.51905041909915	8.35477426728228e-06	0.00068837502565538	2.13323535890537
ZNF785	1.68808872952415	9.26452611283422	4.51870639330617	8.36764962295576e-06	0.00068843377799097	2.13176008750203
CGN	-38.6505836833919	116.104727444385	-4.51734066990548	8.41895066212269e-06	0.000691441753483096	2.125904505607
CDK5RAP2	8.20100992144876	49.0964712465241	4.51708358625139	8.4286412603939e-06	0.000691441753483096	2.12480242873102
CTD-2036P10.6	0.0598001077936008	0.171365805614973	4.51420556928129	8.53785943621347e-06	0.000698855758636674	2.11246866219407
RP11-982M15.6	-0.189494807510196	0.403042578358289	-4.51405238812906	8.54371042641117e-06	0.000698855758636674	2.11181240046568
RP11-421N8.1	-0.227169580803445	0.772438260828877	-4.51358774297522	8.56148180936957e-06	0.000699056431066477	2.10982188055478
RP11-357H14.16	0.564336445607128	0.864529110935829	4.51334282268146	8.57086359904133e-06	0.000699056431066477	2.10877272641893
AC138430.4	-0.0450838865303563	0.0659815507941176	-4.51141167429009	8.64518348801558e-06	0.000702934497881799	2.10050213924175
IFITM3	201.143519084201	624.694790485561	4.51136053413917	8.64715998716352e-06	0.000702934497881799	2.1002831628943
NBPF8P	1.05372167927801	4.37198572941176	4.51114056435302	8.65566647275128e-06	0.000702934497881799	2.09934130248934
RP5-1085F17.3	1.78055117591421	5.16533894545455	4.50937859716814	8.72409411671261e-06	0.000707476537797135	2.09179844651096
RP11-770G2.2	0.0779991400896626	0.159795448796791	4.50903831998066	8.73736876303677e-06	0.000707539372622222	2.09034204838084
DCAF11	-10.3939018624706	64.5704457382353	-4.50806672114641	8.77537882621403e-06	0.000709602204398598	2.0861841139544
AC004637.1	0.0840074755895453	0.10324628368984	4.50653443714418	8.83564612538769e-06	0.000712718159026653	2.07962837261329
CASP16	-0.403489365357477	0.680770902994652	-4.50644704744422	8.83909525186755e-06	0.000712718159026653	2.07925454374085
ALG1	-4.97516169538211	23.6778351296791	-4.50377243675342	8.94528467694041e-06	0.000720254472053393	2.06781644487803
CTC-366B18.4	0.114994668036804	0.412816021363636	4.50285328175798	8.98205942965227e-06	0.000722188198801189	2.06388704070127
RP4-761J14.10	0.0745266286281066	0.206628187994652	4.50145599979968	9.03824168061185e-06	0.000725674655445891	2.05791501254708
ATP5B	-132.42247805893	593.717336304278	-4.50110358269451	9.05246490139883e-06	0.000725787143454362	2.0564090328992
ZNF546	1.00970063281177	4.1577128986631	4.49746616300808	9.20052781602978e-06	0.000736614818244059	2.04087146961437
CTD-3092A11.2	0.381481921507268	1.43077588879679	4.49499125343446	9.3025952790454e-06	0.000743734609004359	2.03030611201118
RNF103	-9.90085108593528	49.5948768147059	-4.49228702019585	9.41536184829662e-06	0.000751654305183195	2.01876773809879
CTC-325H20.2	0.11115751878692	0.215895019331551	4.49198081858382	9.42821278849672e-06	0.000751654305183195	2.01746163509741
RP11-861E21.2	0.157605930646977	0.364491650160428	4.49137804190981	9.45355982900976e-06	0.000752615050015849	2.0148907244926
ABCC13	-0.48497685487201	0.527312747815508	-4.49006471376953	9.50901242963954e-06	0.000755966488156344	2.00929030340934
RP11-44F14.6	0.321142317532232	1.22009038601604	4.48923819095898	9.54407047941702e-06	0.000757689432562301	2.00576651809923
WASF1	4.41703691154478	9.50765713475936	4.4885472994466	9.57347064289702e-06	0.000758959008782273	2.00282142785901
CYP2C58P	-0.0200533350710267	0.0242477286550802	-4.48801550548055	9.59615971988099e-06	0.000759693740956844	2.00055480592833
AGBL5-IT1	0.0963531605203939	0.27100780144385	4.48687880260665	9.64483039827362e-06	0.000761452709286878	1.99571073819498
ACAA1	-7.32768720213311	33.1461105390374	-4.48651884635728	9.66029208899382e-06	0.000761452709286878	1.99417701148315
CTC-444N24.11	6.60195944561656	31.4120561831551	4.4864638265453	9.66265752341529e-06	0.000761452709286878	1.99394258895545
RP11-832A4.7	-0.224172047719175	0.30892135328877	-4.48570170225447	9.69548027998136e-06	0.000761452709286878	1.99069567665924
TMPRSS4	-51.2276978779301	146.095449367647	-4.48556697555828	9.70129372783209e-06	0.000761452709286878	1.99012174595493
EPHA4	4.85001267773092	9.60105075748663	4.48553874546802	9.70251227789105e-06	0.000761452709286878	1.99000148878265
MIR181A2HG	0.200810651245898	0.38166972171123	4.48503973218083	9.7240764015314e-06	0.000761452709286878	1.98787585752918
C19orf71	0.700296485876121	2.50618223125668	4.48469447128987	9.73902323714445e-06	0.000761452709286878	1.98640528474105
ZNF280C	1.86393339572199	7.83722624652406	4.48464963608369	9.74096583275012e-06	0.000761452709286878	1.9862143252006
AC007792.1	0.0331025586643227	0.0524757156336898	4.48437435740265	9.75290110651167e-06	0.000761452709286878	1.98504191156854
AP006621.5	0.374162919180734	1.34261050320856	4.48404237079192	9.76731372622908e-06	0.000761527584241695	1.98362806441419
SLC35A3	-19.2436007557665	68.0632289550802	-4.48309117723341	9.80872132767647e-06	0.000763704074321594	1.97957769132369
AGMAT	-10.0422605663385	26.0593933048128	-4.48263310264015	9.82872235675145e-06	0.000764210165221922	1.97762739286378
KRT18P5	0.166097858847867	0.484319021925134	4.480940945092	9.9029471209754e-06	0.00076892512871837	1.97042441329227
INPP5E	3.07960380216834	16.9003461160428	4.479188403442	9.9803871055855e-06	0.000773188136265373	1.96296697077422
ZNRF2	-6.43789777308951	34.7507756082888	-4.47880150012516	9.99756138058671e-06	0.000773188136265373	1.96132096659495
SEPHS1P1	0.0453415988993789	0.0886460171096257	4.47866010895614	1.00038446698413e-05	0.000773188136265373	1.96071947747514
GLYCTK	-4.82669977941866	14.4921608903743	-4.47846573635023	1.00124885853035e-05	0.000773188136265373	1.95989262898942
FBXO10	0.935669845628227	3.80632667272727	4.47729244418997	1.00648181864962e-05	0.000775314678812911	1.95490220415314
ADO	6.6959182561182	34.7237985770053	4.47723424252677	1.00674208347023e-05	0.000775314678812911	1.95465468253509
AC092569.2	-0.0416443813729488	0.0759113571176471	-4.47658062944809	1.00966933048597e-05	0.000776512537810163	1.95187517739055
ZNF674	0.496272371659638	3.18062092860963	4.474113609243	1.02079174707648e-05	0.000784001303277026	1.94138739784002
ZNF23	0.191778338250118	1.07092224839572	4.47342476617347	1.02391827776849e-05	0.000784867098912518	1.93845991982533
SHMT1	-7.82540799975382	31.6156963205882	-4.47325456047665	1.02469222333466e-05	0.000784867098912518	1.93773663391801
UGT1A10	-8.51854518832512	8.78082525072193	-4.47259904414943	1.02767817761608e-05	0.000786090480618653	1.93495126044531
LZTS2	14.2788629924755	59.8818397104278	4.47075122727285	1.03614017472713e-05	0.000791493636305727	1.92710162085415
CTD-2349P21.9	0.283100482050516	1.0265203109893	4.46929163183298	1.04287151557688e-05	0.000795561984740076	1.92090322881181
RP11-231G3.1	0.130821718106541	0.437118626122995	4.46859706201526	1.0460894267383e-05	0.000796942744429267	1.91795427162142
MAFG	10.0960003354666	44.897327397861	4.46823605085563	1.04776573324405e-05	0.000797146929630998	1.91642167760985
SLC25A3	-62.1657040917251	349.64152265	-4.46637407098039	1.05645256271986e-05	0.00080267705852611	1.90851881466771
HEPH	-35.9484974918776	84.0900525526738	-4.46470515416292	1.06429732699968e-05	0.000805822117265713	1.90143788987013
LPIN2	-32.4079887785511	105.80149049893	-4.46461780374649	1.06470945295827e-05	0.000805822117265713	1.9010673426526
RP11-583F2.2	0.100265704085795	0.234165972513369	4.46458530834847	1.06486280777817e-05	0.000805822117265713	1.90092949632449
NCOA4	-36.6102797133846	228.038201444118	-4.46385279797701	1.06832535215455e-05	0.000807362993769772	1.89782240729999
AC005519.4	0.200480743452884	0.774149442326203	4.46315379060701	1.07163959216599e-05	0.00080867158501019	1.8948578549576
USP3	-5.89586832979365	40.5368839941176	-4.46288551189819	1.07291421161517e-05	0.00080867158501019	1.89372017186849
CTC-463A16.1	0.191017139328413	0.728779514973262	4.45716371255693	1.10044766256595e-05	0.000828321003881426	1.86947050346893
TNFRSF11A	-19.9848805916198	43.2118891262032	-4.45165656655038	1.12758700053742e-05	0.000846548005404797	1.84615696310825
CCDC66	1.92871229426866	11.1320088256684	4.4516431550626	1.12765386911741e-05	0.000846548005404797	1.8461002195365
RP3-348I23.2	0.0378204232887953	0.0630677793850267	4.45084099759183	1.13166028008657e-05	0.000848430443629404	1.84270659660355
RNF128	-20.9611810583567	64.6349055743316	-4.44964216558831	1.13767334058127e-05	0.000851389725344935	1.83763581934231
RDX	11.7462511593883	38.7774147168449	4.449454839854	1.13861568455607e-05	0.000851389725344935	1.83684358648533
FAM225A	0.134985809562237	0.301758172754011	4.44675880338999	1.15226126468718e-05	0.000858946205943459	1.82544490391687
SAR1B	-12.2208229441397	63.6855464275401	-4.44656667990083	1.15323962787415e-05	0.000858946205943459	1.82463285424062
CCT8P1	-0.539040547474214	2.02079786898396	-4.44655996714334	1.15327382608478e-05	0.000858946205943459	1.82460448195256
HADH	-13.4536989443038	54.7678692828877	-4.44605181635839	1.15586542880044e-05	0.000859745160733507	1.82245683248058
RP3-446N13.5	-1.0672946806553	0.995348955850267	-4.44564465408252	1.15794601027757e-05	0.000860162414248709	1.82073616027825
SUGT1P2	0.0813566601418194	0.292888165294118	4.44339153828969	1.16952437506848e-05	0.000867624609782124	1.81121702969418
PTRH1	0.098141425103727	0.193222841925134	4.44285337760091	1.17230625836933e-05	0.000868550045140546	1.80894401046157
RILPL1	1.75784192555088	7.16821897112299	4.44199530437252	1.17675496791e-05	0.000870706381746114	1.8053202946473
RP11-140H17.2	0.109781959623183	0.257053059411765	4.44064659063943	1.1837801351307e-05	0.000874760976095795	1.79962583457688
SLC6A20	-21.8969916950369	33.4999309558556	-4.44028181919609	1.18568704716939e-05	0.000875027765553795	1.79808598512578
RNA5SP92	0.0404620143630451	0.0569065036631016	4.43950565210359	1.18975440845655e-05	0.000876886178857743	1.79480984491778
PLEKHA7	-13.9097728241912	50.2754678048128	-4.43808462383611	1.1972357191236e-05	0.000881252674190794	1.78881313115601
GALNT4	-1.87718100569268	4.88403536449198	-4.43693956143223	1.20329692445256e-05	0.000883492449895661	1.78398224455923
AGAP6	1.91020127969997	7.83997957647059	4.43692008901811	1.20340025240187e-05	0.000883492449895661	1.78390010237841
TTL	7.0156163734178	35.9819877927807	4.43532527870823	1.2118918398158e-05	0.000888574167110537	1.77717367588167
RSPH1	-1.7538360442616	5.01169027898396	-4.43449308480435	1.21634563310972e-05	0.0008894552343563	1.77366459785864
TMEM53	-3.17333798091888	13.5785334296791	-4.43441827585728	1.21674676823656e-05	0.0008894552343563	1.77334918304363
AC009495.2	-0.144166781075363	0.442983773983957	-4.43402679526803	1.2188480052747e-05	0.0008894552343563	1.77169867273935
TLN2	-14.8949886249414	47.121846513369	-4.43370819979562	1.22056060371113e-05	0.0008894552343563	1.77035554807006
TMEM37	-9.9598475636896	21.1483898727273	-4.43363576119185	1.22095031639963e-05	0.0008894552343563	1.77005017581947
CTD-3032J10.2	0.0686366561931552	0.198956019064171	4.43266772174802	1.22616973127198e-05	0.000892109401914131	1.76596973851995
ETFA	-12.6013296826535	64.1740837951872	-4.43197080075447	1.22994057513047e-05	0.000893704188891975	1.76303260404441
CEP19	0.463635125087909	1.75398395508021	4.43132708608708	1.23343340349165e-05	0.000894442202333226	1.7603200737488
TTBK2	3.11305056113457	13.8287595719251	4.43120137995754	1.23411659957291e-05	0.000894442202333226	1.75979040575747
NIFK-AS1	0.541675016051339	2.97718440962567	4.42970940281139	1.24225303589485e-05	0.000898343462592918	1.75350493052665
ST14	-81.9108792238395	320.031279556952	-4.42963254950765	1.24267354111062e-05	0.000898343462592918	1.75318121069585
CTC-820M8.1	0.152576591730544	0.219694315855615	4.42786420338209	1.25238685624884e-05	0.000904210530753946	1.74573401708267
HNRNPA3	34.9821247669716	220.178565058021	4.42723074397595	1.25588403633093e-05	0.00090558038206976	1.74306692393375
AC118344.1	0.0294462685595406	0.0771901418181818	4.42670244298242	1.25880781486061e-05	0.000906248599057693	1.74084284831795
AC009014.3	-3.57661338942253	4.18755840396524	-4.42648505412081	1.26001280379197e-05	0.000906248599057693	1.73992774001692
GALNT7	-31.842644874285	89.3694516427807	-4.42469518546943	1.26997615860846e-05	0.000912255462967934	1.73239474377886
RP11-638I8.1	0.450978012106776	1.27862243660428	4.42355129275748	1.27638315401343e-05	0.000915213671220568	1.72758189387018
RP11-358B23.6	0.0917033807882096	0.217385588449198	4.42338304875825	1.27732810448775e-05	0.000915213671220568	1.7268741132879
SH3RF1	-17.4419911072901	61.5897390893048	-4.42106790852633	1.2903994562442e-05	0.000923410503429164	1.71713708062646
PRKAB1	-9.59449852243314	47.9169630692513	-4.41955131419035	1.29903155321217e-05	0.000927378810745514	1.71076106508085
GSKIP	-18.7067321257618	57.2902633542781	-4.41951803236776	1.29922160434102e-05	0.000927378810745514	1.710621164828
AGAP4	0.673927200880809	2.66075276612299	4.41904777453199	1.30190979357883e-05	0.000928127228661661	1.70864453580527
ERICH4	-0.560278925168776	0.514264158529412	-4.41767154170863	1.30980755904043e-05	0.000932582982036786	1.70286092105829
LINC00668	-7.69499232291255	9.22444898245989	-4.41715132535246	1.31280485191694e-05	0.000933006162311912	1.70067513558803
ANXA4	-79.6449518779882	299.280381592246	-4.41699643829585	1.31369852194649e-05	0.000933006162311912	1.70002439367186
CDH17	-116.542880154166	209.359024220615	-4.41512851536631	1.32452208937273e-05	0.000939427759754469	1.69217812688716
CTD-2589M5.5	0.0156411990904244	0.0250506036791444	4.4148643584798	1.32605960717232e-05	0.000939427759754469	1.69106876905176
MFI2	27.1421802605252	43.4702185606952	4.41338870170977	1.33468012437538e-05	0.000944352922001803	1.68487267474288
KLF3	-31.8433363759726	149.635922844385	-4.41186545427135	1.34363494611896e-05	0.000949502028590732	1.67847870962198
RNY4P18	0.0103182506230075	0.00934155997593583	4.40911011214458	1.35997935456581e-05	0.000959623237453192	1.66691796809664
RP11-1220K2.2	-43.6644551886052	77.3405548986096	-4.40888081570724	1.36134806670008e-05	0.000959623237453192	1.66595618949613
PEPD	-17.0742261880098	69.4580844668449	-4.40703954332271	1.37238688876056e-05	0.000966201336460236	1.65823464839837
NBPF15	2.60790379369434	10.9751089336898	4.4053777385425	1.38242331887427e-05	0.000971019571947362	1.65126821500349
RNPEP	-25.8347863508671	121.257179662032	-4.40533842432328	1.38266160516849e-05	0.000971019571947362	1.65110343495726
RP9	2.97434520594234	12.8563506548128	4.40367425118407	1.39278442785877e-05	0.000976916601666884	1.64412950101817
TRIM13	4.7240808669011	29.7669622903743	4.40264928215358	1.399054379276e-05	0.000980099926788845	1.63983541621008
MGAT4B	-51.8181392020626	216.129510473262	-4.40124919522119	1.40766269685671e-05	0.000983099347665048	1.63397123852478
CTD-2528L19.6	0.736815167406242	2.54569246561497	4.40111005856706	1.40852093223503e-05	0.000983099347665048	1.6333885650308
FER1L6	-31.5171930292634	33.7913383796524	-4.40110594052159	1.40854634117086e-05	0.000983099347665048	1.63337131982127
RP11-150C16.1	-0.0920416133749413	0.19824628342246	-4.39992135420243	1.41587366134513e-05	0.000986996462152458	1.62841121097445
RAVER2	-9.54421007180026	38.8422494227273	-4.39941196095402	1.41903574948827e-05	0.000987984004477664	1.62627864557941
RCN1	35.075270622902	117.988280955615	4.3968138909924	1.43526889973994e-05	0.000998058486497288	1.61540533490562
