# Supplementary material for: Hsa_circ_0001756 drives gastric cancer glycolysis by increasing the expression and stability of PGK1 mRNA
Source: Front Immunol. 2025 Feb 20;16:1511247. doi: 10.3389/fimmu.2025.1511247 (PMC11882586; doi:10.3389/fimmu.2025.1511247)
Supplement: Supplementary file 6 [file Table4.xlsx]

## Sheet: proteinGroups
Accession Number	Protein names	Gene names	Organism	Peptides	Unique peptides	Sequence coverage [%]	Unique sequence coverage [%]	Mol. weight [kDa]	Sequence length	Q-value	Score	Intensity
P04264	Keratin, type II cytoskeletal 1 (67 kDa cytokeratin) (Cytokeratin-1) (CK-1) (Hair alpha protein) (Keratin-1) (K1) (Type-II keratin Kb1)	KRT1 KRTA	Homo sapiens (Human)	35	25	43.9	34.5	66.038	644	0	323.31	2374900000
P35527	Keratin, type I cytoskeletal 9 (Cytokeratin-9) (CK-9) (Keratin-9) (K9)	KRT9	Homo sapiens (Human)	25	24	49.6	49.6	62.064	623	0	323.31	1849500000
P52272	Heterogeneous nuclear ribonucleoprotein M (hnRNP M)	HNRNPM HNRPM NAGR1	Homo sapiens (Human)	14	14	18.1	18.1	77.515	730	0	121.57	440490000
P09651	Heterogeneous nuclear ribonucleoprotein A1 (hnRNP A1) (Helix-destabilizing protein) (Single-strand RNA-binding protein) (hnRNP core protein A1) [Cleaved into: Heterogeneous nuclear ribonucleoprotein A1, N-terminally processed]	HNRNPA1 HNRPA1	Homo sapiens (Human)	6	6	20.2	20.2	38.746	372	0	110.92	154450000
P81605	Dermcidin (EC 3.4.-.-) (Preproteolysin) [Cleaved into: Survival-promoting peptide; DCD-1]	DCD AIDD DSEP	Homo sapiens (Human)	2	2	22.7	22.7	11.284	110	0	41.179	100810000
O15020	Spectrin beta chain, non-erythrocytic 2 (Beta-III spectrin) (Spinocerebellar ataxia 5 protein)	SPTBN2 KIAA0302 SCA5	Homo sapiens (Human)	1	1	0.3	0.3	271.32	2390	0	6.2325	67425000
Q99729	Heterogeneous nuclear ribonucleoprotein A/B (hnRNP A/B) (APOBEC1-binding protein 1) (ABBP-1)	HNRNPAB ABBP1 HNRPAB	Homo sapiens (Human)	4	4	13.9	13.9	36.224	332	0	31.875	67031000
Q15365	Poly(rC)-binding protein 1 (Alpha-CP1) (Heterogeneous nuclear ribonucleoprotein E1) (hnRNP E1) (Nucleic acid-binding protein SUB2.3)	PCBP1	Homo sapiens (Human)	3	3	12.6	12.6	37.497	356	0	73.932	61395000
P16403	Histone H1.2 (Histone H1c) (Histone H1d) (Histone H1s-1)	H1-2 H1F2 HIST1H1C	Homo sapiens (Human)	2	2	11.3	11.3	21.364	213	0	21.487	46679000
P16989	Y-box-binding protein 3 (Cold shock domain-containing protein A) (DNA-binding protein A) (Single-strand DNA-binding protein NF-GMB)	YBX3 CSDA DBPA	Homo sapiens (Human)	6	6	31.5	31.5	40.089	372	0	45.063	36840000
Q9NZT1	Calmodulin-like protein 5 (Calmodulin-like skin protein)	CALML5 CLSP	Homo sapiens (Human)	4	4	38.4	38.4	15.892	146	0	52.896	29065000
P15924	Desmoplakin (DP) (250/210 kDa paraneoplastic pemphigus antigen)	DSP	Homo sapiens (Human)	18	18	6	6	331.77	2871	0	123.19	28080000
P26599	Polypyrimidine tract-binding protein 1 (PTB) (57 kDa RNA-binding protein PPTB-1) (Heterogeneous nuclear ribonucleoprotein I) (hnRNP I)	PTBP1 PTB	Homo sapiens (Human)	6	5	20.2	18.6	57.221	531	0	55.64	25572000
P35249	Replication factor C subunit 4 (Activator 1 37 kDa subunit) (A1 37 kDa subunit) (Activator 1 subunit 4) (Replication factor C 37 kDa subunit) (RF-C 37 kDa subunit) (RFC37)	RFC4	Homo sapiens (Human)	7	7	22.6	22.6	39.681	363	0	51.508	23547000
P05186	Alkaline phosphatase, tissue-nonspecific isozyme (AP-TNAP) (TNS-ALP) (TNSALP) (EC 3.1.3.1) (Alkaline phosphatase liver/bone/kidney isozyme) (Phosphoamidase) (Phosphocreatine phosphatase) (EC 3.9.1.1)	ALPL	Homo sapiens (Human)	2	2	4.4	4.4	57.304	524	0	12.985	21068000
P16401	Histone H1.5 (Histone H1a) (Histone H1b) (Histone H1s-3)	H1-5 H1F5 HIST1H1B	Homo sapiens (Human)	4	4	18.1	18.1	22.58	226	0	40.36	20949000
P07910	Heterogeneous nuclear ribonucleoproteins C1/C2 (hnRNP C1/C2)	HNRNPC HNRPC	Homo sapiens (Human)	4	4	14.4	14.4	33.67	306	0	27.761	19521000
Q9BXS6	Nucleolar and spindle-associated protein 1 (NuSAP)	NUSAP1 ANKT BM-037 PRO0310	Homo sapiens (Human)	3	3	8.4	8.4	49.451	441	0	41.35	18873000
Q8IVT2	Mitotic interactor and substrate of PLK1 (Mitotic spindle positioning protein)	MISP C19orf21	Homo sapiens (Human)	7	7	13	13	75.356	679	0	62.837	18160000
Q9NYL9	Tropomodulin-3 (Ubiquitous tropomodulin) (U-Tmod)	TMOD3	Homo sapiens (Human)	3	3	11.4	11.4	39.594	352	0	48.145	18027000
P08670	Vimentin	VIM	Homo sapiens (Human)	6	5	12.7	10.7	53.651	466	0	31.417	16983000
Q9NSU2	Three-prime repair exonuclease 1 (EC 3.1.11.2) (3'-5' exonuclease TREX1) (Deoxyribonuclease III) (DNase III)	TREX1	Homo sapiens (Human)	3	3	8.9	8.9	33.212	314	0	21.664	16947000
P01040	Cystatin-A (Cystatin-AS) (Stefin-A) [Cleaved into: Cystatin-A, N-terminally processed]	CSTA STF1 STFA	Homo sapiens (Human)	5	5	53.1	53.1	11.006	98	0	33.936	15392000
Q8WY22	BRI3-binding protein (I3-binding protein) (Cervical cancer 1 proto-oncogene-binding protein KG19) (HCCRBP-1)	BRI3BP KG19	Homo sapiens (Human)	1	1	3.2	3.2	27.835	251	0	6.2533	14418000
P63261	Actin, cytoplasmic 2 (Gamma-actin) [Cleaved into: Actin, cytoplasmic 2, N-terminally processed]	ACTG1 ACTG	Homo sapiens (Human)	4	4	10.7	10.7	41.792	375	0	71.299	14184000
Q02413	Desmoglein-1 (Cadherin family member 4) (Desmosomal glycoprotein 1) (DG1) (DGI) (Pemphigus foliaceus antigen)	DSG1 CDHF4	Homo sapiens (Human)	7	7	9.8	9.8	113.75	1049	0	68.849	13696000
Q13151	Heterogeneous nuclear ribonucleoprotein A0 (hnRNP A0)	HNRNPA0 HNRPA0	Homo sapiens (Human)	4	4	13.1	13.1	30.84	305	0	29.538	12919000
P07305	Histone H1.0 (Histone H1') (Histone H1(0)) [Cleaved into: Histone H1.0, N-terminally processed]	H1-0 H1F0 H1FV	Homo sapiens (Human)	4	4	16.5	16.5	20.863	194	0	34.638	11922000
P11940	Polyadenylate-binding protein 1 (PABP-1) (Poly(A)-binding protein 1)	PABPC1 PAB1 PABP PABP1 PABPC2	Homo sapiens (Human)	6	6	10.7	10.7	70.67	636	0	41.561	11667000
P47914	60S ribosomal protein L29 (Cell surface heparin-binding protein HIP) (Large ribosomal subunit protein eL29)	RPL29	Homo sapiens (Human)	1	1	9.4	9.4	17.752	159	0	8.0124	11293000
Q9UDT6	CAP-Gly domain-containing linker protein 2 (Cytoplasmic linker protein 115) (CLIP-115) (Cytoplasmic linker protein 2) (Williams-Beuren syndrome chromosomal region 3 protein) (Williams-Beuren syndrome chromosomal region 4 protein)	CLIP2 CYLN2 KIAA0291 WBSCR3 WBSCR4 WSCR4	Homo sapiens (Human)	1	1	1.6	1.6	115.84	1046	0	6.0511	11168000
Q14498	RNA-binding protein 39 (CAPER alpha) (CAPERalpha) (Hepatocellular carcinoma protein 1) (RNA-binding motif protein 39) (RNA-binding region-containing protein 2) (Splicing factor HCC1)	RBM39 HCC1 RNPC2	Homo sapiens (Human)	4	4	12.3	12.3	59.379	530	0	33.796	11095000
O60832	H/ACA ribonucleoprotein complex subunit DKC1 (EC 5.4.99.-) (CBF5 homolog) (Dyskerin) (Nopp140-associated protein of 57 kDa) (Nucleolar protein NAP57) (Nucleolar protein family A member 4) (snoRNP protein DKC1)	DKC1 NOLA4	Homo sapiens (Human)	2	2	3.9	3.9	57.673	514	0	16.809	10618000
Q92522	Histone H1.10 (Histone H1x)	H1-10 H1FX	Homo sapiens (Human)	4	4	17.4	17.4	22.487	213	0	37.149	9431800
Q9GZZ8	Extracellular glycoprotein lacritin	LACRT	Homo sapiens (Human)	2	2	16.7	16.7	14.246	138	0	18.237	9114300
Q96JP5	E3 ubiquitin-protein ligase ZFP91 (EC 2.3.2.27) (RING-type E3 ubiquitin transferase ZFP91) (Zinc finger protein 757) (Zinc finger protein 91 homolog) (Zfp-91)	ZFP91 ZNF757 FKSG11	Homo sapiens (Human)	1	1	2.1	2.1	63.444	570	0	7.8716	9013700
P22626	Heterogeneous nuclear ribonucleoproteins A2/B1 (hnRNP A2/B1)	HNRNPA2B1 HNRPA2B1	Homo sapiens (Human)	2	2	8.8	8.8	37.429	353	0	20.263	7883500
Q5SSJ5	Heterochromatin protein 1-binding protein 3 (Protein HP1-BP74)	HP1BP3	Homo sapiens (Human)	5	5	9.9	9.9	61.206	553	0	36.591	7867500
P14923	Junction plakoglobin (Catenin gamma) (Desmoplakin III) (Desmoplakin-3)	JUP CTNNG DP3	Homo sapiens (Human)	11	11	18.4	18.4	81.744	745	0	81.235	7357700
P40939	Trifunctional enzyme subunit alpha, mitochondrial (78 kDa gastrin-binding protein) (Monolysocardiolipin acyltransferase) (EC 2.3.1.-) (TP-alpha) [Includes: Long-chain enoyl-CoA hydratase (EC 4.2.1.17); Long chain 3-hydroxyacyl-CoA dehydrogenase (EC 1.1.1.211)]	HADHA HADH	Homo sapiens (Human)	6	6	7.5	7.5	82.999	763	0	39.326	7188600
P51991	Heterogeneous nuclear ribonucleoprotein A3 (hnRNP A3)	HNRNPA3 HNRPA3	Homo sapiens (Human)	2	2	10.1	10.1	39.594	378	0	12.744	6960700
Q9UQ35	Serine/arginine repetitive matrix protein 2 (300 kDa nuclear matrix antigen) (Serine/arginine-rich splicing factor-related nuclear matrix protein of 300 kDa) (SR-related nuclear matrix protein of 300 kDa) (Ser/Arg-related nuclear matrix protein of 300 kDa) (Splicing coactivator subunit SRm300) (Tax-responsive enhancer element-binding protein 803) (TaxREB803)	SRRM2 KIAA0324 SRL300 SRM300 HSPC075	Homo sapiens (Human)	9	9	4.8	4.8	299.61	2752	0	81.184	6863000
Q9H6F5	Coiled-coil domain-containing protein 86 (Cytokine-induced protein with coiled-coil domain)	CCDC86 CYCLON	Homo sapiens (Human)	4	4	13.3	13.3	40.235	360	0	33.146	6826600
P00738	Haptoglobin (Zonulin) [Cleaved into: Haptoglobin alpha chain; Haptoglobin beta chain]	HP	Homo sapiens (Human)	3	3	7.6	7.6	45.205	406	0	24.279	6050900
Q8N684	Cleavage and polyadenylation specificity factor subunit 7 (Cleavage and polyadenylation specificity factor 59 kDa subunit) (CPSF 59 kDa subunit) (Cleavage factor Im complex 59 kDa subunit) (CFIm59) (Pre-mRNA cleavage factor Im 59 kDa subunit)	CPSF7	Homo sapiens (Human)	3	3	7	7	52.049	471	0	20.232	5551400
P35250	Replication factor C subunit 2 (Activator 1 40 kDa subunit) (A1 40 kDa subunit) (Activator 1 subunit 2) (Replication factor C 40 kDa subunit) (RF-C 40 kDa subunit) (RFC40)	RFC2	Homo sapiens (Human)	2	2	6.2	6.2	39.157	354	0	17.335	5107600
P01857	Immunoglobulin heavy constant gamma 1 (Ig gamma-1 chain C region) (Ig gamma-1 chain C region EU) (Ig gamma-1 chain C region KOL) (Ig gamma-1 chain C region NIE)	IGHG1	Homo sapiens (Human)	2	2	8.8	8.8	36.105	330	0	15.392	4838900
Q13247	Serine/arginine-rich splicing factor 6 (Pre-mRNA-splicing factor SRP55) (Splicing factor, arginine/serine-rich 6)	SRSF6 SFRS6 SRP55	Homo sapiens (Human)	3	3	7.6	7.6	39.586	344	0	20.545	4793000
P0DOY3	Immunoglobulin lambda constant 3 (Ig lambda chain C region DOT) (Ig lambda chain C region NEWM) (Ig lambda-3 chain C regions)	IGLC3	Homo sapiens (Human)	2	2	23.6	23.6	11.265	106	0	12.366	4681200
P06746	DNA polymerase beta (EC 2.7.7.7) (EC 4.2.99.-)	POLB	Homo sapiens (Human)	2	2	6.9	6.9	38.177	335	0	13.683	4667900
P01876	Immunoglobulin heavy constant alpha 1 (Ig alpha-1 chain C region) (Ig alpha-1 chain C region BUR) (Ig alpha-1 chain C region TRO)	IGHA1	Homo sapiens (Human)	4	4	11.6	11.6	37.654	353	0	28.544	4658200
A0A0C4DH68	Immunoglobulin kappa variable 2-24	IGKV2-24	Homo sapiens (Human)	1	1	10.8	10.8	13.079	120	0.0092166	5.7864	4656500
Q969G5	Caveolae-associated protein 3 (Cavin-3) (Protein kinase C delta-binding protein) (Serum deprivation response factor-related gene product that binds to C-kinase) (hSRBC)	CAVIN3 PRKCDBP SRBC	Homo sapiens (Human)	4	4	17.2	17.2	27.701	261	0	50.123	4378900
P04406	Glyceraldehyde-3-phosphate dehydrogenase (GAPDH) (EC 1.2.1.12) (Peptidyl-cysteine S-nitrosylase GAPDH) (EC 2.6.99.-)	GAPDH GAPD CDABP0047 OK/SW-cl.12	Homo sapiens (Human)	4	4	18.2	18.2	36.053	335	0	33.481	4280400
Q86UE4	Protein LYRIC (3D3/LYRIC) (Astrocyte elevated gene-1 protein) (AEG-1) (Lysine-rich CEACAM1 co-isolated protein) (Metadherin) (Metastasis adhesion protein)	MTDH AEG1 LYRIC	Homo sapiens (Human)	3	3	7	7	63.836	582	0	21.44	4277100
P40938	Replication factor C subunit 3 (Activator 1 38 kDa subunit) (A1 38 kDa subunit) (Activator 1 subunit 3) (Replication factor C 38 kDa subunit) (RF-C 38 kDa subunit) (RFC38)	RFC3	Homo sapiens (Human)	3	3	10.1	10.1	40.556	356	0	19.334	3992400
P35579	Myosin-9 (Cellular myosin heavy chain, type A) (Myosin heavy chain 9) (Myosin heavy chain, non-muscle IIa) (Non-muscle myosin heavy chain A) (NMMHC-A) (Non-muscle myosin heavy chain IIa) (NMMHC II-a) (NMMHC-IIA)	MYH9	Homo sapiens (Human)	3	3	1.7	1.7	226.53	1960	0	19.326	3975100
Q14244	Ensconsin (Epithelial microtubule-associated protein of 115 kDa) (E-MAP-115) (Microtubule-associated protein 7) (MAP-7)	MAP7	Homo sapiens (Human)	3	3	4.8	4.8	84.051	749	0	26.174	3816300
Q15517	Corneodesmosin (S protein)	CDSN	Homo sapiens (Human)	3	3	6	6	51.522	529	0	32.632	3560900
Q96HE9	Proline-rich protein 11	PRR11	Homo sapiens (Human)	3	3	8.1	8.1	40.085	360	0	19.051	3516700
P18887	DNA repair protein XRCC1 (X-ray repair cross-complementing protein 1)	XRCC1	Homo sapiens (Human)	1	1	1.6	1.6	69.497	633	0	7.1436	3380600
P62995	Transformer-2 protein homolog beta (TRA-2 beta) (TRA2-beta) (hTRA2-beta) (Splicing factor, arginine/serine-rich 10) (Transformer-2 protein homolog B)	TRA2B SFRS10	Homo sapiens (Human)	2	2	7.3	7.3	33.665	288	0	13.632	3272800
P68871	Hemoglobin subunit beta (Beta-globin) (Hemoglobin beta chain) [Cleaved into: LVV-hemorphin-7; Spinorphin]	HBB	Homo sapiens (Human)	3	3	19.7	19.7	15.998	147	0	21.147	3173300
Q00839	Heterogeneous nuclear ribonucleoprotein U (hnRNP U) (GRIP120) (Nuclear p120 ribonucleoprotein) (Scaffold-attachment factor A) (SAF-A) (p120) (pp120)	HNRNPU C1orf199 HNRPU SAFA U21.1	Homo sapiens (Human)	2	2	4	4	90.583	825	0	24.449	3118800
Q5T749	Keratinocyte proline-rich protein (hKPRP)	KPRP C1orf45	Homo sapiens (Human)	1	1	1.4	1.4	64.135	579	0	6.5735	3080800
P32455	Guanylate-binding protein 1 (EC 3.6.5.-) (GTP-binding protein 1) (GBP-1) (HuGBP-1) (Guanine nucleotide-binding protein 1) (Interferon-induced guanylate-binding protein 1)	GBP1	Homo sapiens (Human)	1	1	2	2	67.93	592	0	6.2607	3043600
Q96PK6	RNA-binding protein 14 (Paraspeckle protein 2) (PSP2) (RNA-binding motif protein 14) (RRM-containing coactivator activator/modulator) (Synaptotagmin-interacting protein) (SYT-interacting protein)	RBM14 SIP	Homo sapiens (Human)	2	2	3.1	3.1	69.491	669	0	12.136	3037400
P49757	Protein numb homolog (h-Numb) (Protein S171)	NUMB C14orf41	Homo sapiens (Human)	1	1	2.3	2.3	70.803	651	0	10.569	2869700
Q8IUE6	Histone H2A type 2-B (H2A-clustered histone 21)	H2AC21 HIST2H2AB	Homo sapiens (Human)	3	1	34.6	5.4	13.995	130	0	25.11	2780700
Q08554	Desmocollin-1 (Cadherin family member 1) (Desmosomal glycoprotein 2/3) (DG2/DG3)	DSC1 CDHF1	Homo sapiens (Human)	2	2	3.2	3.2	99.986	894	0	17.789	2773600
O95243	Methyl-CpG-binding domain protein 4 (EC 3.2.2.-) (Methyl-CpG-binding endonuclease 1) (Methyl-CpG-binding protein MBD4) (Mismatch-specific DNA N-glycosylase)	MBD4 MED1	Homo sapiens (Human)	1	1	1.9	1.9	66.05	580	0	6.4638	2652600
P11142	Heat shock cognate 71 kDa protein (EC 3.6.4.10) (Heat shock 70 kDa protein 8) (Lipopolysaccharide-associated protein 1) (LAP-1) (LPS-associated protein 1)	HSPA8 HSC70 HSP73 HSPA10	Homo sapiens (Human)	6	4	13.5	12.1	70.897	646	0	35.258	2540000
P04040	Catalase (EC 1.11.1.6)	CAT	Homo sapiens (Human)	3	3	5.9	5.9	59.755	527	0	18.713	2416900
Q9UJV9	Probable ATP-dependent RNA helicase DDX41 (EC 3.6.4.13) (DEAD box protein 41) (DEAD box protein abstrakt homolog)	DDX41 ABS	Homo sapiens (Human)	2	2	4	4	69.837	622	0	18.595	2112100
P26373	60S ribosomal protein L13 (Breast basic conserved protein 1) (Large ribosomal subunit protein eL13)	RPL13 BBC1 OK/SW-cl.46	Homo sapiens (Human)	2	2	10	10	24.261	211	0	13.266	2043900
Q08188	Protein-glutamine gamma-glutamyltransferase E (EC 2.3.2.13) (Transglutaminase E) (TG(E)) (TGE) (TGase E) (Transglutaminase-3) (TGase-3) [Cleaved into: Protein-glutamine gamma-glutamyltransferase E 50 kDa catalytic chain; Protein-glutamine gamma-glutamyltransferase E 27 kDa non-catalytic chain]	TGM3	Homo sapiens (Human)	4	4	5.8	5.8	76.631	693	0	25.577	2001100
P06702	Protein S100-A9 (Calgranulin-B) (Calprotectin L1H subunit) (Leukocyte L1 complex heavy chain) (Migration inhibitory factor-related protein 14) (MRP-14) (p14) (S100 calcium-binding protein A9)	S100A9 CAGB CFAG MRP14	Homo sapiens (Human)	1	1	11.4	11.4	13.242	114	0	6.5802	1978700
Q5VTE0	Putative elongation factor 1-alpha-like 3 (EF-1-alpha-like 3) (Eukaryotic elongation factor 1 A-like 3) (eEF1A-like 3) (Eukaryotic translation elongation factor 1 alpha-1 pseudogene 5)	EEF1A1P5 EEF1AL3	Homo sapiens (Human)	3	3	6.3	6.3	50.184	462	0	22.226	1948100
P02647	Apolipoprotein A-I (Apo-AI) (ApoA-I) (Apolipoprotein A1) [Cleaved into: Proapolipoprotein A-I (ProapoA-I); Truncated apolipoprotein A-I (Apolipoprotein A-I(1-242))]	APOA1	Homo sapiens (Human)	3	3	13.1	13.1	30.777	267	0	17.935	1921300
Q13867	Bleomycin hydrolase (BH) (BLM hydrolase) (BMH) (EC 3.4.22.40)	BLMH	Homo sapiens (Human)	3	3	7	7	52.562	455	0	17.323	1911000
Q5T3I0	G patch domain-containing protein 4	GPATCH4 GPATC4	Homo sapiens (Human)	1	1	2.5	2.5	50.381	446	0	8.3034	1910300
Q15366	Poly(rC)-binding protein 2 (Alpha-CP2) (Heterogeneous nuclear ribonucleoprotein E2) (hnRNP E2)	PCBP2	Homo sapiens (Human)	1	1	5.8	5.8	38.58	365	0	8.8079	1899900
Q9H0H5	Rac GTPase-activating protein 1 (Male germ cell RacGap) (MgcRacGAP) (Protein CYK4 homolog) (CYK4) (HsCYK-4)	RACGAP1 KIAA1478 MGCRACGAP	Homo sapiens (Human)	2	2	3.3	3.3	71.026	632	0	11.888	1892600
Q9Y608	Leucine-rich repeat flightless-interacting protein 2 (LRR FLII-interacting protein 2)	LRRFIP2	Homo sapiens (Human)	1	1	2.1	2.1	82.17	721	0	6.414	1785800
Q2M3V2	Ankyrin repeat domain-containing protein SOWAHA (Ankyrin repeat domain-containing protein 43) (Protein sosondowah homolog A)	SOWAHA ANKRD43	Homo sapiens (Human)	1	1	1.5	1.5	57.408	549	0	6.9732	1776400
Q9H0U3	Magnesium transporter protein 1 (MagT1) (Dolichyl-diphosphooligosaccharide--protein glycosyltransferase subunit MAGT1) (Oligosaccharyl transferase subunit MAGT1) (Implantation-associated protein) (IAP)	MAGT1 IAG2 PSEC0084 UNQ628/PRO1244	Homo sapiens (Human)	1	1	2.7	2.7	38.036	335	0	7.0768	1767100
P07355	Annexin A2 (Annexin II) (Annexin-2) (Calpactin I heavy chain) (Calpactin-1 heavy chain) (Chromobindin-8) (Lipocortin II) (Placental anticoagulant protein IV) (PAP-IV) (Protein I) (p36)	ANXA2 ANX2 ANX2L4 CAL1H LPC2D	Homo sapiens (Human)	2	2	6.8	6.8	38.604	339	0	12.473	1714600
Q9Y383	Putative RNA-binding protein Luc7-like 2	LUC7L2 CGI-59 CGI-74	Homo sapiens (Human)	2	2	4.6	4.6	46.513	392	0	12.599	1675800
P02545	Prelamin-A/C [Cleaved into: Lamin-A/C (70 kDa lamin) (Renal carcinoma antigen NY-REN-32)]	LMNA LMN1	Homo sapiens (Human)	2	2	3.2	3.2	74.139	664	0	11.39	1658000
P61626	Lysozyme C (EC 3.2.1.17) (1,4-beta-N-acetylmuramidase C)	LYZ LZM	Homo sapiens (Human)	1	1	8.1	8.1	16.537	148	0	9.7888	1633100
O00567	Nucleolar protein 56 (Nucleolar protein 5A)	NOP56 NOL5A	Homo sapiens (Human)	1	1	2.2	2.2	66.049	594	0	9.8094	1556000
Q01469	Fatty acid-binding protein 5 (Epidermal-type fatty acid-binding protein) (E-FABP) (Fatty acid-binding protein, epidermal) (Psoriasis-associated fatty acid-binding protein homolog) (PA-FABP)	FABP5	Homo sapiens (Human)	1	1	6.7	6.7	15.164	135	0	7.8949	1550200
Q99878	Histone H2A type 1-J (Histone H2A/e)	H2AC14 H2AFE HIST1H2AJ	Homo sapiens (Human)	3	0	35.2	0	13.936	128	0.0091324	5.7706	1524800
P33993	DNA replication licensing factor MCM7 (EC 3.6.4.12) (CDC47 homolog) (P1.1-MCM3)	MCM7 CDC47 MCM2	Homo sapiens (Human)	2	2	3.5	3.5	81.307	719	0	12.919	1493500
P62701	40S ribosomal protein S4, X isoform (SCR10) (Single copy abundant mRNA protein) (Small ribosomal subunit protein eS4)	RPS4X CCG2 RPS4 SCAR	Homo sapiens (Human)	1	1	2.7	2.7	29.597	263	0	6.3166	1487700
Q16378	Proline-rich protein 4 (Lacrimal proline-rich protein) (Nasopharyngeal carcinoma-associated proline-rich protein 4)	PRR4 LPRP PROL4	Homo sapiens (Human)	1	1	6	6	15.097	134	0	8.8824	1477900
Q6ZVX7	F-box only protein 50 (NCC receptor protein 1 homolog) (NCCRP-1) (Non-specific cytotoxic cell receptor protein 1 homolog)	NCCRP1 FBXO50	Homo sapiens (Human)	3	3	18.5	18.5	30.847	275	0	24.622	1431900
Q71UI9	Histone H2A.V (H2A.F/Z) (H2A.Z variant histone 2)	H2AZ2 H2AFV H2AV	Homo sapiens (Human)	3	1	35.2	22.7	13.509	128	0	7.9582	1431500
P50750	Cyclin-dependent kinase 9 (EC 2.7.11.22) (EC 2.7.11.23) (C-2K) (Cell division cycle 2-like protein kinase 4) (Cell division protein kinase 9) (Serine/threonine-protein kinase PITALRE) (Tat-associated kinase complex catalytic subunit)	CDK9 CDC2L4 TAK	Homo sapiens (Human)	2	2	6.7	6.7	42.777	372	0	13.093	1423200
Q9UMY1	Nucleolar protein 7 (Nucleolar protein of 27 kDa)	NOL7 C6orf90 NOP27	Homo sapiens (Human)	2	2	8.2	8.2	29.426	257	0	14.518	1417100
Q6UWP8	Suprabasin	SBSN UNQ698/PRO1343	Homo sapiens (Human)	2	2	15.3	15.3	60.54	590	0	11.792	1355600
P29508	Serpin B3 (Protein T4-A) (Squamous cell carcinoma antigen 1) (SCCA-1)	SERPINB3 SCCA SCCA1	Homo sapiens (Human)	3	3	6.9	6.9	44.564	390	0	18.385	1337000
Q9UHB6	LIM domain and actin-binding protein 1 (Epithelial protein lost in neoplasm)	LIMA1 EPLIN SREBP3 PP624	Homo sapiens (Human)	2	2	3	3	85.225	759	0	12.22	1326700
Q96L58	Beta-1,3-galactosyltransferase 6 (Beta-1,3-GalTase 6) (Beta3Gal-T6) (Beta3GalT6) (EC 2.4.1.134) (GAG GalTII) (Galactosyltransferase II) (Galactosylxylosylprotein 3-beta-galactosyltransferase) (UDP-Gal:betaGal beta 1,3-galactosyltransferase polypeptide 6)	B3GALT6	Homo sapiens (Human)	1	1	4	4	37.137	329	0	6.5758	1272100
P22735	Protein-glutamine gamma-glutamyltransferase K (EC 2.3.2.13) (Epidermal TGase) (Transglutaminase K) (TG(K)) (TGK) (TGase K) (Transglutaminase-1) (TGase-1)	TGM1 KTG	Homo sapiens (Human)	2	2	3.1	3.1	89.786	817	0	12.852	1240800
P01833	Polymeric immunoglobulin receptor (PIgR) (Poly-Ig receptor) (Hepatocellular carcinoma-associated protein TB6) [Cleaved into: Secretory component]	PIGR	Homo sapiens (Human)	1	1	0.9	0.9	83.283	764	0	6.1307	1237200
P62805	Histone H4	H4C1 H4/A H4FA HIST1H4A; H4C2 H4/I H4FI HIST1H4B; H4C3 H4/G H4FG HIST1H4C; H4C4 H4/B H4FB HIST1H4D; H4C5 H4/J H4FJ HIST1H4E; H4C6 H4/C H4FC HIST1H4F; H4C8 H4/H H4FH HIST1H4H; H4C9 H4/M H4FM HIST1H4I; H4C11 H4/E H4FE HIST1H4J; H4C12 H4/D H4FD HIST1H4K; H4C13 H4/K H4FK HIST1H4L; H4C14 H4/N H4F2 H4FN HIST2H4 HIST2H4A; H4C15 H4/O H4FO HIST2H4B; H4-16 HIST4H4	Homo sapiens (Human)	3	3	28.2	28.2	11.367	103	0	20.092	1214300
P12273	Prolactin-inducible protein (Gross cystic disease fluid protein 15) (GCDFP-15) (Prolactin-induced protein) (Secretory actin-binding protein) (SABP) (gp17)	PIP GCDFP15 GPIP4	Homo sapiens (Human)	2	2	13.7	13.7	16.572	146	0	15.675	1152300
Q8IUL8	Cartilage intermediate layer protein 2 (CILP-2) [Cleaved into: Cartilage intermediate layer protein 2 C1; Cartilage intermediate layer protein 2 C2]	CILP2	Homo sapiens (Human)	1	1	0.7	0.7	126.29	1156	0.0048309	5.9785	1123400
P02671	Fibrinogen alpha chain [Cleaved into: Fibrinopeptide A; Fibrinogen alpha chain]	FGA	Homo sapiens (Human)	1	1	1.8	1.8	94.972	866	0.0093023	5.823	1092900
A6NJU9	Nuclear pore complex-interacting protein family member B13	NPIPB13	Homo sapiens (Human)	1	1	1.1	1.1	125.96	1138	0.0090498	5.7182	1075400
P36578	60S ribosomal protein L4 (60S ribosomal protein L1) (Large ribosomal subunit protein uL4)	RPL4 RPL1	Homo sapiens (Human)	1	1	2.6	2.6	47.697	427	0	8.4284	1036500
P04075	Fructose-bisphosphate aldolase A (EC 4.1.2.13) (Lung cancer antigen NY-LU-1) (Muscle-type aldolase)	ALDOA ALDA	Homo sapiens (Human)	2	2	5.5	5.5	39.42	364	0	11.245	992160
Q9H6R0	ATP-dependent RNA helicase DHX33 (EC 3.6.4.13) (DEAH box protein 33)	DHX33 DDX33	Homo sapiens (Human)	2	2	4	4	78.873	707	0	13.989	975340
Q9Y2P8	RNA 3'-terminal phosphate cyclase-like protein	RCL1 RNAC RPC2 RPCL1 RTC2 HSPC338	Homo sapiens (Human)	2	2	7.2	7.2	40.842	373	0	11.995	966390
Q00577	Transcriptional activator protein Pur-alpha (Purine-rich single-stranded DNA-binding protein alpha)	PURA PUR1	Homo sapiens (Human)	1	1	3.1	3.1	34.91	322	0	6.6721	963120
Q9UN86	Ras GTPase-activating protein-binding protein 2 (G3BP-2) (GAP SH3 domain-binding protein 2)	G3BP2 KIAA0660	Homo sapiens (Human)	1	1	2.7	2.7	54.12	482	0	6.3987	942470
Q12796	Proline-rich nuclear receptor coactivator 1 (Proline-rich protein 2) (Protein B4-2)	PNRC1 PROL2	Homo sapiens (Human)	1	1	15.3	15.3	35.224	327	0.0089686	5.6674	919440
Q96P63	Serpin B12	SERPINB12	Homo sapiens (Human)	1	1	2	2	46.276	405	0.0048077	5.9638	895900
P25311	Zinc-alpha-2-glycoprotein (Zn-alpha-2-GP) (Zn-alpha-2-glycoprotein)	AZGP1 ZAG ZNGP1	Homo sapiens (Human)	2	2	11.1	11.1	34.258	298	0	11.58	876970
Q8NC51	Plasminogen activator inhibitor 1 RNA-binding protein (PAI1 RNA-binding protein 1) (PAI-RBP1) (SERPINE1 mRNA-binding protein 1)	SERBP1 PAIRBP1 CGI-55	Homo sapiens (Human)	1	1	3.9	3.9	44.965	408	0	6.3723	875620
Q9HAV0	Guanine nucleotide-binding protein subunit beta-4 (Transducin beta chain 4)	GNB4	Homo sapiens (Human)	1	1	4.1	4.1	37.567	340	0	6.4755	786940
Q15233	Non-POU domain-containing octamer-binding protein (NonO protein) (54 kDa nuclear RNA- and DNA-binding protein) (p54(nrb)) (p54nrb) (55 kDa nuclear protein) (NMT55) (DNA-binding p52/p100 complex, 52 kDa subunit)	NONO NRB54	Homo sapiens (Human)	1	1	1.7	1.7	54.231	471	0	6.172	778690
P47929	Galectin-7 (Gal-7) (HKL-14) (PI7) (p53-induced gene 1 protein)	LGALS7 PIG1; LGALS7B	Homo sapiens (Human)	2	2	18.4	18.4	15.075	136	0	15.511	774010
P38646	Stress-70 protein, mitochondrial (75 kDa glucose-regulated protein) (GRP-75) (Heat shock 70 kDa protein 9) (Mortalin) (MOT) (Peptide-binding protein 74) (PBP74)	HSPA9 GRP75 HSPA9B mt-HSP70	Homo sapiens (Human)	3	3	5.9	5.9	73.68	679	0	20.262	771980
P09874	Poly [ADP-ribose] polymerase 1 (PARP-1) (EC 2.4.2.30) (ADP-ribosyltransferase diphtheria toxin-like 1) (ARTD1) (DNA ADP-ribosyltransferase PARP1) (EC 2.4.2.-) (NAD(+) ADP-ribosyltransferase 1) (ADPRT 1) (Poly[ADP-ribose] synthase 1) (Protein poly-ADP-ribosyltransferase PARP1) (EC 2.4.2.-)	PARP1 ADPRT PPOL	Homo sapiens (Human)	1	1	1.3	1.3	113.08	1014	0	6.8905	771940
Q9H967	WD repeat-containing protein 76	WDR76	Homo sapiens (Human)	2	2	3.2	3.2	69.768	626	0	11.29	763580
O15160	DNA-directed RNA polymerases I and III subunit RPAC1 (DNA-directed RNA polymerase I subunit C) (RNA polymerases I and III subunit AC1) (AC40) (DNA-directed RNA polymerases I and III 40 kDa polypeptide) (RPA40) (RPA39) (RPC40)	POLR1C POLR1E	Homo sapiens (Human)	1	1	2.9	2.9	39.249	346	0	8.5094	749950
P01834	Immunoglobulin kappa constant (Ig kappa chain C region) (Ig kappa chain C region AG) (Ig kappa chain C region CUM) (Ig kappa chain C region EU) (Ig kappa chain C region OU) (Ig kappa chain C region ROY) (Ig kappa chain C region TI)	IGKC	Homo sapiens (Human)	1	1	13.1	13.1	11.765	107	0	7.6991	746500
Q9BQE3	Tubulin alpha-1C chain (Alpha-tubulin 6) (Tubulin alpha-6 chain) [Cleaved into: Detyrosinated tubulin alpha-1C chain]	TUBA1C TUBA6	Homo sapiens (Human)	2	2	6.5	6.5	49.895	449	0	13.948	727080
Q96AG4	Leucine-rich repeat-containing protein 59 (Ribosome-binding protein p34) (p34) [Cleaved into: Leucine-rich repeat-containing protein 59, N-terminally processed]	LRRC59 PRO1855	Homo sapiens (Human)	1	1	3.9	3.9	34.93	307	0	7.7284	711990
P08865	40S ribosomal protein SA (37 kDa laminin receptor precursor) (37LRP) (37/67 kDa laminin receptor) (LRP/LR) (67 kDa laminin receptor) (67LR) (Colon carcinoma laminin-binding protein) (Laminin receptor 1) (LamR) (Laminin-binding protein precursor p40) (LBP/p40) (Multidrug resistance-associated protein MGr1-Ag) (NEM/1CHD4) (Small ribosomal subunit protein uS2)	RPSA LAMBR LAMR1	Homo sapiens (Human)	1	1	5.8	5.8	32.854	295	0	7.103	697720
Q9Y285	Phenylalanine--tRNA ligase alpha subunit (EC 6.1.1.20) (CML33) (Phenylalanyl-tRNA synthetase alpha subunit) (PheRS)	FARSA FARS FARSL FARSLA	Homo sapiens (Human)	1	1	2.2	2.2	57.563	508	0	7.6688	650290
P10809	60 kDa heat shock protein, mitochondrial (EC 5.6.1.7) (60 kDa chaperonin) (Chaperonin 60) (CPN60) (Heat shock protein 60) (HSP-60) (Hsp60) (HuCHA60) (Mitochondrial matrix protein P1) (P60 lymphocyte protein)	HSPD1 HSP60	Homo sapiens (Human)	1	1	3.8	3.8	61.054	573	0	6.6863	646930
O75494	Serine/arginine-rich splicing factor 10 (40 kDa SR-repressor protein) (SRrp40) (FUS-interacting serine-arginine-rich protein 1) (Splicing factor SRp38) (Splicing factor, arginine/serine-rich 13A) (TLS-associated protein with Ser-Arg repeats) (TASR) (TLS-associated protein with SR repeats) (TLS-associated serine-arginine protein) (TLS-associated SR protein)	SRSF10 FUSIP1 FUSIP2 SFRS13A TASR	Homo sapiens (Human)	1	1	4.6	4.6	31.3	262	0	7.8287	644930
Q14980	Nuclear mitotic apparatus protein 1 (Nuclear matrix protein-22) (NMP-22) (Nuclear mitotic apparatus protein) (NuMA protein) (SP-H antigen)	NUMA1 NMP22 NUMA	Homo sapiens (Human)	1	1	0.5	0.5	238.26	2115	0	9.5977	636290
Q9NVU7	Protein SDA1 homolog (Nucleolar protein 130) (SDA1 domain-containing protein 1) (hSDA)	SDAD1 NUC130	Homo sapiens (Human)	1	1	1.5	1.5	79.87	687	0.0092593	5.7935	612830
P0DP25	Calmodulin-3	CALM3 CALML2 CAM3 CAMC CAMIII	Homo sapiens (Human)	2	2	19.5	19.5	16.837	149	0	13.773	589480
P50402	Emerin	EMD EDMD STA	Homo sapiens (Human)	1	1	3.9	3.9	28.994	254	0	6.1578	588820
Q96C57	Protein CUSTOS	CUSTOS C12orf43	Homo sapiens (Human)	1	1	6.1	6.1	28.17	262	0	6.415	584090
P01009	Alpha-1-antitrypsin (Alpha-1 protease inhibitor) (Alpha-1-antiproteinase) (Serpin A1) [Cleaved into: Short peptide from AAT (SPAAT)]	SERPINA1 AAT PI PRO0684 PRO2209	Homo sapiens (Human)	1	1	4.3	4.3	46.736	418	0	12.853	582950
O75027	Iron-sulfur clusters transporter ABCB7, mitochondrial (ATP-binding cassette sub-family B member 7, mitochondrial) (ATP-binding cassette transporter 7) (ABC transporter 7 protein)	ABCB7 ABC7	Homo sapiens (Human)	1	1	1.2	1.2	82.64	752	0	6.1883	578650
Q8IW75	Serpin A12 (OL-64) (Visceral adipose tissue-derived serine protease inhibitor) (Vaspin) (Visceral adipose-specific serpin)	SERPINA12	Homo sapiens (Human)	2	2	4.1	4.1	47.174	414	0	12.564	542850
P37802	Transgelin-2 (Epididymis tissue protein Li 7e) (SM22-alpha homolog)	TAGLN2 KIAA0120 CDABP0035	Homo sapiens (Human)	1	1	4	4	22.391	199	0	8.3988	526850
Q9Y2Y9	Krueppel-like factor 13 (Basic transcription element-binding protein 3) (BTE-binding protein 3) (Novel Sp1-like zinc finger transcription factor 1) (RANTES factor of late activated T-lymphocytes 1) (RFLAT-1) (Transcription factor BTEB3) (Transcription factor NSLP1)	KLF13 BTEB3 NSLP1	Homo sapiens (Human)	1	1	5.9	5.9	31.18	288	0	11.338	523820
P31025	Lipocalin-1 (Tear lipocalin) (Tlc) (Tear prealbumin) (TP) (von Ebner gland protein) (VEG protein)	LCN1 VEGP	Homo sapiens (Human)	1	1	6.2	6.2	19.25	176	0	8.3583	505990
O95758	Polypyrimidine tract-binding protein 3 (Regulator of differentiation 1) (Rod1)	PTBP3 ROD1	Homo sapiens (Human)	2	1	3.1	1.6	59.689	552	0	6.8413	497390
P13639	Elongation factor 2 (EF-2)	EEF2 EF2	Homo sapiens (Human)	1	1	3.1	3.1	95.337	858	0	24.312	484070
Q6UN15	Pre-mRNA 3'-end-processing factor FIP1 (hFip1) (FIP1-like 1 protein) (Factor interacting with PAP) (Rearranged in hypereosinophilia)	FIP1L1 FIP1 RHE	Homo sapiens (Human)	1	1	2.9	2.9	66.526	594	0	6.7097	479760
P19338	Nucleolin (Protein C23)	NCL	Homo sapiens (Human)	1	1	1	1	76.613	710	0	6.2277	474520
O00622	CCN family member 1 (Cellular communication network factor 1) (Cysteine-rich angiogenic inducer 61) (Insulin-like growth factor-binding protein 10) (IBP-10) (IGF-binding protein 10) (IGFBP-10) (Protein CYR61) (Protein GIG1)	CCN1 CYR61 GIG1 IGFBP10	Homo sapiens (Human)	1	1	2.6	2.6	42.026	381	0	6.6978	463440
P09923	Intestinal-type alkaline phosphatase (IAP) (Intestinal alkaline phosphatase) (EC 3.1.3.1)	ALPI	Homo sapiens (Human)	1	1	1.9	1.9	56.811	528	0	6.7613	463040
P32119	Peroxiredoxin-2 (EC 1.11.1.24) (Natural killer cell-enhancing factor B) (NKEF-B) (PRP) (Thiol-specific antioxidant protein) (TSA) (Thioredoxin peroxidase 1) (Thioredoxin-dependent peroxide reductase 1) (Thioredoxin-dependent peroxiredoxin 2)	PRDX2 NKEFB TDPX1	Homo sapiens (Human)	1	1	4.5	4.5	21.892	198	0	7.251	444710
Q9UKM9	RNA-binding protein Raly (Autoantigen p542) (Heterogeneous nuclear ribonucleoprotein C-like 2) (hnRNP core protein C-like 2) (hnRNP associated with lethal yellow protein homolog)	RALY HNRPCL2 P542	Homo sapiens (Human)	1	1	3.9	3.9	32.463	306	0.0047847	5.9626	439810
P00338	L-lactate dehydrogenase A chain (LDH-A) (EC 1.1.1.27) (Cell proliferation-inducing gene 19 protein) (LDH muscle subunit) (LDH-M) (Renal carcinoma antigen NY-REN-59)	LDHA PIG19	Homo sapiens (Human)	1	1	2.7	2.7	36.688	332	0.004902	6.0062	437750
Q9BZE4	GTP-binding protein 4 (Chronic renal failure gene protein) (GTP-binding protein NGB) (Nucleolar GTP-binding protein 1)	GTPBP4 CRFG NOG1	Homo sapiens (Human)	2	2	2.8	2.8	73.964	634	0	11.564	427720
Q7KZI7	Serine/threonine-protein kinase MARK2 (EC 2.7.11.1) (EC 2.7.11.26) (ELKL motif kinase 1) (EMK-1) (MAP/microtubule affinity-regulating kinase 2) (PAR1 homolog) (PAR1 homolog b) (Par-1b) (Par1b)	MARK2 EMK1	Homo sapiens (Human)	1	1	2.2	2.2	87.91	788	0	6.6951	417160
P49916	DNA ligase 3 (EC 6.5.1.1) (DNA ligase III) (Polydeoxyribonucleotide synthase [ATP] 3)	LIG3	Homo sapiens (Human)	1	1	1.2	1.2	112.91	1009	0	6.3846	411510
Q9UG63	ATP-binding cassette sub-family F member 2 (Iron-inhibited ABC transporter 2)	ABCF2 HUSSY-18	Homo sapiens (Human)	1	1	1.8	1.8	71.289	623	0.0090909	5.7185	403100
P11387	DNA topoisomerase 1 (EC 5.6.2.1) (DNA topoisomerase I)	TOP1	Homo sapiens (Human)	1	1	1.7	1.7	90.725	765	0	7.5171	396440
Q15014	Mortality factor 4-like protein 2 (MORF-related gene X protein) (Protein MSL3-2) (Transcription factor-like protein MRGX)	MORF4L2 KIAA0026 MRGX	Homo sapiens (Human)	1	1	3.1	3.1	32.307	288	0	7.2183	392220
P13010	X-ray repair cross-complementing protein 5 (EC 3.6.4.-) (86 kDa subunit of Ku antigen) (ATP-dependent DNA helicase 2 subunit 2) (ATP-dependent DNA helicase II 80 kDa subunit) (CTC box-binding factor 85 kDa subunit) (CTC85) (CTCBF) (DNA repair protein XRCC5) (Ku80) (Ku86) (Lupus Ku autoantigen protein p86) (Nuclear factor IV) (Thyroid-lupus autoantigen) (TLAA) (X-ray repair complementing defective…	XRCC5 G22P2	Homo sapiens (Human)	1	1	1.1	1.1	82.704	732	0.004717	5.8687	376720
Q9UER7	Death domain-associated protein 6 (Daxx) (hDaxx) (ETS1-associated protein 1) (EAP1) (Fas death domain-associated protein)	DAXX BING2 DAP6	Homo sapiens (Human)	1	1	2.4	2.4	81.372	740	0.0089286	5.6641	374510
P11488	Guanine nucleotide-binding protein G(t) subunit alpha-1 (Transducin alpha-1 chain)	GNAT1 GNATR	Homo sapiens (Human)	1	1	3.1	3.1	40.04	350	0.0047619	5.9013	373430
Q6NXT2	Histone H3.3C (Histone H3.5)	H3-5 H3F3C	Homo sapiens (Human)	1	1	5.2	5.2	15.214	135	0	6.2032	356070
P28482	Mitogen-activated protein kinase 1 (MAP kinase 1) (MAPK 1) (EC 2.7.11.24) (ERT1) (Extracellular signal-regulated kinase 2) (ERK-2) (MAP kinase isoform p42) (p42-MAPK) (Mitogen-activated protein kinase 2) (MAP kinase 2) (MAPK 2)	MAPK1 ERK2 PRKM1 PRKM2	Homo sapiens (Human)	1	1	3.9	3.9	41.389	360	0	8.8045	353540
Q96QC0	Serine/threonine-protein phosphatase 1 regulatory subunit 10 (MHC class I region proline-rich protein CAT53) (PP1-binding protein of 114 kDa) (Phosphatase 1 nuclear targeting subunit) (Protein FB19) (p99)	PPP1R10 CAT53 FB19 PNUTS	Homo sapiens (Human)	1	1	0.9	0.9	99.057	940	0	8.6059	341190
P06733	Alpha-enolase (EC 4.2.1.11) (2-phospho-D-glycerate hydro-lyase) (C-myc promoter-binding protein) (Enolase 1) (MBP-1) (MPB-1) (Non-neural enolase) (NNE) (Phosphopyruvate hydratase) (Plasminogen-binding protein)	ENO1 ENO1L1 MBPB1 MPB1	Homo sapiens (Human)	1	1	3.2	3.2	47.168	434	0	8.03	338390
Q9Y2T7	Y-box-binding protein 2 (Contrin) (DNA-binding protein C) (Dbpc) (Germ cell-specific Y-box-binding protein) (MSY2 homolog)	YBX2 CSDA3 MSY2	Homo sapiens (Human)	1	1	4.9	4.9	38.517	364	0	6.3544	331770
P46776	60S ribosomal protein L27a (Large ribosomal subunit protein uL15)	RPL27A	Homo sapiens (Human)	1	1	7.4	7.4	16.561	148	0	7.0085	329610
P02787	Serotransferrin (Transferrin) (Beta-1 metal-binding globulin) (Siderophilin)	TF PRO1400	Homo sapiens (Human)	1	1	1.4	1.4	77.063	698	0.0093897	5.8573	328430
Q96QA5	Gasdermin-A (Gasdermin-1) [Cleaved into: Gasdermin-A, N-terminal (GSDMA-NT); Gasdermin-A, C-terminal (GSDMA-CT)]	GSDMA GSDM GSDM1 FKSG9	Homo sapiens (Human)	1	1	1.8	1.8	49.364	445	0.0088889	5.6561	317800
P40926	Malate dehydrogenase, mitochondrial (EC 1.1.1.37)	MDH2	Homo sapiens (Human)	1	1	5.6	5.6	35.503	338	0	9.2149	307210
Q14331	Protein FRG1 (FSHD region gene 1 protein)	FRG1	Homo sapiens (Human)	1	1	5	5	29.172	258	0	6.4771	299530
Q06830	Peroxiredoxin-1 (EC 1.11.1.24) (Natural killer cell-enhancing factor A) (NKEF-A) (Proliferation-associated gene protein) (PAG) (Thioredoxin peroxidase 2) (Thioredoxin-dependent peroxide reductase 2) (Thioredoxin-dependent peroxiredoxin 1)	PRDX1 PAGA PAGB TDPX2	Homo sapiens (Human)	1	1	5	5	22.11	199	0	6.7055	294260
Q9BRP1	Programmed cell death protein 2-like	PDCD2L	Homo sapiens (Human)	1	1	3.4	3.4	39.416	358	0	6.2308	285790
O00257	E3 SUMO-protein ligase CBX4 (EC 2.3.2.-) (Chromobox protein homolog 4) (Polycomb 2 homolog) (Pc2) (hPc2)	CBX4	Homo sapiens (Human)	1	1	2.7	2.7	61.367	560	0	7.8124	275370
O43172	U4/U6 small nuclear ribonucleoprotein Prp4 (PRP4 homolog) (hPrp4) (U4/U6 snRNP 60 kDa protein) (WD splicing factor Prp4)	PRPF4 PRP4	Homo sapiens (Human)	1	1	3.1	3.1	58.449	522	0	8.1346	273320
P62753	40S ribosomal protein S6 (Phosphoprotein NP33) (Small ribosomal subunit protein eS6)	RPS6 OK/SW-cl.2	Homo sapiens (Human)	1	1	3.2	3.2	28.68	249	0	6.179	273030
Q96K58	Zinc finger protein 668	ZNF668	Homo sapiens (Human)	1	1	1.5	1.5	67.889	619	0.0049261	6.0128	259760
O43175	D-3-phosphoglycerate dehydrogenase (3-PGDH) (EC 1.1.1.95) (2-oxoglutarate reductase) (EC 1.1.1.399) (Malate dehydrogenase) (EC 1.1.1.37)	PHGDH PGDH3	Homo sapiens (Human)	1	1	2.8	2.8	56.65	533	0.004878	6.0032	254670
Q9Y283	Inversin (Inversion of embryo turning homolog) (Nephrocystin-2)	INVS INV NPHP2	Homo sapiens (Human)	1	1	1.2	1.2	117.82	1065	0.0047393	5.8942	253240
P20226	TATA-box-binding protein (TATA sequence-binding protein) (TATA-binding factor) (TATA-box factor) (Transcription initiation factor TFIID TBP subunit)	TBP GTF2D1 TF2D TFIID	Homo sapiens (Human)	1	1	2.9	2.9	37.698	339	0.0091743	5.7711	248280
O75367	Core histone macro-H2A.1 (Histone macroH2A1) (mH2A1) (Histone H2A.y) (H2A/y) (Medulloblastoma antigen MU-MB-50.205)	MACROH2A1 H2AFY	Homo sapiens (Human)	1	1	3	3	39.617	372	0	7.0085	247120
Q14574	Desmocollin-3 (Cadherin family member 3) (Desmocollin-4) (HT-CP)	DSC3 CDHF3 DSC4	Homo sapiens (Human)	1	1	1.8	1.8	99.968	896	0	6.3552	247040
P61978	Heterogeneous nuclear ribonucleoprotein K (hnRNP K) (Transformation up-regulated nuclear protein) (TUNP)	HNRNPK HNRPK	Homo sapiens (Human)	1	1	3.5	3.5	50.976	463	0	6.1047	242130
P01024	Complement C3 (C3 and PZP-like alpha-2-macroglobulin domain-containing protein 1) [Cleaved into: Complement C3 beta chain; C3-beta-c (C3bc); Complement C3 alpha chain; C3a anaphylatoxin; Acylation stimulating protein (ASP) (C3adesArg); Complement C3b alpha' chain; Complement C3c alpha' chain fragment 1; Complement C3dg fragment; Complement C3g fragment; Complement C3d fragment; Complement C3f fra…	C3 CPAMD1	Homo sapiens (Human)	2	2	1.4	1.4	187.15	1663	0	13.525	241520
P62917	60S ribosomal protein L8 (Large ribosomal subunit protein uL2)	RPL8	Homo sapiens (Human)	1	1	4.3	4.3	28.024	257	0	6.834	238360
P42357	Histidine ammonia-lyase (Histidase) (EC 4.3.1.3)	HAL HIS	Homo sapiens (Human)	1	1	1.8	1.8	72.697	657	0	6.4935	231130
Q9H4G0	Band 4.1-like protein 1 (Erythrocyte membrane protein band 4.1-like 1) (Neuronal protein 4.1) (4.1N)	EPB41L1 KIAA0338	Homo sapiens (Human)	1	1	1.7	1.7	98.502	881	0.0093458	5.8389	220160
Q99880	Histone H2B type 1-L (Histone H2B.c) (H2B/c)	H2BC13 H2BFC HIST1H2BL	Homo sapiens (Human)	1	1	11.9	11.9	13.952	126	0	8.0154	215060
P28289	Tropomodulin-1 (Erythrocyte tropomodulin) (E-Tmod)	TMOD1 D9S57E TMOD	Homo sapiens (Human)	1	1	3.1	3.1	40.569	359	0.0048544	5.9879	214980
Q9UNF1	Melanoma-associated antigen D2 (11B6) (Breast cancer-associated gene 1 protein) (BCG-1) (Hepatocellular carcinoma-associated protein JCL-1) (MAGE-D2 antigen)	MAGED2 BCG1	Homo sapiens (Human)	1	1	1.3	1.3	64.953	606	0	6.3629	212250
O15523	ATP-dependent RNA helicase DDX3Y (EC 3.6.4.13) (DEAD box protein 3, Y-chromosomal)	DDX3Y DBY	Homo sapiens (Human)	1	1	1.8	1.8	73.153	660	0	6.7157	211490
Q7Z2W4	Zinc finger CCCH-type antiviral protein 1 (ADP-ribosyltransferase diphtheria toxin-like 13) (ARTD13) (Inactive Poly [ADP-ribose] polymerase 13) (PARP13) (Zinc finger CCCH domain-containing protein 2) (Zinc finger antiviral protein) (ZAP)	ZC3HAV1 ZC3HDC2 PRO1677	Homo sapiens (Human)	1	1	1.7	1.7	101.43	902	0	7.0651	199930
P05089	Arginase-1 (EC 3.5.3.1) (Liver-type arginase) (Type I arginase)	ARG1	Homo sapiens (Human)	1	1	3.7	3.7	34.735	322	0	6.5424	182740
Q99623	Prohibitin-2 (B-cell receptor-associated protein BAP37) (D-prohibitin) (Repressor of estrogen receptor activity)	PHB2 BAP REA	Homo sapiens (Human)	1	1	3.3	3.3	33.296	299	0	7.492	182370
P83731	60S ribosomal protein L24 (60S ribosomal protein L30) (Large ribosomal subunit protein eL24)	RPL24	Homo sapiens (Human)	1	1	8.3	8.3	17.779	157	0	6.5541	172430
Q96GD4	Aurora kinase B (EC 2.7.11.1) (Aurora 1) (Aurora- and IPL1-like midbody-associated protein 1) (AIM-1) (Aurora/IPL1-related kinase 2) (ARK-2) (Aurora-related kinase 2) (STK-1) (Serine/threonine-protein kinase 12) (Serine/threonine-protein kinase 5) (Serine/threonine-protein kinase aurora-B)	AURKB AIK2 AIM1 AIRK2 ARK2 STK1 STK12 STK5	Homo sapiens (Human)	1	1	3.8	3.8	39.31	344	0	9.0991	0
Q96DR8	Mucin-like protein 1 (Protein BS106) (Small breast epithelial mucin)	MUCL1 SBEM UNQ590/PRO1160	Homo sapiens (Human)	1	1	10	10	9.0391	90	0	7.5475	0
Q9NXE8	Pre-mRNA-splicing factor CWC25 homolog (Coiled-coil domain-containing protein 49) (Spliceosome-associated protein homolog CWC25)	CWC25 CCDC49	Homo sapiens (Human)	1	1	2.1	2.1	49.647	425	0	6.4715	0

## Sheet: Peptides
Sequence	Length	Modifications	Modified sequence	Oxidation (M) Probabilities	Oxidation (M) Score Diffs	Acetyl (Protein N-term)	Oxidation (M)	Missed cleavages	Proteins	Leading proteins	Leading razor protein	Type	Raw file	MS/MS m/z	Charge	m/z	Mass	Resolution	Uncalibrated - Calibrated m/z [ppm]	Uncalibrated - Calibrated m/z [Da]	Mass error [ppm]	Mass error [Da]	Uncalibrated mass error [ppm]	Uncalibrated mass error [Da]	Max intensity m/z 0	Retention time	Retention length	Calibrated retention time	Calibrated retention time start	Calibrated retention time finish	Retention time calibration	Match time difference	Match m/z difference	Match q-value	Match score	Number of data points	Number of scans	Number of isotopic peaks	PIF	Fraction of total spectrum	Base peak fraction	PEP	MS/MS count	MS/MS scan number	Score	Delta score	Combinatorics	Intensity	Reverse
AAAAAAAAAVSR	12	Unmodified	_AAAAAAAAAVSR_			0	0	0	sp	Q96JP5	ZFP91_HUMAN	sp	Q96JP5	ZFP91_HUMAN	sp	Q96JP5	ZFP91_HUMAN	MULTI-MSMS	Circ1756	500.781	2	500.78	999.546	85347.3	4.7059	0.0023566	0.042604	2.1335e-05	4.7485	0.002378	500.78	14.578	0.25425	14.578	14.451	14.705	-1.7764e-15					55	20	3	0	0	0	0.00013439	1
AAAAAAALQAK	11	Unmodified	_AAAAAAALQAK_			0	0	0	sp	P36578	RL4_HUMAN	sp	P36578	RL4_HUMAN	sp	P36578	RL4_HUMAN	MULTI-MSMS	Circ1756	478.781	2	478.78	955.545	87841.7	3.1118	0.0014899	0.05437	2.6031e-05	3.1662	0.0015159	478.78	15.024	0.19322	15.024	14.915	15.108	1.7764e-15					42	18	3	0	0	0	3.7294e-05	1
AAAAAAGAGPEMVR	14	Acetyl (Protein N-term)	_(ac)AAAAAAGAGPEMVR_			1	0	0	sp	P28482	MK01_HUMAN	sp	P28482	MK01_HUMAN	sp	P28482	MK01_HUMAN	MULTI-MSMS	Circ1756	642.822	2	642.822	1283.63	76055.4	1.511	0.00097131	-0.51743	-0.00033261	0.99359	0.0006387	642.822	32.875	0.34812	32.875	32.652	33.001	0					94	42	3	0	0	0	1.5684e-05	1
AAAMANNLQK	10	Unmodified	_AAAMANNLQK_			0	0	0	sp	Q14498	RBM39_HUMAN	sp	Q14498	RBM39_HUMAN	sp	Q14498	RBM39_HUMAN	MULTI-MSMS	Circ1756	516.27	2	516.269	1030.52	79428.9	4.355	0.0022484	-1.586	-0.00081881	2.769	0.0014295	516.268	13.825	0.21591	13.825	13.707	13.923	0					56	20	5	0	0	0	0.017884	1
AADPAPEVR	9	Unmodified	_AADPAPEVR_			0	0	0	sp	Q8IVT2	MISP_HUMAN	sp	Q8IVT2	MISP_HUMAN	sp	Q8IVT2	MISP_HUMAN	MULTI-MSMS	Circ1756	463.244	2	463.241	924.466	89874.1	3.9982	0.0018521	1.0982	0.00050872	5.0964	0.0023608	463.241	13.985	0.25945	13.985	13.834	14.093	1.7764e-15					54	19	4	0	0	0	0.00097259	1
AAQDRDQIYR	10	Unmodified	_AAQDRDQIYR_			0	0	1	sp	P62995	TRA2B_HUMAN	sp	P62995	TRA2B_HUMAN	sp	P62995	TRA2B_HUMAN	MULTI-MSMS	Circ1756	412.543	3	412.542	1234.61	95340.3	3.1079	0.0012821	0.039887	1.6455e-05	3.1477	0.0012986	412.542	12.366	0.20772	12.366	12.253	12.461	0					60	20	4	0	0	0	0.0015946	1
AASQAVEEMR	10	Acetyl (Protein N-term)	_(ac)AASQAVEEMR_			1	0	0	sp	O15160	RPAC1_HUMAN	sp	O15160	RPAC1_HUMAN	sp	O15160	RPAC1_HUMAN	MULTI-MSMS	Circ1756	567.27	2	567.266	1132.52	79357.8	1.596	0.00090535	0.42461	0.00024087	2.0206	0.0011462	567.266	28.545	0.32733	28.545	28.365	28.692	0					87	38	3	0	0	0	3.0944e-05	2
AAVLKPVLLGLR	12	Acetyl (Protein N-term)	_(ac)AAVLKPVLLGLR_			1	0	1	sp	Q9BRP1	PDD2L_HUMAN	sp	Q9BRP1	PDD2L_HUMAN	sp	Q9BRP1	PDD2L_HUMAN	MULTI-MSMS	Circ1756	646.428	2	646.427	1290.84	77866.1	3.5094	0.0022685	-1.4768	-0.00095467	2.0325	0.0013139	646.927	67.64	0.15764	67.64	67.558	67.715	0					34	15	3	0	0	0	0.005877	1
AAVQFLNNAWGIQK	14	Unmodified	_AAVQFLNNAWGIQK_			0	0	0	sp	Q9UMY1	NOL7_HUMAN	sp	Q9UMY1	NOL7_HUMAN	sp	Q9UMY1	NOL7_HUMAN	MULTI-MSMS	Circ1756	780.421	2	780.42	1558.83	70894.2	1.1514	0.0008986	-1.0419	-0.00081315	0.10949	8.5448e-05	780.921	51.491	0.33575	51.491	51.309	51.645	7.1054e-15					88	40	3	0	0	0	0.00011686	1
ADGQVAELLLR	11	Acetyl (Protein N-term)	_(ac)ADGQVAELLLR_			1	0	0	sp	Q9Y285	SYFA_HUMAN	sp	Q9Y285	SYFA_HUMAN	sp	Q9Y285	SYFA_HUMAN	MULTI-MSMS	Circ1756	613.842	2	613.841	1225.67	77004.5	3.0302	0.0018601	-0.5777	-0.00035462	2.4525	0.0015055	613.84	66.573	0.20939	66.573	66.453	66.663	0					55	20	3	0	0	0	0.00021441	1
ADQLTEEQIAEFK	13	Acetyl (Protein N-term)	_(ac)ADQLTEEQIAEFK_			1	0	0	sp	P0DP25	CALM3_HUMAN;sp	P0DP24	CALM2_HUMAN;sp	P0DP23	CALM1_HUMAN	sp	P0DP25	CALM3_HUMAN	sp	P0DP25	CALM3_HUMAN	MULTI-MSMS	Circ1756	782.381	2	782.38	1562.75	70024.6	1.1521	0.00090139	-0.48068	-0.00037607	0.67144	0.00052532	782.38	51.332	0.25068	51.332	51.209	51.46	0					58	29	3	0
ADTLTDEINFLR	12	Unmodified	_ADTLTDEINFLR_			0	0	0	CON__P04259;sp	P48668	K2C6C_HUMAN;sp	P02538	K2C6A_HUMAN;CON__P48668;CON__P02538	CON__P04259	CON__P04259	MULTI-MSMS	Circ1756	704.36	2	704.359	1406.7	72594.7	0.84388	0.00059439	0.38906	0.00027404	1.2329	0.00086843	704.36	56.42	0.38785	56.42	56.216	56.604	-7.1054e-15					125	41	4	0	0	0	2.2161e-06	1	16822	90.108
AEAESLYQSK	10	Unmodified	_AEAESLYQSK_			0	0	0	sp	P04264	K2C1_HUMAN;CON__P04264	sp	P04264	K2C1_HUMAN	sp	P04264	K2C1_HUMAN	MULTI-MSMS	Circ1756	563.277	2	563.275	1124.53	81180.2	3.5408	0.0019945	0.12349	6.9562e-05	3.6643	0.002064	563.275	15.051	0.42839	15.051	14.878	15.306	1.7764e-15					157	40	6	0	0	0	0.00026655	1
AEAESLYQSKYEELQITAGR	20	Unmodified	_AEAESLYQSKYEELQITAGR_			0	0	1	sp	P04264	K2C1_HUMAN;CON__P04264	sp	P04264	K2C1_HUMAN	sp	P04264	K2C1_HUMAN	MULTI-MSMS	Circ1756	762.714	3	762.713	2285.12	70863.5	1.7038	0.0012995	0.93794	0.00071538	2.6418	0.0020149	763.048	35.413	0.34008	35.413	35.244	35.585	0					113	39	4	0	0	0	5.7648e-16	1
AELGAGGDGHR	11	Acetyl (Protein N-term)	_(ac)AELGAGGDGHR_			1	0	0	sp	Q14244	MAP7_HUMAN	sp	Q14244	MAP7_HUMAN	sp	Q14244	MAP7_HUMAN	MULTI-MSMS	Circ1756	541.257	2	541.255	1080.49	82310.8	4.0246	0.0021783	0.95399	0.00051635	4.9786	0.0026947	541.255	15.041	0.24984	15.041	14.878	15.128	0					55	23	3	0	0	0	0.00052745	1
AELIVQPELK	10	Unmodified	_AELIVQPELK_			0	0	0	sp	P15924	DESP_HUMAN	sp	P15924	DESP_HUMAN	sp	P15924	DESP_HUMAN	MULTI-MSMS	Circ1756	570.339	2	570.337	1138.66	81634.6	1.2744	0.00072684	-0.20802	-0.00011864	1.0664	0.0006082	570.337	37.035	0.4017	37.035	36.84	37.242	0					137	47	4	0	0	0	0.00037887	1
AESGPDLR	8	Unmodified	_AESGPDLR_			0	0	0	sp	P15924	DESP_HUMAN	sp	P15924	DESP_HUMAN	sp	P15924	DESP_HUMAN	MULTI-MSMS	Circ1756	422.712	2	422.712	843.409	94354	3.2251	0.0013633	0.55726	0.00023556	3.7824	0.0015989	422.712	13.528	0.21682	13.528	13.402	13.619	0					51	21	3	0	0	0	0.02156	1
AFITNIPFDVK	11	Unmodified	_AFITNIPFDVK_			0	0	0	sp	P52272	HNRPM_HUMAN	sp	P52272	HNRPM_HUMAN	sp	P52272	HNRPM_HUMAN	MULTI-MSMS	Circ1756	632.851	2	632.85	1263.69	75915.7	1.2793	0.0008096	-0.018127	-1.1471e-05	1.2612	0.00079813	632.85	58.349	0.55276	58.349	58.043	58.595	0					198	56	5	0	0	0	4.6578e-05	1
AFSAVDTDGNGTINAQELGAALK	23	Unmodified	_AFSAVDTDGNGTINAQELGAALK_			0	0	0	sp	Q9NZT1	CALL5_HUMAN	sp	Q9NZT1	CALL5_HUMAN	sp	Q9NZT1	CALL5_HUMAN	MULTI-MSMS	Circ1756	755.38	3	755.045	2262.11	69423.6	1.3195	0.00099632	0.42056	0.00031754	1.7401	0.0013139	755.379	50.203	0.38774	50.203	50.019	50.406	0					183	44	5	0	0	0	2.4466e-14	1
AGAANSQLSTSQPSLR	16	Unmodified	_AGAANSQLSTSQPSLR_			0	0	0	sp	Q96C57	CSTOS_HUMAN	sp	Q96C57	CSTOS_HUMAN	sp	Q96C57	CSTOS_HUMAN	MULTI-MSMS	Circ1756	794.414	2	794.408	1586.8	68420.5	2.603	0.0020678	1.6932	0.0013451	4.2962	0.0034129	794.409	17.531	0.33706	17.531	17.376	17.713	0					74	37	3	0	0	0	0.0038462	1
AGALNSNDAFVLK	13	Unmodified	_AGALNSNDAFVLK_			0	0	0	CON__Q3SX14;sp	P06396	GELS_HUMAN	CON__Q3SX14	CON__Q3SX14	MULTI-MSMS	Circ1756	660.352	2	660.351	1318.69	75713.4	1.6443	0.0010858	-0.59072	-0.00039008	1.0536	0.00069575	660.351	36.617	0.26252	36.617	36.48	36.743	0					61	30	3	0	0	0	0.00021793	1	10938	77.677	54.249	1
AGGSAALSPSK	11	Unmodified	_AGGSAALSPSK_			0	0	0	sp	Q92522	H1X_HUMAN	sp	Q92522	H1X_HUMAN	sp	Q92522	H1X_HUMAN	MULTI-MSMS	Circ1756	473.255	2	473.254	944.493	86274.2	2.8533	0.0013503	-0.059017	-2.793e-05	2.7942	0.0013224	473.254	12.407	0.22788	12.407	12.264	12.492	-1.7764e-15					55	22	3	0	0	0	0.00053519	1
AGLQFPVGR	9	Unmodified	_AGLQFPVGR_			0	0	0	sp	Q8IUE6	H2A2B_HUMAN;sp	Q99878	H2A1J_HUMAN;sp	Q96KK5	H2A1H_HUMAN;sp	Q9BTM1	H2AJ_HUMAN;sp	Q93077	H2A1C_HUMAN;sp	Q7L7L0	H2A3_HUMAN;sp	P20671	H2A1D_HUMAN;sp	P0C0S8	H2A1_HUMAN;sp	P04908	H2A1B_HUMAN;sp	P16104	H2AX_HUMAN;sp	Q16777	H2A2C_HUMAN;sp	Q6FI13	H2A2A_HUMAN;sp	Q96QV6	H2A1A_HUMAN;sp	Q71UI9	H2AV_HUMAN;sp	P0C0S5	H2AZ_HUMAN	sp	Q8IUE6	H2A2B_HUMAN;sp	Q99878	H2A1J_HUMAN;sp	Q71UI9	H2AV_HUMAN	sp	Q8IUE6	H2A2B_HUMAN
AGLQFPVGR	9	Unmodified	_AGLQFPVGR_			0	0	0	sp	Q8IUE6	H2A2B_HUMAN;sp	Q99878	H2A1J_HUMAN;sp	Q96KK5	H2A1H_HUMAN;sp	Q9BTM1	H2AJ_HUMAN;sp	Q93077	H2A1C_HUMAN;sp	Q7L7L0	H2A3_HUMAN;sp	P20671	H2A1D_HUMAN;sp	P0C0S8	H2A1_HUMAN;sp	P04908	H2A1B_HUMAN;sp	P16104	H2AX_HUMAN;sp	Q16777	H2A2C_HUMAN;sp	Q6FI13	H2A2A_HUMAN;sp	Q96QV6	H2A1A_HUMAN;sp	Q71UI9	H2AV_HUMAN;sp	P0C0S5	H2AZ_HUMAN	sp	Q8IUE6	H2A2B_HUMAN;sp	Q99878	H2A1J_HUMAN;sp	Q71UI9	H2AV_HUMAN	sp	Q8IUE6	H2A2B_HUMAN
AGTGVDNVDLEAATR	15	Unmodified	_AGTGVDNVDLEAATR_			0	0	0	sp	O43175	SERA_HUMAN	sp	O43175	SERA_HUMAN	sp	O43175	SERA_HUMAN	MULTI-MSMS	Circ1756	744.868	2	744.868	1487.72	71974.5	1.9942	0.0014854	-1.5047	-0.0011208	0.48954	0.00036464	744.867	26.481	0.24677	26.481	26.357	26.603	0					49	28	2	0	0	0	0.0099257	1
AGVETTTPSK	10	Unmodified	_AGVETTTPSK_			0	0	0	sp	P0DOY3	IGLC3_HUMAN;sp	P0DOY2	IGLC2_HUMAN	sp	P0DOY3	IGLC3_HUMAN	sp	P0DOY3	IGLC3_HUMAN	MULTI-MSMS	Circ1756	495.76	2	495.759	989.503	85775.5	3.5971	0.0017833	-0.10746	-5.3277e-05	3.4896	0.00173	495.759	11.728	0.225	11.728	11.601	11.826	-1.7764e-15					72	23	4	0	0	0
AIFEEVYR	8	Unmodified	_AIFEEVYR_			0	0	0	sp	Q9H967	WDR76_HUMAN	sp	Q9H967	WDR76_HUMAN	sp	Q9H967	WDR76_HUMAN	MULTI-MSMS	Circ1756	513.766	2	513.766	1025.52	85867.7	1.4746	0.00075761	-0.99515	-0.00051127	0.47948	0.00024634	513.766	33.911	0.35276	33.911	33.687	34.04	0					94	44	3	0	0	0	0.032168	1
AISSSAISK	9	Unmodified	_AISSSAISK_			0	0	0	sp	Q8N684	CPSF7_HUMAN	sp	Q8N684	CPSF7_HUMAN	sp	Q8N684	CPSF7_HUMAN	MULTI-MSMS	Circ1756	432.247	2	432.245	862.476	93840.7	3.8509	0.0016645	-0.6038	-0.00026099	3.2471	0.0014035	432.245	13.793	0.18018	13.793	13.688	13.868	-1.7764e-15					38	17	3	0	0	0	0.014666	1
AITFLQSATR	10	Unmodified	_AITFLQSATR_			0	0	0	sp	P35249	RFC4_HUMAN	sp	P35249	RFC4_HUMAN	sp	P35249	RFC4_HUMAN	MULTI-MSMS	Circ1756	554.314	2	554.311	1106.61	82521.7	1.4474	0.00080229	-0.66645	-0.00036942	0.78092	0.00043287	554.311	36.158	0.46152	36.158	35.936	36.398	0					174	55	4	0	0	0	0.010613	2
AITGASLADIMAK	13	Oxidation (M)	_AITGASLADIM(ox)AK_	AITGASLADIM(1)AK	AITGASLADIM(49.5)AK	0	1	0	sp	P83731	RL24_HUMAN	sp	P83731	RL24_HUMAN	sp	P83731	RL24_HUMAN	MSMS	Circ1756	639.342	2	639.342	1276.67	NaN	NaN	NaN	NaN	NaN	NaN	NaN	NaN	32.997	1	32.997	32.497	33.497	0								0	0	0	0.0027919	1
AITGASLADIMAK	13	Unmodified	_AITGASLADIMAK_			0	0	0	sp	P83731	RL24_HUMAN	sp	P83731	RL24_HUMAN	sp	P83731	RL24_HUMAN	MULTI-SECPEP	Circ1756	631.609	2	631.345	1260.67	79065.2	1.5245	0.00096246	-1.3243	-0.00083611	0.20014	0.00012636	631.344	47.549	0.26982	47.549	47.409	47.679	0					52	30	2	0	0	0	0.0056536	1
AIVAIENPADVSVISSR	17	Unmodified	_AIVAIENPADVSVISSR_			0	0	0	sp	P08865	RSSA_HUMAN	sp	P08865	RSSA_HUMAN	sp	P08865	RSSA_HUMAN	MULTI-MSMS	Circ1756	870.979	2	870.978	1739.94	66021.4	1.5165	0.0013209	-0.686	-0.00059749	0.83053	0.00072337	870.978	49.345	0.31038	49.345	49.164	49.474	7.1054e-15					103	36	4	0	0	0	0.00078891	1
ALAAGGYDVEKNNSR	15	Unmodified	_ALAAGGYDVEKNNSR_			0	0	1	sp	P16401	H15_HUMAN	sp	P16401	H15_HUMAN	sp	P16401	H15_HUMAN	MULTI-MSMS	Circ1756	522.265	3	522.262	1563.76	84055.6	4.2201	0.002204	0.34347	0.00017938	4.5635	0.0023834	522.262	14.801	0.17263	14.801	14.705	14.878	0					47	15	4	0	0	0	0.0079454	1
ALEESNYELEGK	12	Unmodified	_ALEESNYELEGK_			0	0	0	sp	P13645	K1C10_HUMAN;CON__P13645;CON__P02535-1	sp	P13645	K1C10_HUMAN	sp	P13645	K1C10_HUMAN	MULTI-MSMS	Circ1756	691.332	2	691.328	1380.64	73087.8	3.1992	0.0022117	1.4442	0.00099839	4.6434	0.0032101	691.329	20.293	0.66838	20.293	20.011	20.679	0					280	70	6	0	0	0	2.8508e-14	2
ALETNTHVK	9	Unmodified	_ALETNTHVK_			0	0	0	sp	Q9NYL9	TMOD3_HUMAN;sp	Q9NZR1	TMOD2_HUMAN	sp	Q9NYL9	TMOD3_HUMAN	sp	Q9NYL9	TMOD3_HUMAN	MULTI-MSMS	Circ1756	506.776	2	506.775	1011.53	86483.2	3.2097	0.0016266	-0.65844	-0.00033368	2.5513	0.0012929	506.774	11.38	0.17436	11.38	11.265	11.439	0					45	18	3	0	0	0
ALGEPITLFGEGPAER	16	Unmodified	_ALGEPITLFGEGPAER_			0	0	0	sp	O43172	PRP4_HUMAN	sp	O43172	PRP4_HUMAN	sp	O43172	PRP4_HUMAN	MULTI-MSMS	Circ1756	828.934	2	828.933	1655.85	68196.1	1.0783	0.00089383	-0.30119	-0.00024967	0.7771	0.00064416	828.933	55.457	0.32638	55.457	55.281	55.607	0					89	36	3	0	0	0	7.3349e-05	1
ALMGSPQLVAAVVR	14	Unmodified	_ALMGSPQLVAAVVR_			0	0	0	sp	P14923	PLAK_HUMAN	sp	P14923	PLAK_HUMAN	sp	P14923	PLAK_HUMAN	MULTI-SECPEP	Circ1756	706.668	2	706.408	1410.8	72569.3	0.90152	0.00063684	-0.26546	-0.00018752	0.63606	0.00044932	706.408	53.338	0.35901	53.338	53.135	53.494	-7.1054e-15					107	43	3	0	0	0	0.0098413	1
ALNSMGQDLERPLELR	16	Oxidation (M)	_ALNSM(ox)GQDLERPLELR_	ALNSM(1)GQDLERPLELR	ALNSM(146)GQDLERPLELR	0	1	1	sp	Q02413	DSG1_HUMAN	sp	Q02413	DSG1_HUMAN	sp	Q02413	DSG1_HUMAN	MULTI-MSMS	Circ1756	619.988	3	619.988	1856.94	75114.6	1.0274	0.00063697	-0.61686	-0.00038245	0.41053	0.00025452	619.987	31.623	0.51754	31.623	31.304	31.822	3.5527e-15					265	61	5	0	0	0	6.747e-16	1
ALSSDSILSPAPDAR	15	Unmodified	_ALSSDSILSPAPDAR_			0	0	0	sp	Q8IVT2	MISP_HUMAN	sp	Q8IVT2	MISP_HUMAN	sp	Q8IVT2	MISP_HUMAN	MULTI-MSMS	Circ1756	750.393	2	750.389	1498.76	69653.8	1.6781	0.0012592	1.6387	0.0012297	3.3168	0.0024889	750.39	33.107	0.43208	33.107	32.873	33.305	0					183	52	4	0	0	0	2.9813e-20	2
ALSSDSILSPAPDAR	15	Unmodified	_ALSSDSILSPAPDAR_			0	0	0	sp	Q8IVT2	MISP_HUMAN	sp	Q8IVT2	MISP_HUMAN	sp	Q8IVT2	MISP_HUMAN	MULTI-MSMS	Circ1756	500.596	3	500.595	1498.76	87024.6	1.3479	0.00067476	1.7689	0.00088552	3.1168	0.0015603	500.596	33.098	0.22118	33.098	32.976	33.197	0					52	26	3	0	0	0	0.002106	1
ALVEFESNPEETR	13	Unmodified	_ALVEFESNPEETR_			0	0	0	sp	Q9H6F5	CCD86_HUMAN	sp	Q9H6F5	CCD86_HUMAN	sp	Q9H6F5	CCD86_HUMAN	MULTI-MSMS	Circ1756	760.866	2	760.865	1519.72	72025.7	1.0399	0.00079124	-0.17105	-0.00013015	0.86887	0.00066109	760.865	31.172	0.2965	31.172	31.017	31.313	0					65	36	2	0	0	0	0.0057642	1
ALVEFESNPEETREPGSPPSVQR	23	Unmodified	_ALVEFESNPEETREPGSPPSVQR_			0	0	1	sp	Q9H6F5	CCD86_HUMAN	sp	Q9H6F5	CCD86_HUMAN	sp	Q9H6F5	CCD86_HUMAN	MULTI-MSMS	Circ1756	853.086	3	852.417	2554.23	66135.3	0.89404	0.0007621	-0.21395	-0.00018237	0.68009	0.00057972	852.752	30.625	0.38126	30.625	30.429	30.81	3.5527e-15					178	44	5	0	0	0	6.6962e-06	1
AMGIMNSFVNDIFER	15	Unmodified	_AMGIMNSFVNDIFER_			0	0	0	sp	Q99880	H2B1L_HUMAN;sp	Q99879	H2B1M_HUMAN;sp	Q99877	H2B1N_HUMAN;sp	Q93079	H2B1H_HUMAN;sp	Q8N257	H2B3B_HUMAN;sp	Q5QNW6	H2B2F_HUMAN;sp	Q16778	H2B2E_HUMAN;sp	P62807	H2B1C_HUMAN;sp	P58876	H2B1D_HUMAN;sp	P57053	H2BFS_HUMAN;sp	P33778	H2B1B_HUMAN;sp	P23527	H2B1O_HUMAN;sp	P06899	H2B1J_HUMAN;sp	O60814	H2B1K_HUMAN	sp	Q99880	H2B1L_HUMAN	sp	Q99880	H2B1L_HUMAN	MULTI-MSMS	Circ1756	872.417	2	872.413	1742.81
AMLDQLMGTSR	11	Oxidation (M)	_AMLDQLM(ox)GTSR_	AMLDQLM(1)GTSR	AM(-36.94)LDQLM(36.94)GTSR	0	1	0	sp	Q9Y383	LC7L2_HUMAN	sp	Q9Y383	LC7L2_HUMAN	sp	Q9Y383	LC7L2_HUMAN	MSMS	Circ1756	619.799	2	619.797	1237.58	NaN	NaN	NaN	NaN	NaN	NaN	NaN	NaN	27.059	1	27.059	26.559	27.559	0								0	0	0	0.009797	1
ANEGTVGVSAATER	14	Unmodified	_ANEGTVGVSAATER_			0	0	0	sp	P05186	PPBT_HUMAN	sp	P05186	PPBT_HUMAN	sp	P05186	PPBT_HUMAN	MULTI-MSMS	Circ1756	681.338	2	681.336	1360.66	72227.4	4.1142	0.0028032	-1.0956	-0.00074648	3.0186	0.0020567	681.336	14.986	0.21132	14.986	14.868	15.08	0					71	19	5	0	0	0	0.018972	1
ANLQIDQINTDLNLER	16	Unmodified	_ANLQIDQINTDLNLER_			0	0	0	sp	P35579	MYH9_HUMAN	sp	P35579	MYH9_HUMAN	sp	P35579	MYH9_HUMAN	MULTI-MSMS	Circ1756	935.991	2	935.487	1868.96	63925.9	1.6238	0.001519	-0.7587	-0.00070976	0.86508	0.00080927	935.486	48.988	0.28921	48.988	48.844	49.133	0					93	34	3	0	0	0	0.012474	1
ANSSATETINK	11	Unmodified	_ANSSATETINK_			0	0	0	sp	P15924	DESP_HUMAN	sp	P15924	DESP_HUMAN	sp	P15924	DESP_HUMAN	MULTI-MSMS	Circ1756	568.784	2	568.283	1134.55	78807.5	3.4178	0.0019423	-2.1115	-0.0011999	1.3063	0.00074234	568.282	11.658	0.13232	11.658	11.593	11.725	0					38	14	3	0	0	0	0.00032531	1
APGAGLGQDR	10	Unmodified	_APGAGLGQDR_			0	0	0	sp	P50402	EMD_HUMAN	sp	P50402	EMD_HUMAN	sp	P50402	EMD_HUMAN	MULTI-MSMS	Circ1756	471.244	2	471.244	940.473	88738.1	2.5789	0.0012153	0.32767	0.00015441	2.9066	0.0013697	471.244	13.215	0.17339	13.215	13.116	13.289	-1.7764e-15					42	18	3	0	0	0	0.0069533	1
APSTYGGGLSVSSR	14	Unmodified	_APSTYGGGLSVSSR_			0	0	0	sp	P08779	K1C16_HUMAN;CON__P08779	sp	P08779	K1C16_HUMAN	sp	P08779	K1C16_HUMAN	MULTI-MSMS	Circ1756	669.84	2	669.836	1337.66	74198.7	3.0031	0.0020116	-0.69063	-0.00046261	2.3125	0.001549	669.836	19.191	0.35019	19.191	19.022	19.372	0					121	38	4	0	0	0	2.1427e-07	1
AQAAAPASVPAQAPK	15	Unmodified	_AQAAAPASVPAQAPK_			0	0	0	sp	P47914	RL29_HUMAN	sp	P47914	RL29_HUMAN	sp	P47914	RL29_HUMAN	MULTI-MSMS	Circ1756	689.379	2	689.378	1376.74	72606.5	3.9417	0.0027173	-1.5665	-0.0010799	2.3752	0.0016374	689.377	15.54	0.24156	15.54	15.401	15.642	0					85	22	5	0	0	0	9.7183e-05	1
AQAALQAVNSVQSGNLALAASAAAVDAGMAMAGQSPVLR	39	Unmodified	_AQAALQAVNSVQSGNLALAASAAAVDAGMAMAGQSPVLR_			0	0	0	sp	P26599	PTBP1_HUMAN	sp	P26599	PTBP1_HUMAN	sp	P26599	PTBP1_HUMAN	MULTI-MSMS	Circ1756	1228.31	3	1227.63	3679.88	54912.7	4.7171	0.0057908	-0.9444	-0.0011594	3.7727	0.0046315	1228.3	70.54	0.10296	70.54	70.486	70.589	0					36	13	4	0	0	0	1.303e-13	1
AQPSASLGVGYR	12	Unmodified	_AQPSASLGVGYR_			0	0	0	sp	Q96PK6	RBM14_HUMAN	sp	Q96PK6	RBM14_HUMAN	sp	Q96PK6	RBM14_HUMAN	MULTI-MSMS	Circ1756	603.318	2	603.317	1204.62	77696.2	2.4929	0.001504	-0.48829	-0.00029459	2.0046	0.0012094	603.317	21.281	0.58205	21.281	21.043	21.625	-3.5527e-15					173	61	4	0	0	0	0.0032099	1
AQYEDIAQK	9	Unmodified	_AQYEDIAQK_			0	0	0	sp	P04264	K2C1_HUMAN	sp	P04264	K2C1_HUMAN	sp	P04264	K2C1_HUMAN	MULTI-MSMS	Circ1756	533.266	2	533.264	1064.51	82771.5	4.5637	0.0024337	2.0775	0.0011079	6.6412	0.0035415	533.266	14.752	0.74466	14.752	14.549	15.294	0					194	67	6	0	0	0	0.0019386	1
AQYEEIANR	9	Unmodified	_AQYEEIANR_			0	0	0	sp	P13647	K2C5_HUMAN;CON__P13647	sp	P13647	K2C5_HUMAN	sp	P13647	K2C5_HUMAN	MULTI-MSMS	Circ1756	547.268	2	547.267	1092.52	81568.2	3.9838	0.0021802	-0.38191	-0.00020901	3.6019	0.0019712	547.267	15.058	0.33576	15.058	14.915	15.251	0					127	32	6	0	0	0	0.00011973	1
AQYEEIAQR	9	Unmodified	_AQYEEIAQR_			0	0	0	sp	P35908	K22E_HUMAN;CON__P35908v2;CON__P35908;sp	Q01546	K22O_HUMAN;sp	P19013	K2C4_HUMAN;CON__P19013;CON__P04259;sp	P48668	K2C6C_HUMAN;sp	P02538	K2C6A_HUMAN;CON__P48668;CON__P02538	sp	P35908	K22E_HUMAN;CON__P04259	sp	P35908	K22E_HUMAN	MULTI-MSMS	Circ1756	554.277	2	554.275	1106.54	81384.7	3.6542	0.0020254	1.5644	0.00086713	5.2186	0.0028925	554.277	15.232	0.36707	15.232	15.098	15.465	-1.7764e-15
ARTDEVPAGGSR	12	Unmodified	_ARTDEVPAGGSR_			0	0	1	sp	Q9UJV9	DDX41_HUMAN	sp	Q9UJV9	DDX41_HUMAN	sp	Q9UJV9	DDX41_HUMAN	MULTI-SECPEP	Circ1756	405.894	3	405.874	1214.6	97249.3	3.0228	0.0012269	-0.66378	-0.00026941	2.359	0.00095744	405.874	11.155	0.11831	11.155	11.071	11.189	0					17	12	2	0	0	0	0.019469	1
ASGPPVSELITK	12	Unmodified	_ASGPPVSELITK_			0	0	0	sp	P16403	H12_HUMAN;sp	P10412	H14_HUMAN;sp	P16402	H13_HUMAN	sp	P16403	H12_HUMAN	sp	P16403	H12_HUMAN	MULTI-MSMS	Circ1756	599.838	2	599.838	1197.66	79924.4	1.3656	0.00081913	-0.47301	-0.00028373	0.89258	0.0005354	599.837	33.632	0.94605	33.632	33.048	33.994	0					450	117	6	0
ASGQNLNLR	9	Unmodified	_ASGQNLNLR_			0	0	0	sp	P22735	TGM1_HUMAN	sp	P22735	TGM1_HUMAN	sp	P22735	TGM1_HUMAN	MULTI-SECPEP	Circ1756	487.509	2	486.765	971.515	86656.8	3.3688	0.0016398	0.40508	0.00019718	3.7739	0.001837	486.765	15.037	0.16839	15.037	14.949	15.118	-1.7764e-15					33	16	3	0	0	0	0.0048325	1
ASNVTNK	7	Acetyl (Protein N-term)	_(ac)ASNVTNK_			1	0	0	sp	P07910	HNRPC_HUMAN;sp	P0DMR1	HNRC4_HUMAN;sp	O60812	HNRC1_HUMAN;sp	B7ZW38	HNRC3_HUMAN;sp	B2RXH8	HNRC2_HUMAN	sp	P07910	HNRPC_HUMAN	sp	P07910	HNRPC_HUMAN	MULTI-MSMS	Circ1756	388.202	2	388.201	774.387	98389.1	3.1441	0.0012205	0.38974	0.0001513	3.5338	0.0013718	388.201	12.574	0.24001	12.574	12.461	12.701	0
ASTSTTIR	8	Acetyl (Protein N-term)	_(ac)ASTSTTIR_			1	0	0	CON__P04259;sp	P48668	K2C6C_HUMAN;sp	P02538	K2C6A_HUMAN;CON__P48668;CON__P02538	CON__P04259	CON__P04259	MULTI-MSMS	Circ1756	439.733	2	439.733	877.451	92141.8	4.0425	0.0017776	-0.32507	-0.00014295	3.7174	0.0016347	439.732	15.907	0.23638	15.907	15.775	16.011	0					30	20	2	0	0	0	0.0076512	1	4482	64.207
ATEHLSTLSEK	11	Unmodified	_ATEHLSTLSEK_			0	0	0	sp	P02647	APOA1_HUMAN	sp	P02647	APOA1_HUMAN	sp	P02647	APOA1_HUMAN	MULTI-MSMS	Circ1756	405.879	3	405.879	1214.61	94563	4.155	0.0016864	0.088094	3.5755e-05	4.2431	0.0017222	405.879	13.883	0.1576	13.883	13.775	13.932	1.7764e-15					36	14	3	0	0	0	0.032606	1
ATGGGLSSVGGGSSTIK	17	Unmodified	_ATGGGLSSVGGGSSTIK_			0	0	0	CON__P04259	CON__P04259	CON__P04259	MULTI-MSMS	Circ1756	718.875	2	718.373	1434.73	72082.2	2.1216	0.0015241	1.032	0.00074134	3.1536	0.0022655	718.374	17.847	0.22201	17.847	17.693	17.915	0					77	23	4	0	0	0	4.4567e-05	1	5232	73.848	64.161	1	1305700
ATMQNLNDR	9	Unmodified	_ATMQNLNDR_			0	0	0	sp	Q04695	K1C17_HUMAN;CON__Q04695;CON__Q99PS0	sp	Q04695	K1C17_HUMAN	sp	Q04695	K1C17_HUMAN	MULTI-MSMS	Circ1756	531.754	2	531.753	1061.49	80899.2	4.8049	0.002555	1.6966	0.00090217	6.5015	0.0034572	531.754	13.901	0.21012	13.901	13.792	14.002	0					38	16	3	0	0	0	0.00596	1
ATPSENLVPSSAR	13	Unmodified	_ATPSENLVPSSAR_			0	0	0	sp	Q8N684	CPSF7_HUMAN	sp	Q8N684	CPSF7_HUMAN	sp	Q8N684	CPSF7_HUMAN	MULTI-MSMS	Circ1756	664.844	2	664.844	1327.67	74169.7	3.0532	0.0020299	-0.91777	-0.00061017	2.1354	0.0014197	664.843	20.178	0.45813	20.178	19.905	20.363	0					149	47	4	0	0	0	0.0074425	1
ATVQQLEGR	9	Acetyl (Protein N-term)	_(ac)ATVQQLEGR_			1	0	0	sp	Q01469	FABP5_HUMAN	sp	Q01469	FABP5_HUMAN	sp	Q01469	FABP5_HUMAN	MULTI-MSMS	Circ1756	522.278	2	522.278	1042.54	83851.9	1.8111	0.0009459	0.86088	0.00044962	2.672	0.0013955	522.278	28.566	0.43276	28.566	28.331	28.763	3.5527e-15					125	50	3	0	0	0	0.00012737	1
AVFPSIVGR	9	Unmodified	_AVFPSIVGR_			0	0	0	sp	P63261	ACTG_HUMAN;sp	P60709	ACTB_HUMAN;sp	P63267	ACTH_HUMAN;sp	P68133	ACTS_HUMAN;sp	P68032	ACTC_HUMAN;sp	P62736	ACTA_HUMAN;sp	Q6S8J3	POTEE_HUMAN;sp	P0CG38	POTEI_HUMAN;sp	A5A3E0	POTEF_HUMAN	sp	P63261	ACTG_HUMAN	sp	P63261	ACTG_HUMAN	MULTI-MSMS	Circ1756	473.28	2	473.279	944.544	86257.5	-0.017549	-8.3056e-06	0.52644	0.00024915	0.50889	0.00024085	473.28	40.18	0.65073
AVFPSIVGRPR	11	Unmodified	_AVFPSIVGRPR_			0	0	1	sp	P63261	ACTG_HUMAN;sp	P60709	ACTB_HUMAN;sp	P63267	ACTH_HUMAN;sp	P68133	ACTS_HUMAN;sp	P68032	ACTC_HUMAN;sp	P62736	ACTA_HUMAN;sp	Q6S8J3	POTEE_HUMAN;sp	P0CG38	POTEI_HUMAN;sp	A5A3E0	POTEF_HUMAN	sp	P63261	ACTG_HUMAN	sp	P63261	ACTG_HUMAN	MULTI-MSMS	Circ1756	599.857	2	599.856	1197.7	76972.8	0.66387	0.00039823	-0.34536	-0.00020717	0.31851	0.00019106	599.856	31.205	0.54731
AVFVDLEPTVIDEVR	15	Unmodified	_AVFVDLEPTVIDEVR_			0	0	0	sp	Q9BQE3	TBA1C_HUMAN;sp	P68363	TBA1B_HUMAN;sp	Q71U36	TBA1A_HUMAN	sp	Q9BQE3	TBA1C_HUMAN	sp	Q9BQE3	TBA1C_HUMAN	MULTI-MSMS	Circ1756	851.959	2	851.457	1700.9	67297.8	2.6837	0.0022851	-0.80137	-0.00068233	1.8823	0.0016027	851.456	63.233	0.34332	63.233	62.989	63.332	-7.1054e-15					77	32	3	0
AVMDDFAAFVEK	12	Oxidation (M)	_AVM(ox)DDFAAFVEK_	AVM(1)DDFAAFVEK	AVM(65.35)DDFAAFVEK	0	1	0	sp	P02768	ALBU_HUMAN;CON__P02768-1	sp	P02768	ALBU_HUMAN	sp	P02768	ALBU_HUMAN	MULTI-MSMS	Circ1756	679.82	2	679.818	1357.62	74494.3	2.2106	0.0015028	1.8064	0.0012281	4.0171	0.0027309	679.82	45.768	0.41398	45.768	45.485	45.899	0					113	47	3	0	0	0	0.024422	1
AVNSATGVPTV	11	Unmodified	_AVNSATGVPTV_			0	0	0	sp	P11940	PABP1_HUMAN;sp	Q9H361	PABP3_HUMAN	sp	P11940	PABP1_HUMAN	sp	P11940	PABP1_HUMAN	MULTI-MSMS	Circ1756	508.275	2	508.275	1014.53	81917.3	0.66412	0.00033756	-0.013001	-6.6078e-06	0.65112	0.00033095	508.275	29.817	0.47087	29.817	29.568	30.039	3.5527e-15					174	55	4	0	0	0
AVPKEDIYSGGGGGGSR	17	Unmodified	_AVPKEDIYSGGGGGGSR_			0	0	1	sp	Q13151	ROA0_HUMAN	sp	Q13151	ROA0_HUMAN	sp	Q13151	ROA0_HUMAN	MULTI-MSMS	Circ1756	803.9	2	803.895	1605.77	66051.3	5.1412	0.004133	-0.92754	-0.00074564	4.2137	0.0033873	803.894	14.496	0.17921	14.496	14.44	14.62	1.7764e-15					46	15	4	0	0	0	0.0050645	1
AVPKEDIYSGGGGGGSR	17	Unmodified	_AVPKEDIYSGGGGGGSR_			0	0	1	sp	Q13151	ROA0_HUMAN	sp	Q13151	ROA0_HUMAN	sp	Q13151	ROA0_HUMAN	MULTI-SECPEP	Circ1756	536.277	3	536.266	1605.77	83872.3	5.2465	0.0028135	-1.745	-0.00093578	3.5015	0.0018777	536.265	14.483	0.26039	14.483	14.43	14.69	0					69	21	5	0	0	0	0.0083901	1
AVPYPQR	7	Unmodified	_AVPYPQR_			0	0	0	CON__P02666	CON__P02666	CON__P02666	MULTI-MSMS	Circ1756	415.731	2	415.73	829.445	92704.3	4.0801	0.0016962	-0.19096	-7.9386e-05	3.8891	0.0016168	415.729	14.66	0.22951	14.66	14.528	14.757	0					53	17	4	0	0	0	0.0055253	1	3678	88.627	56.513	1	9106300
AVVGVVAGGGR	11	Unmodified	_AVVGVVAGGGR_			0	0	0	sp	P62917	RL8_HUMAN	sp	P62917	RL8_HUMAN	sp	P62917	RL8_HUMAN	MULTI-SECPEP	Circ1756	471.773	2	471.28	940.545	97694.6	1.5381	0.00072487	1.2414	0.00058502	2.7794	0.0013099	471.281	17.904	0.21301	17.904	17.713	17.926	0					35	22	2	0	0	0	0.0014655	1
AVVIVDDR	8	Unmodified	_AVVIVDDR_			0	0	0	sp	Q15233	NONO_HUMAN;sp	P23246	SFPQ_HUMAN	sp	Q15233	NONO_HUMAN	sp	Q15233	NONO_HUMAN	MULTI-MSMS	Circ1756	443.754	2	443.753	885.492	92533.1	2.4544	0.0010891	0.19526	8.6645e-05	2.6497	0.0011758	443.753	19.948	0.3074	19.948	19.813	20.12	-3.5527e-15					74	33	3	0	0	0
DAEAWFNEK	9	Unmodified	_DAEAWFNEK_			0	0	0	sp	P13645	K1C10_HUMAN;CON__P13645;sp	Q7Z3Y7	K1C28_HUMAN;CON__Q148H6;CON__Q7Z3Y7;sp	Q7Z3Z0	K1C25_HUMAN;CON__Q7Z3Z0;sp	Q7Z3Y8	K1C27_HUMAN;CON__Q7Z3Y8	sp	P13645	K1C10_HUMAN	sp	P13645	K1C10_HUMAN	MULTI-MSMS	Circ1756	555.251	2	555.249	1108.48	81374	1.3897	0.00077165	0.79619	0.00044209	2.1859	0.0012137	555.249	33.081	0.96445	33.081	32.714	33.679	0					401	118
DAGQISGLNVLR	12	Unmodified	_DAGQISGLNVLR_			0	0	0	sp	P38646	GRP75_HUMAN	sp	P38646	GRP75_HUMAN	sp	P38646	GRP75_HUMAN	MULTI-MSMS	Circ1756	621.844	2	621.844	1241.67	79462.4	1.4173	0.00088133	-0.63992	-0.00039793	0.77736	0.0004834	621.843	41.848	0.29469	41.848	41.711	42.006	0					56	34	2	0	0	0	0.00046178	1
DAGTIAGLNVLR	12	Unmodified	_DAGTIAGLNVLR_			0	0	0	sp	P11142	HSP7C_HUMAN	sp	P11142	HSP7C_HUMAN	sp	P11142	HSP7C_HUMAN	MULTI-MSMS	Circ1756	600.341	2	600.341	1198.67	79275.2	1.2544	0.00075308	-0.68362	-0.0004104	0.57081	0.00034268	600.34	47.86	0.33896	47.86	47.664	48.003	0					92	39	3	0	0	0	0.019281	1
DASGVTFTWTPSSGK	15	Unmodified	_DASGVTFTWTPSSGK_			0	0	0	sp	P01876	IGHA1_HUMAN	sp	P01876	IGHA1_HUMAN	sp	P01876	IGHA1_HUMAN	MULTI-MSMS	Circ1756	770.868	2	770.868	1539.72	69290.1	1.4772	0.0011387	-0.33137	-0.00025544	1.1458	0.00088329	770.867	41.551	0.34274	41.551	41.399	41.742	-7.1054e-15					106	43	3	0	0	0	6.1954e-05	1
DATLTALDR	9	Unmodified	_DATLTALDR_			0	0	0	sp	P40939	ECHA_HUMAN	sp	P40939	ECHA_HUMAN	sp	P40939	ECHA_HUMAN	MULTI-MSMS	Circ1756	488.262	2	488.259	974.503	88119	2.6336	0.0012859	0.31311	0.00015288	2.9467	0.0014387	488.259	25.789	0.33694	25.789	25.612	25.949	0					83	35	3	0	0	0	0.00044314	1
DDNPNLPR	8	Unmodified	_DDNPNLPR_			0	0	0	sp	P02768	ALBU_HUMAN;CON__P02768-1	sp	P02768	ALBU_HUMAN	sp	P02768	ALBU_HUMAN	MULTI-MSMS	Circ1756	470.729	2	470.728	939.441	88932.9	3.0307	0.0014266	0.17814	8.3854e-05	3.2088	0.0015105	470.728	15.036	0.29744	15.036	14.89	15.187	1.7764e-15					78	28	4	0	0	0	0.010514	1
DFIDLTLSK	9	Unmodified	_DFIDLTLSK_			0	0	0	sp	Q9BZE4	GTPB4_HUMAN	sp	Q9BZE4	GTPB4_HUMAN	sp	Q9BZE4	GTPB4_HUMAN	MULTI-MSMS	Circ1756	526.287	2	526.287	1050.56	85437.2	1.0455	0.00055023	-0.12738	-6.7038e-05	0.91811	0.00048319	526.287	53.838	0.35041	53.838	53.663	54.013	0					87	41	3	0	0	0	0.022506	1
DGAGFLINLIDSPGHVDFSSEVTAALR	27	Unmodified	_DGAGFLINLIDSPGHVDFSSEVTAALR_			0	0	0	sp	P13639	EF2_HUMAN	sp	P13639	EF2_HUMAN	sp	P13639	EF2_HUMAN	MULTI-MSMS	Circ1756	934.814	3	934.475	2800.4	64240.9	4.3394	0.004055	0.9409	0.00087925	5.2803	0.0049343	934.81	70.122	0.12029	70.122	70.059	70.179	0					44	16	4	0	0	0	4.8799e-21	1
DGYSYGSR	8	Unmodified	_DGYSYGSR_			0	0	0	sp	Q13247	SRSF6_HUMAN	sp	Q13247	SRSF6_HUMAN	sp	Q13247	SRSF6_HUMAN	MULTI-MSMS	Circ1756	452.695	2	452.693	903.372	90740.1	3.202	0.0014495	-0.98809	-0.0004473	2.2139	0.0010022	452.693	13.43	0.20463	13.43	13.329	13.534	0					35	20	2	0	0	0	0.0027765	1
DIAPTLTLYVGKK	13	Unmodified	_DIAPTLTLYVGKK_			0	0	1	sp	P00738	HPT_HUMAN;sp	P00739	HPTR_HUMAN	sp	P00738	HPT_HUMAN	sp	P00738	HPT_HUMAN	MULTI-MSMS	Circ1756	709.917	2	709.916	1417.82	72821.3	1.6917	0.001201	-0.44574	-0.00031644	1.246	0.00088453	709.916	42.676	0.36941	42.676	42.477	42.846	0					98	40	3	0	0	0
DIAPTLTLYVGKK	13	Unmodified	_DIAPTLTLYVGKK_			0	0	1	sp	P00738	HPT_HUMAN;sp	P00739	HPTR_HUMAN	sp	P00738	HPT_HUMAN	sp	P00738	HPT_HUMAN	MULTI-MSMS	Circ1756	473.614	3	473.613	1417.82	90387.4	1.1031	0.00052246	-0.44484	-0.00021068	0.65829	0.00031177	473.613	42.664	0.29235	42.664	42.522	42.814	0					81	33	3	0	0	0
DIENQYETQITQIEHEVSSSGQEVQSSAK	29	Unmodified	_DIENQYETQITQIEHEVSSSGQEVQSSAK_			0	0	0	sp	P35527	K1C9_HUMAN;CON__P35527	sp	P35527	K1C9_HUMAN	sp	P35527	K1C9_HUMAN	MULTI-MSMS	Circ1756	1089.18	3	1088.84	3263.51	58103.4	1.8038	0.0019641	0.15771	0.00017172	1.9615	0.0021358	1089.18	58.168	0.67828	58.168	57.811	58.489	-7.1054e-15					429	71	8	0	0	0	5.7217e-56	1
DLKDEIVR	8	Unmodified	_DLKDEIVR_			0	0	1	sp	P15924	DESP_HUMAN	sp	P15924	DESP_HUMAN	sp	P15924	DESP_HUMAN	MULTI-MSMS	Circ1756	494.278	2	494.277	986.54	87258.1	2.7775	0.0013729	-0.64946	-0.00032102	2.1281	0.0010519	494.277	21.495	0.31773	21.495	21.307	21.625	0					82	33	3	0	0	0	0.024233	1
DLKDYFTK	8	Unmodified	_DLKDYFTK_			0	0	1	sp	Q99729	ROAA_HUMAN	sp	Q99729	ROAA_HUMAN	sp	Q99729	ROAA_HUMAN	MULTI-MSMS	Circ1756	515.266	2	515.266	1028.52	85321.5	0.36333	0.00018721	-0.10854	-5.5925e-05	0.2548	0.00013129	515.266	30.394	0.34403	30.394	30.184	30.528	3.5527e-15					75	39	2	0	0	0	0.00018154	1
DLLVQYATGK	10	Unmodified	_DLLVQYATGK_			0	0	0	sp	Q9NVU7	SDA1_HUMAN	sp	Q9NVU7	SDA1_HUMAN	sp	Q9NVU7	SDA1_HUMAN	MULTI-MSMS	Circ1756	554.307	2	554.306	1106.6	83870.2	1.3993	0.00077562	-0.53379	-0.00029588	0.86549	0.00047974	554.306	36.831	0.38438	36.831	36.63	37.014	0					93	43	3	0	0	0	0.016088	1
DLTGALR	7	Unmodified	_DLTGALR_			0	0	0	sp	O15020	SPTN2_HUMAN	sp	O15020	SPTN2_HUMAN	sp	O15020	SPTN2_HUMAN	MULTI-MSMS	Circ1756	373.214	2	373.214	744.413	100477	3.4839	0.0013002	0.67707	0.00025269	4.161	0.0015529	373.214	13.546	0.75979	13.546	13.365	14.125	0					178	70	5	0	0	0	0.0058544	1
DNIQGITKPAIR	12	Unmodified	_DNIQGITKPAIR_			0	0	1	sp	P62805	H4_HUMAN	sp	P62805	H4_HUMAN	sp	P62805	H4_HUMAN	MULTI-MSMS	Circ1756	663.384	2	663.38	1324.75	74483.5	2.9682	0.0019691	-0.6382	-0.00042337	2.33	0.0015457	663.38	20.595	0.25114	20.595	20.488	20.739	0					58	26	3	0	0	0	0.015424	1
DQIVDLTVGNNK	12	Unmodified	_DQIVDLTVGNNK_			0	0	0	sp	P35527	K1C9_HUMAN;CON__P35527	sp	P35527	K1C9_HUMAN	sp	P35527	K1C9_HUMAN	MULTI-MSMS	Circ1756	658.347	2	658.346	1314.68	74242.5	1.6728	0.0011013	2.4599	0.0016194	4.1327	0.0027208	658.348	33.169	0.38443	33.169	32.951	33.335	0					116	46	3	0	0	0	0.00010589	1
DSGFQMNQLR	10	Unmodified	_DSGFQMNQLR_			0	0	0	sp	P02787	TRFE_HUMAN	sp	P02787	TRFE_HUMAN	sp	P02787	TRFE_HUMAN	MULTI-MSMS	Circ1756	598.281	2	598.28	1194.55	80346.2	1.4319	0.00085667	-0.334	-0.00019982	1.0979	0.00065684	598.28	29.03	0.27373	29.03	28.881	29.154	3.5527e-15					58	30	2	0	0	0	0.013891	1
DSTYSLSSTLTLSK	14	Unmodified	_DSTYSLSSTLTLSK_			0	0	0	sp	P01834	IGKC_HUMAN;sp	P0DOX7	IGK_HUMAN	sp	P01834	IGKC_HUMAN	sp	P01834	IGKC_HUMAN	MULTI-MSMS	Circ1756	751.885	2	751.883	1501.75	68046.3	2.1283	0.0016002	0.61368	0.00046142	2.742	0.0020616	751.884	42.931	0.54503	42.931	42.547	43.092	7.1054e-15					133	59	3	0	0	0
DTLALLQK	8	Unmodified	_DTLALLQK_			0	0	0	sp	Q9H6F5	CCD86_HUMAN	sp	Q9H6F5	CCD86_HUMAN	sp	Q9H6F5	CCD86_HUMAN	MULTI-MSMS	Circ1756	451.272	2	451.271	900.528	90081.3	1.0795	0.00048716	1.0828	0.00048863	2.1623	0.00097578	451.272	35.542	0.43417	35.542	35.304	35.739	0					122	49	3	0	0	0	0.0032163	1
DVALLQGR	8	Unmodified	_DVALLQGR_			0	0	0	sp	Q9UNF1	MAGD2_HUMAN	sp	Q9UNF1	MAGD2_HUMAN	sp	Q9UNF1	MAGD2_HUMAN	MULTI-SECPEP	Circ1756	435.774	2	436.253	870.492	97151.9	1.1687	0.00050986	-1.2248	-0.00053431	-0.056065	-2.4459e-05	436.253	27.966	0.27573	27.966	27.813	28.089	0					52	33	2	0	0	0	0.004336	1
DVDGAYMTK	9	Oxidation (M)	_DVDGAYM(ox)TK_	DVDGAYM(1)TK	DVDGAYM(79.89)TK	0	1	0	sp	P04264	K2C1_HUMAN;CON__P04264	sp	P04264	K2C1_HUMAN	sp	P04264	K2C1_HUMAN	MULTI-MSMS	Circ1756	508.225	2	508.224	1014.43	85153	3.0883	0.0015695	-0.18021	-9.1589e-05	2.9081	0.001478	508.224	13.284	0.45672	13.284	13.133	13.59	-1.7764e-15					137	47	5	0	0	0	0.015737	1
DYQELMNTK	9	Oxidation (M)	_DYQELM(ox)NTK_	DYQELM(1)NTK	DYQELM(79.91)NTK	0	1	0	sp	P04264	K2C1_HUMAN;CON__P04264;CON__Q3TTY5	sp	P04264	K2C1_HUMAN;CON__Q3TTY5	sp	P04264	K2C1_HUMAN	MULTI-MSMS	Circ1756	579.261	2	579.261	1156.51	76829.8	3.6782	0.0021306	-0.14425	-8.356e-05	3.5339	0.0020471	579.261	15.16	0.35765	15.16	14.98	15.338	-1.7764e-15					140	34	5	0	0	0	0.015712	1
DYQELMNVK	9	Oxidation (M)	_DYQELM(ox)NVK_	DYQELM(1)NVK	DYQELM(148.38)NVK	0	1	0	sp	P35908	K22E_HUMAN;CON__P35908v2;CON__P35908;sp	Q01546	K22O_HUMAN;sp	P12035	K2C3_HUMAN;CON__P12035;CON__Q01546	sp	P35908	K22E_HUMAN	sp	P35908	K22E_HUMAN	MULTI-MSMS	Circ1756	578.272	2	578.271	1154.53	77702.5	2.7254	0.001576	0.50953	0.00029464	3.2349	0.0018707	578.271	19.1	0.5422	19.1	18.882	19.424	0					199	59	4	0
DYVSQFEGSALGK	13	Unmodified	_DYVSQFEGSALGK_			0	0	0	sp	P02647	APOA1_HUMAN	sp	P02647	APOA1_HUMAN	sp	P02647	APOA1_HUMAN	MULTI-MSMS	Circ1756	700.839	2	700.838	1399.66	74145	1.5445	0.0010824	-0.55558	-0.00038937	0.98892	0.00069308	700.838	41.779	0.47196	41.779	41.526	41.998	0					106	57	2	0	0	0	0.0019755	1
EDIYSGGGGGGSR	13	Unmodified	_EDIYSGGGGGGSR_			0	0	0	sp	Q13151	ROA0_HUMAN	sp	Q13151	ROA0_HUMAN	sp	Q13151	ROA0_HUMAN	MULTI-MSMS	Circ1756	606.272	2	606.268	1210.52	77420.8	3.9517	0.0023958	0.72064	0.0004369	4.6723	0.0028327	606.268	13.64	0.29928	13.64	13.503	13.802	1.7764e-15					99	30	5	0	0	0	4.0491e-08	1
EDSQRPGAHLTVK	13	Unmodified	_EDSQRPGAHLTVK_			0	0	1	sp	P09651	ROA1_HUMAN;sp	Q32P51	RA1L2_HUMAN	sp	P09651	ROA1_HUMAN	sp	P09651	ROA1_HUMAN	MULTI-MSMS	Circ1756	479.921	3	479.92	1436.74	88668.9	2.8714	0.001378	-0.21846	-0.00010484	2.6529	0.0012732	479.92	12.535	0.27652	12.535	12.383	12.659	0					89	27	5	0	0	0
EDSQRPGAHLTVK	13	Unmodified	_EDSQRPGAHLTVK_			0	0	1	sp	P09651	ROA1_HUMAN;sp	Q32P51	RA1L2_HUMAN	sp	P09651	ROA1_HUMAN	sp	P09651	ROA1_HUMAN	MULTI-MSMS	Circ1756	360.192	4	360.192	1436.74	100841	3.0913	0.0011135	-0.88392	-0.00031838	2.2074	0.00079507	360.191	12.538	0.22406	12.538	12.415	12.639	0					74	22	4	0	0	0
EFSPFGTITSAK	12	Unmodified	_EFSPFGTITSAK_			0	0	0	sp	P11940	PABP1_HUMAN	sp	P11940	PABP1_HUMAN	sp	P11940	PABP1_HUMAN	MULTI-MSMS	Circ1756	642.829	2	642.827	1283.64	80724.8	2.2174	0.0014254	1.2374	0.00079546	3.4549	0.0022209	642.828	44.789	0.28556	44.789	44.646	44.931	0					59	36	2	0	0	0	0.0078767	1
EGLKDVDTR	9	Unmodified	_EGLKDVDTR_			0	0	1	sp	O75027	ABCB7_HUMAN	sp	O75027	ABCB7_HUMAN	sp	O75027	ABCB7_HUMAN	MULTI-MSMS	Circ1756	516.771	2	516.77	1031.52	86646.1	2.5632	0.0013246	-0.093739	-4.8441e-05	2.4694	0.0012761	516.77	21.178	0.32333	21.178	21.023	21.346	0					70	33	3	0	0	0	0.0064814	1
EIETYHNLLEGGQEDFESSGAGK	23	Unmodified	_EIETYHNLLEGGQEDFESSGAGK_			0	0	0	sp	P35527	K1C9_HUMAN;CON__P35527	sp	P35527	K1C9_HUMAN	sp	P35527	K1C9_HUMAN	MULTI-MSMS	Circ1756	837.716	3	837.382	2509.12	66002.2	1.408	0.001179	-0.41667	-0.00034892	0.99128	0.00083008	837.716	38.17	0.47666	38.17	37.938	38.414	0					267	56	6	0	0	0	5.5128e-11	2
EIGDYIR	7	Unmodified	_EIGDYIR_			0	0	0	sp	O60832	DKC1_HUMAN	sp	O60832	DKC1_HUMAN	sp	O60832	DKC1_HUMAN	MULTI-MSMS	Circ1756	433.226	2	433.224	864.434	92903.3	3.2979	0.0014287	-0.55248	-0.00023935	2.7455	0.0011894	433.224	23.857	0.51348	23.857	23.484	23.997	0					144	59	4	0	0	0	0.0066786	3
EIKIEISELNR	11	Unmodified	_EIKIEISELNR_			0	0	1	sp	P35908	K22E_HUMAN;CON__P35908v2;CON__P35908	sp	P35908	K22E_HUMAN	sp	P35908	K22E_HUMAN	MULTI-MSMS	Circ1756	672.381	2	672.38	1342.75	75798.6	1.7901	0.0012036	0.10687	7.1855e-05	1.897	0.0012755	672.38	35.345	0.33554	35.345	35.141	35.477	0					101	39	3	0	0	0	1.0984e-06	1
EITALAPSTMK	11	Oxidation (M)	_EITALAPSTM(ox)K_	EITALAPSTM(1)K	EITALAPSTM(80.75)K	0	1	0	sp	P63261	ACTG_HUMAN;sp	P60709	ACTB_HUMAN;sp	P63267	ACTH_HUMAN;sp	P68133	ACTS_HUMAN;sp	P68032	ACTC_HUMAN;sp	P62736	ACTA_HUMAN	sp	P63261	ACTG_HUMAN	sp	P63261	ACTG_HUMAN	MULTI-MSMS	Circ1756	589.31	2	589.31	1176.61	79546.3	2.4466	0.0014418	-0.88342	-0.00052061	1.5632	0.00092121	589.31	21.328	0.35058	21.328	21.146	21.497	0
EITALAPSTMK	11	Unmodified	_EITALAPSTMK_			0	0	0	sp	P63261	ACTG_HUMAN;sp	P60709	ACTB_HUMAN;sp	P63267	ACTH_HUMAN;sp	P68133	ACTS_HUMAN;sp	P68032	ACTC_HUMAN;sp	P62736	ACTA_HUMAN	sp	P63261	ACTG_HUMAN	sp	P63261	ACTG_HUMAN	MULTI-MSMS	Circ1756	581.313	2	581.313	1160.61	78841.4	1.3455	0.00078214	-0.66878	-0.00038877	0.6767	0.00039337	581.312	29.309	0.48242	29.309	29.001	29.483	0
ELFGPELFR	9	Unmodified	_ELFGPELFR_			0	0	0	sp	P35249	RFC4_HUMAN	sp	P35249	RFC4_HUMAN	sp	P35249	RFC4_HUMAN	MULTI-MSMS	Circ1756	554.296	2	554.295	1106.58	82302.9	0.99017	0.00054884	-0.09289	-5.1488e-05	0.89728	0.00049736	554.295	57.272	0.5298	57.272	57.008	57.538	0					178	55	4	0	0	0	0.00035005	2
ELSDIAHR	8	Unmodified	_ELSDIAHR_			0	0	0	sp	P04075	ALDOA_HUMAN	sp	P04075	ALDOA_HUMAN	sp	P04075	ALDOA_HUMAN	MULTI-MSMS	Circ1756	470.749	2	470.746	939.477	91183.2	4.6706	0.0021987	1.0153	0.00047795	5.6859	0.0026766	470.746	14.324	0.16433	14.324	14.227	14.391	-1.7764e-15					26	14	3	0	0	0	0.019532	1
ELTTEIDNNIEQISSYKSEITELRR	25	Unmodified	_ELTTEIDNNIEQISSYKSEITELRR_			0	0	2	sp	P13645	K1C10_HUMAN;CON__P13645	sp	P13645	K1C10_HUMAN	sp	P13645	K1C10_HUMAN	MULTI-MSMS	Circ1756	746.635	4	746.132	2980.5	72234	1.1584	0.00086434	-0.32727	-0.00024419	0.83116	0.00062015	746.633	53.55	0.33663	53.55	53.376	53.712	-7.1054e-15					144	40	5	0	0	0	0.00016267	1
ENAGEDPGLAR	11	Unmodified	_ENAGEDPGLAR_			0	0	0	sp	P81605	DCD_HUMAN	sp	P81605	DCD_HUMAN	sp	P81605	DCD_HUMAN	MULTI-MSMS	Circ1756	564.771	2	564.768	1127.52	80559.8	4.7385	0.0026762	-1.7262	-0.00097489	3.0124	0.0017013	564.767	14.065	0.33736	14.065	13.91	14.248	1.7764e-15					92	27	5	0	0	0	0.00025047	1
ENLPISGHK	9	Unmodified	_ENLPISGHK_			0	0	0	sp	P20930	FILA_HUMAN;CON__P20930	sp	P20930	FILA_HUMAN	sp	P20930	FILA_HUMAN	MULTI-MSMS	Circ1756	497.773	2	497.769	993.524	86231.2	5.2248	0.0026007	0.64114	0.00031914	5.8659	0.0029199	497.77	14.438	0.22626	14.438	14.301	14.528	1.7764e-15					46	20	3	0	0	0	0.015273	1
ENPVKGSPGVPSFAAGPPISEGK	23	Unmodified	_ENPVKGSPGVPSFAAGPPISEGK_			0	0	1	sp	Q15517	CDSN_HUMAN	sp	Q15517	CDSN_HUMAN	sp	Q15517	CDSN_HUMAN	MSMS	Circ1756	741.39	3	741.387	2221.14	NaN	NaN	NaN	NaN	NaN	NaN	NaN	NaN	35.956	1	35.956	35.456	36.456	0								0	0	0	0.031226	1
EQIMVLNNK	9	Unmodified	_EQIMVLNNK_			0	0	0	sp	Q7Z794	K2C1B_HUMAN;CON__Q7Z794	sp	Q7Z794	K2C1B_HUMAN	sp	Q7Z794	K2C1B_HUMAN	MULTI-MSMS	Circ1756	544.796	2	544.792	1087.57	82839.7	3.2422	0.0017663	0.613	0.00033396	3.8552	0.0021003	544.792	25.717	0.27727	25.717	25.621	25.899	0					49	28	2	0	0	0	0.01983	1
EQYGQYALAVR	11	Unmodified	_EQYGQYALAVR_			0	0	0	sp	Q02413	DSG1_HUMAN	sp	Q02413	DSG1_HUMAN	sp	Q02413	DSG1_HUMAN	MULTI-MSMS	Circ1756	649.331	2	649.33	1296.65	74830.6	1.7291	0.0011228	0.38267	0.00024848	2.1118	0.0013713	649.331	29.146	0.39027	29.146	28.932	29.322	3.5527e-15					124	44	4	0	0	0	0.008962	1
ESSNVVVTER	10	Unmodified	_ESSNVVVTER_			0	0	0	sp	Q02413	DSG1_HUMAN	sp	Q02413	DSG1_HUMAN	sp	Q02413	DSG1_HUMAN	MULTI-MSMS	Circ1756	560.289	2	560.286	1118.56	79986.4	5.0654	0.0028381	0.81939	0.00045909	5.8848	0.0032971	560.286	14.426	0.18827	14.426	14.312	14.5	0					48	16	4	0	0	0	0.009475	1
ETANAIVSQQTPQR	14	Unmodified	_ETANAIVSQQTPQR_			0	0	0	sp	P40938	RFC3_HUMAN	sp	P40938	RFC3_HUMAN	sp	P40938	RFC3_HUMAN	MULTI-MSMS	Circ1756	771.902	2	771.897	1541.78	68290.1	4.5024	0.0034754	1.3819	0.0010667	5.8843	0.0045421	771.898	15.874	0.23533	15.874	15.733	15.969	0					61	20	4	0	0	0	0.013318	1
EVASNSELVQSSR	13	Unmodified	_EVASNSELVQSSR_			0	0	0	sp	P08779	K1C16_HUMAN;CON__P08779	sp	P08779	K1C16_HUMAN	sp	P08779	K1C16_HUMAN	MULTI-MSMS	Circ1756	703.353	2	703.35	1404.68	71269.3	3.7068	0.0026072	0.5385	0.00037875	4.2453	0.0029859	703.35	15.277	0.18198	15.277	15.187	15.369	0					37	16	3	0	0	0	0.00016856	1
EVFSMAGVVVR	11	Unmodified	_EVFSMAGVVVR_			0	0	0	sp	P52272	HNRPM_HUMAN	sp	P52272	HNRPM_HUMAN	sp	P52272	HNRPM_HUMAN	MULTI-MSMS	Circ1756	597.321	2	597.321	1192.63	77575.2	1.3583	0.00081133	-0.54036	-0.00032277	0.81793	0.00048857	597.321	47.177	0.28146	47.177	47.032	47.313	0					71	32	3	0	0	0	0.010283	1
EVYQQQQYGSGGR	13	Unmodified	_EVYQQQQYGSGGR_			0	0	0	sp	Q99729	ROAA_HUMAN	sp	Q99729	ROAA_HUMAN	sp	Q99729	ROAA_HUMAN	MULTI-MSMS	Circ1756	750.353	2	750.347	1498.68	70503.3	4.4124	0.0033108	-0.40326	-0.00030259	4.0092	0.0030083	750.347	13.704	0.2908	13.704	13.543	13.834	0					143	29	7	0	0	0	0.0019755	1
EYENELAK	8	Unmodified	_EYENELAK_			0	0	0	sp	P15924	DESP_HUMAN	sp	P15924	DESP_HUMAN	sp	P15924	DESP_HUMAN	MULTI-MSMS	Circ1756	498.24	2	498.238	994.461	88203.2	4.2023	0.0020937	1.2078	0.00060177	5.4101	0.0026955	498.238	14.778	0.22143	14.778	14.647	14.868	0					31	18	2	0	0	0	0.022197	1
EYQELMNTK	9	Unmodified	_EYQELMNTK_			0	0	0	sp	P13647	K2C5_HUMAN;CON__P13647	sp	P13647	K2C5_HUMAN	sp	P13647	K2C5_HUMAN	MULTI-MSMS	Circ1756	578.274	2	578.271	1154.53	77702.5	2.7254	0.001576	0.50953	0.00029464	3.2349	0.0018707	578.271	19.1	0.5422	19.1	18.882	19.424	0					199	59	4	0	0	0	0.00038785	1
FASFIDK	7	Unmodified	_FASFIDK_			0	0	0	sp	P35908	K22E_HUMAN;CON__P35908v2;CON__P35908;sp	Q01546	K22O_HUMAN;sp	P12035	K2C3_HUMAN;CON__P12035;CON__Q01546;CON__P07744;sp	P19013	K2C4_HUMAN;CON__Q9R0H5;CON__Q6NXH9;CON__P19013;sp	Q9NSB2	KRT84_HUMAN;CON__Q9NSB2;CON__Q6ISB0;CON__Q3TTY5;sp	P13647	K2C5_HUMAN;CON__P13647;CON__Q8VED5;CON__P04259;sp	P48668	K2C6C_HUMAN;sp	P02538	K2C6A_HUMAN;CON__P48668;CON__P02538;sp	O95678	K2C75_HUMAN;CON__O95678;sp	Q7Z794	K2C1B_HUMAN;CON__Q7Z794;sp	P08729	K2C7_HUMAN;CON__Q3KNV1;CON__P08729;sp	Q14CN4	K2C72_HUMAN;CON__Q14CN4-1;CON__Q6IME9;sp	Q3SY84	K2C71_HUMAN;CON__Q3SY84;sp	Q7RTS7	K2C74_HUMAN;CON__Q7RTS7;sp	Q86Y46	K2C73_HUMAN;CON__Q32MB2	sp	P35908	K22E_HUMAN;CON__Q3TTY5;sp	P13647	K2C5_HUMAN;CON__P04259;sp	Q7Z794	K2C1B_HUMAN;sp	P08729	K2C7_HUMAN;sp	Q14CN4
FASFIDKVR	9	Unmodified	_FASFIDKVR_			0	0	1	sp	P35908	K22E_HUMAN;CON__P35908v2;CON__P35908;sp	Q01546	K22O_HUMAN;sp	P12035	K2C3_HUMAN;CON__P12035;CON__Q01546;CON__P07744;CON__Q9R0H5;CON__Q6NXH9;sp	Q9NSB2	KRT84_HUMAN;CON__Q9NSB2;CON__Q6ISB0;CON__Q3TTY5;sp	P13647	K2C5_HUMAN;CON__P13647;CON__Q8VED5;CON__P04259;sp	P48668	K2C6C_HUMAN;sp	P02538	K2C6A_HUMAN;CON__P48668;CON__P02538;sp	O95678	K2C75_HUMAN;CON__O95678;sp	Q7Z794	K2C1B_HUMAN;CON__Q7Z794;sp	P08729	K2C7_HUMAN;CON__Q3KNV1;CON__P08729;sp	Q14CN4	K2C72_HUMAN;CON__Q14CN4-1;CON__Q6IME9;sp	Q3SY84	K2C71_HUMAN;CON__Q3SY84;sp	Q7RTS7	K2C74_HUMAN;CON__Q7RTS7;sp	Q86Y46	K2C73_HUMAN;CON__Q32MB2	sp	P35908	K22E_HUMAN;CON__Q3TTY5;sp	P13647	K2C5_HUMAN;CON__P04259;sp	Q7Z794	K2C1B_HUMAN;sp	P08729	K2C7_HUMAN;sp	Q14CN4	K2C72_HUMAN	sp
FASFIDKVR	9	Unmodified	_FASFIDKVR_			0	0	1	sp	P35908	K22E_HUMAN;CON__P35908v2;CON__P35908;sp	Q01546	K22O_HUMAN;sp	P12035	K2C3_HUMAN;CON__P12035;CON__Q01546;CON__P07744;CON__Q9R0H5;CON__Q6NXH9;sp	Q9NSB2	KRT84_HUMAN;CON__Q9NSB2;CON__Q6ISB0;CON__Q3TTY5;sp	P13647	K2C5_HUMAN;CON__P13647;CON__Q8VED5;CON__P04259;sp	P48668	K2C6C_HUMAN;sp	P02538	K2C6A_HUMAN;CON__P48668;CON__P02538;sp	O95678	K2C75_HUMAN;CON__O95678;sp	Q7Z794	K2C1B_HUMAN;CON__Q7Z794;sp	P08729	K2C7_HUMAN;CON__Q3KNV1;CON__P08729;sp	Q14CN4	K2C72_HUMAN;CON__Q14CN4-1;CON__Q6IME9;sp	Q3SY84	K2C71_HUMAN;CON__Q3SY84;sp	Q7RTS7	K2C74_HUMAN;CON__Q7RTS7;sp	Q86Y46	K2C73_HUMAN;CON__Q32MB2	sp	P35908	K22E_HUMAN;CON__Q3TTY5;sp	P13647	K2C5_HUMAN;CON__P04259;sp	Q7Z794	K2C1B_HUMAN;sp	P08729	K2C7_HUMAN;sp	Q14CN4	K2C72_HUMAN	sp
FAVGTAGLGAEER	13	Unmodified	_FAVGTAGLGAEER_			0	0	0	sp	Q96L58	B3GT6_HUMAN	sp	Q96L58	B3GT6_HUMAN	sp	Q96L58	B3GT6_HUMAN	MULTI-MSMS	Circ1756	639.329	2	639.328	1276.64	75708.7	1.2535	0.00080142	0.26325	0.0001683	1.5168	0.00096972	639.328	29.571	0.34684	29.571	29.377	29.724	0					117	40	4	0	0	0	0.0026557	1
FEMEQNLR	8	Oxidation (M)	_FEM(ox)EQNLR_	FEM(1)EQNLR	FEM(54.61)EQNLR	0	1	0	sp	P35527	K1C9_HUMAN;CON__P35527	sp	P35527	K1C9_HUMAN	sp	P35527	K1C9_HUMAN	MULTI-SECPEP	Circ1756	541.264	2	541.75	1081.49	80047.4	4.6632	0.0025263	0.078964	4.2779e-05	4.7422	0.0025691	541.75	14.724	0.30981	14.724	14.549	14.859	0					86	25	4	0	0	0	0.0011984	1
FEPYANPTKR	10	Unmodified	_FEPYANPTKR_			0	0	1	sp	P52272	HNRPM_HUMAN	sp	P52272	HNRPM_HUMAN	sp	P52272	HNRPM_HUMAN	MULTI-MSMS	Circ1756	408.213	3	408.212	1221.61	96712.5	3.3598	0.0013715	-0.44507	-0.00018168	2.9147	0.0011898	408.212	15.035	0.2872	15.035	14.868	15.155	0					106	27	5	0	0	0	6.6931e-05	1
FEPYANPTKR	10	Unmodified	_FEPYANPTKR_			0	0	1	sp	P52272	HNRPM_HUMAN	sp	P52272	HNRPM_HUMAN	sp	P52272	HNRPM_HUMAN	MULTI-MSMS	Circ1756	611.816	2	611.814	1221.61	75213.3	3.6802	0.0022516	-0.82452	-0.00050445	2.8557	0.0017472	611.814	15.036	0.27774	15.036	14.878	15.155	1.7764e-15					100	26	5	0	0	0	0.0011141	1
FGQGAHHAAGQAGNEAGR	18	Unmodified	_FGQGAHHAAGQAGNEAGR_			0	0	0	sp	Q6UWP8	SBSN_HUMAN	sp	Q6UWP8	SBSN_HUMAN	sp	Q6UWP8	SBSN_HUMAN	MULTI-MSMS	Circ1756	579.609	3	579.272	1734.79	79540.6	3.2492	0.0018822	0.74013	0.00042874	3.9894	0.0023109	579.272	10.778	0.12112	10.778	10.698	10.819	-1.7764e-15					31	12	3	0	0	0	0.018345	1
FGQGAHHAAGQAGNEAGR	18	Unmodified	_FGQGAHHAAGQAGNEAGR_			0	0	0	sp	Q6UWP8	SBSN_HUMAN	sp	Q6UWP8	SBSN_HUMAN	sp	Q6UWP8	SBSN_HUMAN	MULTI-MSMS	Circ1756	434.958	4	434.706	1734.79	95002.4	2.804	0.0012189	0.058206	2.5303e-05	2.8622	0.0012442	434.956	10.775	0.12112	10.775	10.698	10.819	0					29	12	3	0	0	0	0.00603	1
FGQGVHHAAGQAGNEAGR	18	Unmodified	_FGQGVHHAAGQAGNEAGR_			0	0	0	sp	Q6UWP8	SBSN_HUMAN	sp	Q6UWP8	SBSN_HUMAN	sp	Q6UWP8	SBSN_HUMAN	MULTI-MSMS	Circ1756	441.965	4	441.713	1762.82	92121.8	3.0595	0.0013514	-0.89023	-0.00039323	2.1693	0.00095821	441.964	11.314	0.12819	11.314	11.248	11.376	0					33	13	4	0	0	0	0.026792	1
FGYQFTQQGPR	11	Unmodified	_FGYQFTQQGPR_			0	0	0	sp	Q9NYL9	TMOD3_HUMAN	sp	Q9NYL9	TMOD3_HUMAN	sp	Q9NYL9	TMOD3_HUMAN	MULTI-MSMS	Circ1756	664.823	2	664.823	1327.63	74288.3	1.8126	0.0012051	0.099358	6.6055e-05	1.912	0.0012711	664.823	29.098	0.54624	29.098	28.792	29.338	0					227	62	5	0	0	0	6.6493e-25	1
FLEQQNQVLETK	12	Unmodified	_FLEQQNQVLETK_			0	0	0	sp	Q14CN4	K2C72_HUMAN;CON__Q14CN4-1;CON__Q6IME9;sp	Q3SY84	K2C71_HUMAN;CON__Q3SY84;sp	Q7RTS7	K2C74_HUMAN;CON__Q7RTS7;sp	Q86Y46	K2C73_HUMAN;CON__Q32MB2	sp	Q14CN4	K2C72_HUMAN	sp	Q14CN4	K2C72_HUMAN	MULTI-MSMS	Circ1756	739.389	2	738.888	1475.76	67553.8	1.6479	0.0012176	-1.4515	-0.0010725	0.19643	0.00014514	738.887	27.268	0.21762	27.268	27.176	27.394	0					58	25
FLEQQNQVLETK	12	Unmodified	_FLEQQNQVLETK_			0	0	0	sp	Q14CN4	K2C72_HUMAN;CON__Q14CN4-1;CON__Q6IME9;sp	Q3SY84	K2C71_HUMAN;CON__Q3SY84;sp	Q7RTS7	K2C74_HUMAN;CON__Q7RTS7;sp	Q86Y46	K2C73_HUMAN;CON__Q32MB2	sp	Q14CN4	K2C72_HUMAN	sp	Q14CN4	K2C72_HUMAN	MULTI-MSMS	Circ1756	738.888	2	738.888	1475.76	70479.5	1.9546	0.0014443	-2.0215	-0.0014937	-0.066873	-4.9412e-05	738.886	28.842	0.25689	28.842	28.719	28.976	0					60	29
FNASQLITQR	10	Unmodified	_FNASQLITQR_			0	0	0	sp	Q99623	PHB2_HUMAN	sp	Q99623	PHB2_HUMAN	sp	Q99623	PHB2_HUMAN	MULTI-MSMS	Circ1756	589.32	2	589.32	1176.63	83571.4	1.4034	0.00082702	-1.3925	-0.00082066	0.010804	6.3669e-06	589.319	33.781	0.24056	33.781	33.643	33.883	0					56	29	3	0	0	0	0.0003221	1
FNTANDDNVTQVR	13	Unmodified	_FNTANDDNVTQVR_			0	0	0	sp	P04040	CATA_HUMAN	sp	P04040	CATA_HUMAN	sp	P04040	CATA_HUMAN	MULTI-MSMS	Circ1756	747.358	2	747.353	1492.69	68573.4	4.4191	0.0033026	-0.38838	-0.00029026	4.0307	0.0030123	747.353	16.85	0.2459	16.85	16.725	16.971	0					66	25	3	0	0	0	0.028061	1
FQLAHPR	7	Unmodified	_FQLAHPR_			0	0	0	sp	Q96HE9	PRR11_HUMAN	sp	Q96HE9	PRR11_HUMAN	sp	Q96HE9	PRR11_HUMAN	MULTI-SECPEP	Circ1756	434.864	2	434.743	867.472	94486.5	3.2346	0.0014062	0.67015	0.00029134	3.9047	0.0016976	434.743	15.152	0.16869	15.152	15.049	15.218	0					28	16	2	0	0	0	0.02197	1
FQNALLVR	8	Unmodified	_FQNALLVR_			0	0	0	sp	P02768	ALBU_HUMAN;CON__P02768-1	sp	P02768	ALBU_HUMAN	sp	P02768	ALBU_HUMAN	MULTI-MSMS	Circ1756	480.785	2	480.785	959.555	88281.9	0.4855	0.00023342	-0.020892	-1.0045e-05	0.46461	0.00022338	480.785	31.696	0.52496	31.696	31.434	31.959	0					190	62	4	0	0	0	3.9147e-06	2
FSGSGAGTDFTLK	13	Unmodified	_FSGSGAGTDFTLK_			0	0	0	sp	A0A0C4DH68	KV224_HUMAN;sp	A0A075B6R9	KVD24_HUMAN	sp	A0A0C4DH68	KV224_HUMAN	sp	A0A0C4DH68	KV224_HUMAN	MULTI-MSMS	Circ1756	644.313	2	644.314	1286.61	76081.3	1.9104	0.0012309	-0.35448	-0.0002284	1.556	0.0010025	644.314	28.643	0.47404	28.643	28.39	28.864	0					185	55	5	0	0	0
FSNSSSSNEFSK	12	Unmodified	_FSNSSSSNEFSK_			0	0	0	sp	Q5D862	FILA2_HUMAN;CON__Q5D862	sp	Q5D862	FILA2_HUMAN	sp	Q5D862	FILA2_HUMAN	MULTI-MSMS	Circ1756	660.793	2	660.789	1319.56	75174.2	5.6259	0.0037175	0.59003	0.00038989	6.2159	0.0041074	660.789	14.32	0.24322	14.32	14.178	14.421	-1.7764e-15					68	22	4	0	0	0	1.1267e-14	1
FSSSGGGGGGGR	12	Unmodified	_FSSSGGGGGGGR_			0	0	0	sp	P35527	K1C9_HUMAN	sp	P35527	K1C9_HUMAN	sp	P35527	K1C9_HUMAN	MULTI-MSMS	Circ1756	491.722	2	491.72	981.426	85560.7	3.1138	0.0015311	0.69187	0.00034021	3.8056	0.0018713	491.721	10.335	0.18934	10.335	10.215	10.404	0					46	19	3	0	0	0	0.0036835	1
FYTIEILK	8	Unmodified	_FYTIEILK_			0	0	0	sp	P12273	PIP_HUMAN	sp	P12273	PIP_HUMAN	sp	P12273	PIP_HUMAN	MULTI-MSMS	Circ1756	513.797	2	513.797	1025.58	87883.1	0.88813	0.00045632	-0.76828	-0.00039474	0.11984	6.1575e-05	513.797	51.463	0.33021	51.463	51.251	51.581	-7.1054e-15					88	39	3	0	0	0	0.024075	1
GAAPTVTSSER	11	Unmodified	_GAAPTVTSSER_			0	0	0	sp	O95243	MBD4_HUMAN	sp	O95243	MBD4_HUMAN	sp	O95243	MBD4_HUMAN	MULTI-MSMS	Circ1756	538.275	2	538.273	1074.53	81458	3.7377	0.0020119	2.5609	0.0013785	6.2986	0.0033904	538.274	12.626	0.22211	12.626	12.509	12.732	1.7764e-15					58	21	4	0	0	0	0.0034373	1
GALALEEK	8	Unmodified	_GALALEEK_			0	0	0	sp	P35579	MYH9_HUMAN	sp	P35579	MYH9_HUMAN	sp	P35579	MYH9_HUMAN	MULTI-MSMS	Circ1756	415.735	2	415.735	829.455	94933.1	1.8782	0.00078082	-0.37791	-0.00015711	1.5002	0.0006237	415.734	18.202	0.27448	18.202	18.021	18.295	0					64	30	3	0	0	0	0.0028826	1
GALQNIIPASTGAAK	15	Unmodified	_GALQNIIPASTGAAK_			0	0	0	sp	P04406	G3P_HUMAN	sp	P04406	G3P_HUMAN	sp	P04406	G3P_HUMAN	MULTI-MSMS	Circ1756	706.4	2	706.399	1410.78	73226.3	1.3663	0.00096517	-0.17639	-0.0001246	1.1899	0.00084057	706.399	37.029	0.53961	37.029	36.688	37.228	0					182	62	4	0	0	0	4.6016e-12	2
GAPAAATAPAPTAHK	15	Unmodified	_GAPAAATAPAPTAHK_			0	0	0	sp	Q92522	H1X_HUMAN	sp	Q92522	H1X_HUMAN	sp	Q92522	H1X_HUMAN	MULTI-MSMS	Circ1756	666.36	2	666.357	1330.7	74952.4	3.7922	0.002527	0.49777	0.00033169	4.29	0.0028586	666.357	12.389	0.22663	12.389	12.253	12.48	0					78	22	5	0	0	0	5.7428e-12	1
GASGSFVVVQK	11	Unmodified	_GASGSFVVVQK_			0	0	0	sp	Q5SSJ5	HP1B3_HUMAN	sp	Q5SSJ5	HP1B3_HUMAN	sp	Q5SSJ5	HP1B3_HUMAN	MULTI-MSMS	Circ1756	539.799	2	539.798	1077.58	82903.3	3.2758	0.0017683	-1.69	-0.00091224	1.5858	0.00085604	539.798	22.052	0.3317	22.052	21.87	22.202	0					110	34	4	0	0	0	0.0047067	1
GASGTFQLK	9	Unmodified	_GASGTFQLK_			0	0	0	sp	Q5SSJ5	HP1B3_HUMAN	sp	Q5SSJ5	HP1B3_HUMAN	sp	Q5SSJ5	HP1B3_HUMAN	MULTI-MSMS	Circ1756	454.746	2	454.745	907.476	88977.2	2.3014	0.0010465	-0.68711	-0.00031246	1.6143	0.00073408	454.745	20.002	0.34989	20.002	19.813	20.163	3.5527e-15					90	38	3	0	0	0	0.00055096	1
GDVAVVR	7	Unmodified	_GDVAVVR_			0	0	0	sp	P40939	ECHA_HUMAN	sp	P40939	ECHA_HUMAN	sp	P40939	ECHA_HUMAN	MULTI-MSMS	Circ1756	358.211	2	358.208	714.402	99537.7	4.9857	0.0017859	0.82282	0.00029474	5.8085	0.0020807	358.209	14.346	0.22401	14.346	14.227	14.451	-1.7764e-15					43	20	3	0	0	0	0.010671	1
GFSAEQIAR	9	Unmodified	_GFSAEQIAR_			0	0	0	sp	Q9H0U3	MAGT1_HUMAN	sp	Q9H0U3	MAGT1_HUMAN	sp	Q9H0U3	MAGT1_HUMAN	MULTI-MSMS	Circ1756	489.757	2	489.754	977.493	87097.6	2.5492	0.0012485	-0.24631	-0.00012063	2.3029	0.0011279	489.754	20.624	0.31732	20.624	20.467	20.784	0					88	33	3	0	0	0	0.00083788	1
GFSSGSAVVSGGSR	14	Unmodified	_GFSSGSAVVSGGSR_			0	0	0	sp	P35908	K22E_HUMAN;CON__P35908v2;CON__P35908;CON__Q3TTY5	sp	P35908	K22E_HUMAN;CON__Q3TTY5	sp	P35908	K22E_HUMAN	MULTI-MSMS	Circ1756	627.809	2	627.807	1253.6	76438.5	4.7482	0.0029809	2.0149	0.001265	6.7631	0.0042459	627.809	16.026	0.52121	16.026	15.786	16.307	0					187	47	6	0	0	0	2.5802e-09	2
GFVFITFKEEEPVKK	15	Unmodified	_GFVFITFKEEEPVKK_			0	0	2	sp	Q99729	ROAA_HUMAN	sp	Q99729	ROAA_HUMAN	sp	Q99729	ROAA_HUMAN	MULTI-MSMS	Circ1756	600.332	3	599.998	1796.97	78422.1	1.1898	0.00071386	-0.29425	-0.00017655	0.89553	0.00053731	599.998	41.714	0.36867	41.714	41.526	41.894	0					152	45	4	0	0	0	4.0689e-07	1
GFVFITFKEEEPVKK	15	Unmodified	_GFVFITFKEEEPVKK_			0	0	2	sp	Q99729	ROAA_HUMAN	sp	Q99729	ROAA_HUMAN	sp	Q99729	ROAA_HUMAN	MULTI-MSMS	Circ1756	450.501	4	450.25	1796.97	92893.5	0.98685	0.00044433	-1.0156	-0.00045725	-0.028701	-1.2923e-05	450.5	41.704	0.22569	41.704	41.625	41.85	0					56	27	3	0	0	0	0.00034267	1
GFYIYQEGVK	10	Unmodified	_GFYIYQEGVK_			0	0	0	sp	P40939	ECHA_HUMAN	sp	P40939	ECHA_HUMAN	sp	P40939	ECHA_HUMAN	MULTI-MSMS	Circ1756	602.307	2	602.306	1202.6	83092.3	1.4089	0.00084861	-0.2094	-0.00012612	1.1995	0.00072249	602.306	34.686	0.23086	34.686	34.58	34.81	0					70	28	3	0	0	0	0.0031984	1
GGGGGGYGSGGSSYGSGGGSYGSGGGGGGGR	31	Unmodified	_GGGGGGYGSGGSSYGSGGGSYGSGGGGGGGR_			0	0	0	sp	P04264	K2C1_HUMAN;CON__P04264	sp	P04264	K2C1_HUMAN	sp	P04264	K2C1_HUMAN	MULTI-MSMS	Circ1756	795.663	3	795.322	2382.94	66908	4.8091	0.0038248	1.5739	0.0012518	6.383	0.0050766	795.658	13.968	0.36339	13.968	13.792	14.156	0					132	29	7	0	0	0	2.4924e-33	1
GGGGNFGPGPGSNFR	15	Unmodified	_GGGGNFGPGPGSNFR_			0	0	0	sp	P22626	ROA2_HUMAN	sp	P22626	ROA2_HUMAN	sp	P22626	ROA2_HUMAN	MULTI-MSMS	Circ1756	689.319	2	689.318	1376.62	72721.8	3.0477	0.0021008	-0.92016	-0.00063429	2.1275	0.0014665	689.318	21.383	0.52486	21.383	21.091	21.616	0					197	55	5	0	0	0	7.5128e-11	2
GGHQNNYKPY	10	Unmodified	_GGHQNNYKPY_			0	0	1	sp	Q99729	ROAA_HUMAN	sp	Q99729	ROAA_HUMAN	sp	Q99729	ROAA_HUMAN	MULTI-MSMS	Circ1756	589.276	2	589.273	1176.53	79184.9	3.4694	0.0020444	2.9846	0.0017587	6.454	0.0038032	589.275	12.047	0.22748	12.047	11.906	12.133	-1.7764e-15					63	22	4	0	0	0	0.00091319	1
GGNRFEPYANPTKR	14	Unmodified	_GGNRFEPYANPTKR_			0	0	2	sp	P52272	HNRPM_HUMAN	sp	P52272	HNRPM_HUMAN	sp	P52272	HNRPM_HUMAN	MULTI-MSMS	Circ1756	402.46	4	402.458	1605.8	94610.4	4.9386	0.0019876	0.41336	0.00016636	5.352	0.0021539	402.458	14.428	0.31281	14.428	14.237	14.549	1.7764e-15					119	28	6	0	0	0	2.8971e-09	1
GGNRFEPYANPTKR	14	Unmodified	_GGNRFEPYANPTKR_			0	0	2	sp	P52272	HNRPM_HUMAN	sp	P52272	HNRPM_HUMAN	sp	P52272	HNRPM_HUMAN	MULTI-MSMS	Circ1756	536.277	3	536.274	1605.8	81830	5.5253	0.0029631	-0.44842	-0.00024048	5.0769	0.0027226	536.274	14.433	0.27167	14.433	14.248	14.52	0					100	24	5	0	0	0	1.7095e-07	1
GGSGGGGSISGGGYGSGGGSGGR	23	Unmodified	_GGSGGGGSISGGGYGSGGGSGGR_			0	0	0	sp	P35908	K22E_HUMAN;CON__P35908v2;CON__P35908	sp	P35908	K22E_HUMAN	sp	P35908	K22E_HUMAN	MULTI-MSMS	Circ1756	581.256	3	581.254	1740.74	78132.4	3.3561	0.0019507	-0.31352	-0.00018223	3.0426	0.0017685	581.254	12.864	0.25384	12.864	12.711	12.965	0					91	26	4	0	0	0	0.0018552	1
GGSGGSHGGGSGFGGESGGSYGGGEEASGSGGGYGGGSGK	40	Unmodified	_GGSGGSHGGGSGFGGESGGSYGGGEEASGSGGGYGGGSGK_			0	0	0	sp	P35527	K1C9_HUMAN;CON__P35527	sp	P35527	K1C9_HUMAN	sp	P35527	K1C9_HUMAN	MULTI-MSMS	Circ1756	1075.44	3	1075.1	3222.27	57483.1	5.2096	0.0056009	-0.11503	-0.00012367	5.0946	0.0054772	1075.43	14.654	0.34948	14.654	14.479	14.828	0					147	29	8	0	0	0	0.0087279	1
GGSGGSHGGGSGFGGESGGSYGGGEEASGSGGGYGGGSGK	40	Unmodified	_GGSGGSHGGGSGFGGESGGSYGGGEEASGSGGGYGGGSGK_			0	0	0	sp	P35527	K1C9_HUMAN;CON__P35527	sp	P35527	K1C9_HUMAN	sp	P35527	K1C9_HUMAN	MULTI-MSMS	Circ1756	807.081	4	806.576	3222.27	65714.3	4.789	0.0038627	-0.014189	-1.1445e-05	4.7748	0.0038512	807.077	14.651	0.21063	14.651	14.52	14.73	0					79	16	6	0	0	0	0.02038	1
GGSGGSYGGGGSGGGYGGGSGSR	23	Unmodified	_GGSGGSYGGGGSGGGYGGGSGSR_			0	0	0	sp	P35527	K1C9_HUMAN;CON__P35527	sp	P35527	K1C9_HUMAN	sp	P35527	K1C9_HUMAN	MULTI-MSMS	Circ1756	896.372	2	896.367	1790.72	64271.8	4.0538	0.0036337	2.8517	0.0025561	6.9055	0.0061898	896.371	12.056	0.39947	12.056	11.864	12.264	1.7764e-15					188	39	7	0	0	0	0.0046496	1
GGSISGGGYGSGGGK	15	Unmodified	_GGSISGGGYGSGGGK_			0	0	0	sp	P35908	K22E_HUMAN;CON__P35908v2;CON__P35908	sp	P35908	K22E_HUMAN	sp	P35908	K22E_HUMAN	MULTI-MSMS	Circ1756	599.28	2	599.278	1196.54	77675.2	3.3747	0.0020224	0.61743	0.00037001	3.9922	0.0023924	599.279	12.364	0.43366	12.364	12.156	12.59	0					152	43	6	0	0	0	7.6402e-11	1
GGSSSGGGYGSGGGGSSSVK	20	Unmodified	_GGSSSGGGYGSGGGGSSSVK_			0	0	0	sp	P35908	K22E_HUMAN;CON__P35908v2;CON__P35908	sp	P35908	K22E_HUMAN	sp	P35908	K22E_HUMAN	MULTI-MSMS	Circ1756	794.849	2	794.845	1587.68	66372.5	3.5	0.0027819	0.21686	0.00017237	3.7168	0.0029543	794.846	11.203	0.2331	11.203	11.071	11.304	0					105	24	6	0	0	0	1.1013e-09	1
GGSTSYGTGSETESPR	16	Unmodified	_GGSTSYGTGSETESPR_			0	0	0	sp	P02671	FIBA_HUMAN	sp	P02671	FIBA_HUMAN	sp	P02671	FIBA_HUMAN	MULTI-MSMS	Circ1756	786.845	2	786.842	1571.67	66783	3.5152	0.0027659	0.27849	0.00021913	3.7937	0.002985	786.843	12.857	0.22321	12.857	12.732	12.955	1.7764e-15					70	23	4	0	0	0	0.015033	1
GIAYVEFVDVSSVPLAIGLTGQR	23	Unmodified	_GIAYVEFVDVSSVPLAIGLTGQR_			0	0	0	sp	Q14498	RBM39_HUMAN	sp	Q14498	RBM39_HUMAN	sp	Q14498	RBM39_HUMAN	MULTI-MSMS	Circ1756	798.106	3	797.769	2390.28	67854.9	3.9563	0.0031562	0.088852	7.0884e-05	4.0451	0.0032271	798.103	69.845	0.18134	69.845	69.756	69.937	0					76	22	4	0	0	0	0.00032996	1
GLGVGFGSGGGSSSSVK	17	Unmodified	_GLGVGFGSGGGSSSSVK_			0	0	0	sp	P13647	K2C5_HUMAN;CON__P13647	sp	P13647	K2C5_HUMAN	sp	P13647	K2C5_HUMAN	MULTI-MSMS	Circ1756	720.359	2	720.36	1438.71	70670.5	1.9082	0.0013746	0.78142	0.0005629	2.6896	0.0019375	720.36	26.327	0.36461	26.327	26.151	26.515	0					109	41	3	0	0	0	0.0015552	1
GLQVDTFSR	9	Unmodified	_GLQVDTFSR_			0	0	0	sp	Q8IW75	SPA12_HUMAN	sp	Q8IW75	SPA12_HUMAN	sp	Q8IW75	SPA12_HUMAN	MULTI-MSMS	Circ1756	511.767	2	511.767	1021.52	89230.4	1.6684	0.00085382	-1.1574	-0.00059234	0.51092	0.00026147	511.766	26.449	0.29466	26.449	26.263	26.557	-3.5527e-15					57	34	2	0	0	0	0.001266	1
GLVLSGVLHK	10	Unmodified	_GLVLSGVLHK_			0	0	0	sp	P29508	SPB3_HUMAN	sp	P29508	SPB3_HUMAN	sp	P29508	SPB3_HUMAN	MULTI-MSMS	Circ1756	511.822	2	511.821	1021.63	86422.3	1.2084	0.00061848	-0.61552	-0.00031504	0.59286	0.00030344	511.821	32.882	0.30694	32.882	32.741	33.048	0					83	36	3	0	0	0	0.028662	1
GNEVISVMNR	10	Unmodified	_GNEVISVMNR_			0	0	0	sp	P09923	PPBI_HUMAN;sp	P10696	PPBN_HUMAN;sp	P05187	PPB1_HUMAN	sp	P09923	PPBI_HUMAN	sp	P09923	PPBI_HUMAN	MULTI-MSMS	Circ1756	559.788	2	559.785	1117.55	83940.9	1.7462	0.00097747	-0.29416	-0.00016466	1.452	0.00081281	559.784	26.398	0.36289	26.398	26.205	26.568	-3.5527e-15					94	41	3	0
GPAYGLSR	8	Unmodified	_GPAYGLSR_			0	0	0	sp	P37802	TAGL2_HUMAN	sp	P37802	TAGL2_HUMAN	sp	P37802	TAGL2_HUMAN	MULTI-SECPEP	Circ1756	410.707	2	410.719	819.424	96693.9	3.1709	0.0013023	-1.1831	-0.00048592	1.9878	0.00081641	410.719	15.569	0.21498	15.569	15.455	15.67	0					49	19	3	0	0	0	3.9925e-05	1
GPFPIIV	7	Unmodified	_GPFPIIV_			0	0	0	CON__P02666	CON__P02666	CON__P02666	MULTI-MSMS	Circ1756	742.452	1	742.45	741.443	70478.5	3.7682	0.0027977	0.83491	0.00061988	4.6031	0.0034176	742.45	68.459	0.30657	68.459	68.316	68.623	0					88	31	4	0	0	0	0.020537	1	21731	57.711	57.711	1	5797000
GPSVFPLAPSSK	12	Unmodified	_GPSVFPLAPSSK_			0	0	0	sp	P01857	IGHG1_HUMAN;sp	P0DOX5	IGG1_HUMAN	sp	P01857	IGHG1_HUMAN	sp	P01857	IGHG1_HUMAN	MULTI-MSMS	Circ1756	593.827	2	593.827	1185.64	78256.2	0.42567	0.00025278	0.37579	0.00022316	0.80146	0.00047593	593.827	39.641	0.58867	39.641	39.329	39.918	0					211	69	4	0	0	0
GPYESGSGHSSGLGHR	16	Unmodified	_GPYESGSGHSSGLGHR_			0	0	0	sp	Q86YZ3	HORN_HUMAN;CON__Q86YZ3	sp	Q86YZ3	HORN_HUMAN	sp	Q86YZ3	HORN_HUMAN	MULTI-MSMS	Circ1756	528.911	3	528.91	1583.71	82910.8	3.6588	0.0019352	-0.88968	-0.00047056	2.7692	0.0014646	528.909	11.29	0.2051	11.29	11.18	11.385	1.7764e-15					71	21	5	0	0	0	0.00032272	1
GPYESGSGHSSGLGHR	16	Unmodified	_GPYESGSGHSSGLGHR_			0	0	0	sp	Q86YZ3	HORN_HUMAN;CON__Q86YZ3	sp	Q86YZ3	HORN_HUMAN	sp	Q86YZ3	HORN_HUMAN	MULTI-MSMS	Circ1756	792.864	2	792.861	1583.71	67753.5	3.521	0.0027916	0.035521	2.8163e-05	3.5565	0.0028198	792.861	11.285	0.1771	11.285	11.189	11.367	-1.7764e-15					50	18	4	0	0	0	5.2143e-05	1
GQLEALQVDGGR	12	Unmodified	_GQLEALQVDGGR_			0	0	0	sp	P08729	K2C7_HUMAN;CON__Q3KNV1;CON__P08729	sp	P08729	K2C7_HUMAN	sp	P08729	K2C7_HUMAN	MULTI-MSMS	Circ1756	621.829	2	621.825	1241.64	79317.8	2.9092	0.001809	0.5013	0.00031172	3.4105	0.0021207	621.826	25.779	0.31074	25.779	25.612	25.922	0					60	32	3	0	0	0	1.3272e-06	1
GQLEQITGK	9	Unmodified	_GQLEQITGK_			0	0	0	sp	Q5SSJ5	HP1B3_HUMAN	sp	Q5SSJ5	HP1B3_HUMAN	sp	Q5SSJ5	HP1B3_HUMAN	MULTI-MSMS	Circ1756	487.272	2	487.269	972.524	86914.7	3.7462	0.0018254	-1.3947	-0.00067961	2.3515	0.0011458	487.269	16.874	0.34464	16.874	16.705	17.05	0					109	36	4	0	0	0	0.00034213	1
GQPIYIQFSNHK	12	Unmodified	_GQPIYIQFSNHK_			0	0	0	sp	P26599	PTBP1_HUMAN	sp	P26599	PTBP1_HUMAN	sp	P26599	PTBP1_HUMAN	MULTI-MSMS	Circ1756	716.879	2	716.373	1430.73	72202.4	1.6223	0.0011622	-0.18054	-0.00012934	1.4418	0.0010328	716.372	28.783	0.54887	28.783	28.4	28.949	0					152	64	4	0	0	0	4.0389e-07	1
GQPIYIQFSNHK	12	Unmodified	_GQPIYIQFSNHK_			0	0	0	sp	P26599	PTBP1_HUMAN	sp	P26599	PTBP1_HUMAN	sp	P26599	PTBP1_HUMAN	MULTI-MSMS	Circ1756	477.92	3	477.917	1430.73	88258.3	1.1248	0.00053757	-0.29425	-0.00014063	0.83057	0.00039694	477.917	28.782	0.3832	28.782	28.583	28.967	0					134	44	4	0	0	0	0.0056597	1
GQVGGDVNVEMDAAPGVDLSR	21	Unmodified	_GQVGGDVNVEMDAAPGVDLSR_			0	0	0	sp	P02533	K1C14_HUMAN;CON__P02533;CON__Q6IFX2	sp	P02533	K1C14_HUMAN	sp	P02533	K1C14_HUMAN	MULTI-MSMS	Circ1756	1044	2	1043.5	2084.98	59391.6	1.5066	0.0015721	-0.13675	-0.0001427	1.3698	0.0014294	1044	40.756	0.30748	40.756	40.618	40.925	7.1054e-15					104	34	4	0	0	0	0.002091	1
GRLDSELR	8	Unmodified	_GRLDSELR_			0	0	1	sp	P13647	K2C5_HUMAN;CON__P13647;CON__P04259;sp	P48668	K2C6C_HUMAN;sp	P02538	K2C6A_HUMAN;CON__P48668;CON__P02538	sp	P13647	K2C5_HUMAN;CON__P04259	sp	P13647	K2C5_HUMAN	MULTI-MSMS	Circ1756	473.261	2	473.259	944.504	86943.4	4.5286	0.0021432	-0.48621	-0.0002301	4.0424	0.0019131	473.258	14.22	0.21988	14.22	14.103	14.323	0					72	20	4	0
GSGGGSSGGSIGGR	14	Unmodified	_GSGGGSSGGSIGGR_			0	0	0	sp	P04264	K2C1_HUMAN;CON__P04264	sp	P04264	K2C1_HUMAN	sp	P04264	K2C1_HUMAN	MULTI-MSMS	Circ1756	546.757	2	546.755	1091.5	81986.4	3.4789	0.0019021	0.67447	0.00036877	4.1534	0.0022709	546.755	10.612	0.26321	10.612	10.493	10.756	0					54	16	4	0	0	0	7.6313e-08	1
GSPGVPSFAAGPPISEGK	18	Unmodified	_GSPGVPSFAAGPPISEGK_			0	0	0	sp	Q15517	CDSN_HUMAN	sp	Q15517	CDSN_HUMAN	sp	Q15517	CDSN_HUMAN	MULTI-MSMS	Circ1756	827.926	2	827.925	1653.84	67031.3	0.92384	0.00076487	0.23661	0.0001959	1.1605	0.00096077	827.926	39.812	0.7099	39.812	39.492	40.202	0					296	84	5	0	0	0	1.3622e-17	2
GSQITQQSTNQSR	13	Unmodified	_GSQITQQSTNQSR_			0	0	0	sp	P50750	CDK9_HUMAN	sp	P50750	CDK9_HUMAN	sp	P50750	CDK9_HUMAN	MULTI-MSMS	Circ1756	717.853	2	717.85	1433.69	70280.5	3.2769	0.0023523	0.34048	0.00024441	3.6174	0.0025968	717.85	11.25	0.1416	11.25	11.171	11.312	-1.7764e-15					25	14	2	0	0	0	0.02429	1
GSSSGGGYSSGSSSYGSGGR	20	Unmodified	_GSSSGGGYSSGSSSYGSGGR_			0	0	0	sp	P35908	K22E_HUMAN;CON__P35908v2;CON__P35908	sp	P35908	K22E_HUMAN	sp	P35908	K22E_HUMAN	MULTI-MSMS	Circ1756	581.242	3	580.907	1739.7	79770.1	3.5693	0.0020734	-1.1826	-0.00068701	2.3867	0.0013864	580.906	12.205	0.17666	12.205	12.107	12.283	0					46	17	3	0	0	0	0.030829	1
GTPAGTTPGASQAPK	15	Unmodified	_GTPAGTTPGASQAPK_			0	0	0	sp	Q8IVT2	MISP_HUMAN	sp	Q8IVT2	MISP_HUMAN	sp	Q8IVT2	MISP_HUMAN	MULTI-MSMS	Circ1756	670.848	2	670.844	1339.67	72733.5	3.6977	0.0024806	0.096787	6.4929e-05	3.7945	0.0025455	670.844	12.765	0.24019	12.765	12.649	12.889	0					75	24	4	0	0	0	0.0033121	1
GTSISTKPPLTK	12	Unmodified	_GTSISTKPPLTK_			0	0	1	sp	P35249	RFC4_HUMAN	sp	P35249	RFC4_HUMAN	sp	P35249	RFC4_HUMAN	MULTI-MSMS	Circ1756	615.363	2	615.359	1228.7	75534.5	3.5729	0.0021986	-0.01844	-1.1347e-05	3.5545	0.0021873	615.358	15.311	0.36231	15.311	15.059	15.421	0					112	34	5	0	0	0	0.00068521	1
GVDEVTIVNILTNR	14	Unmodified	_GVDEVTIVNILTNR_			0	0	0	sp	P07355	ANXA2_HUMAN	sp	P07355	ANXA2_HUMAN	sp	P07355	ANXA2_HUMAN	MULTI-MSMS	Circ1756	771.929	2	771.928	1541.84	70137.4	2.8197	0.0021766	-0.34483	-0.00026618	2.4749	0.0019104	771.927	64.634	0.22366	64.634	64.488	64.711	-1.4211e-14					52	21	3	0	0	0	0.0032462	1
GVGASGSFR	9	Unmodified	_GVGASGSFR_			0	0	0	sp	P07305	H10_HUMAN	sp	P07305	H10_HUMAN	sp	P07305	H10_HUMAN	MULTI-MSMS	Circ1756	419.215	2	419.214	836.414	95554.2	4.709	0.0019741	-1.8732	-0.00078528	2.8358	0.0011888	419.213	14.246	0.19821	14.246	14.125	14.323	0					55	18	4	0	0	0	0.00043256	1
GVPQIEVTFDIDANGILNVSAVDK	24	Unmodified	_GVPQIEVTFDIDANGILNVSAVDK_			0	0	0	sp	P11142	HSP7C_HUMAN	sp	P11142	HSP7C_HUMAN	sp	P11142	HSP7C_HUMAN	MULTI-MSMS	Circ1756	839.11	3	838.774	2513.3	67051.9	3.8429	0.0032233	-0.83887	-0.00070362	3.004	0.0025197	838.774	68.344	0.29827	68.344	68.209	68.507	0					93	30	5	0	0	0	0.015238	1
GVTNDQVDPSVDVLK	15	Unmodified	_GVTNDQVDPSVDVLK_			0	0	0	sp	Q9Y2P8	RCL1_HUMAN	sp	Q9Y2P8	RCL1_HUMAN	sp	Q9Y2P8	RCL1_HUMAN	MULTI-MSMS	Circ1756	793.409	2	793.407	1584.8	69505.7	1.6925	0.0013428	-0.78287	-0.00062113	0.90961	0.00072169	793.406	34.206	0.25157	34.206	34.05	34.301	0					72	31	3	0	0	0	0.013869	1
GYTQQLAFR	9	Unmodified	_GYTQQLAFR_			0	0	0	sp	P01024	CO3_HUMAN;CON__Q2UVX4	sp	P01024	CO3_HUMAN	sp	P01024	CO3_HUMAN	MSMS	Circ1756	542.282	2	542.283	1082.55	NaN	NaN	NaN	NaN	NaN	NaN	NaN	NaN	26.899	1	26.899	26.399	27.399	0								0	0	0	0.00040737	1
HDSNIGIPDVEGK	13	Unmodified	_HDSNIGIPDVEGK_			0	0	0	sp	Q9Y283	INVS_HUMAN	sp	Q9Y283	INVS_HUMAN	sp	Q9Y283	INVS_HUMAN	MULTI-SECPEP	Circ1756	691.311	2	690.841	1379.67	73389.3	3.214	0.0022204	-1.1555	-0.00079829	2.0585	0.0014221	690.841	19.957	0.25496	19.957	19.829	20.084	0					41	27	2	0	0	0	0.012759	1
HEISEMNR	8	Unmodified	_HEISEMNR_			0	0	0	sp	P13647	K2C5_HUMAN;CON__P13647	sp	P13647	K2C5_HUMAN	sp	P13647	K2C5_HUMAN	MULTI-MSMS	Circ1756	508.235	2	508.235	1014.46	76256.8	3.2923	0.0016733	1.05	0.00053363	4.3423	0.0022069	508.235	11.735	0.18569	11.735	11.616	11.802	-1.7764e-15					28	19	2	0	0	0	0.0057732	1
HGGGGGGFGGGGFGSR	16	Unmodified	_HGGGGGGFGGGGFGSR_			0	0	0	sp	P35908	K22E_HUMAN;CON__P35908v2;CON__P35908	sp	P35908	K22E_HUMAN	sp	P35908	K22E_HUMAN	MULTI-MSMS	Circ1756	660.797	2	660.795	1319.58	74961	3.9093	0.0025833	0.50439	0.0003333	4.4137	0.0029166	660.796	15.202	0.44106	15.202	14.98	15.421	1.7764e-15					142	42	6	0	0	0	1.4747e-11	1
HGGGGGGFGGGGFGSR	16	Unmodified	_HGGGGGGFGGGGFGSR_			0	0	0	sp	P35908	K22E_HUMAN;CON__P35908v2;CON__P35908	sp	P35908	K22E_HUMAN	sp	P35908	K22E_HUMAN	MULTI-MSMS	Circ1756	440.867	3	440.866	1319.58	91839.2	3.2917	0.0014512	0.58722	0.00025889	3.8789	0.0017101	440.866	15.202	0.38933	15.202	15.011	15.401	0					140	37	6	0	0	0	1.5558e-12	1
HGSGSGQSSSYGPYR	15	Unmodified	_HGSGSGQSSSYGPYR_			0	0	0	sp	Q86YZ3	HORN_HUMAN;CON__Q86YZ3	sp	Q86YZ3	HORN_HUMAN	sp	Q86YZ3	HORN_HUMAN	MULTI-MSMS	Circ1756	509.894	3	509.559	1525.65	86009.6	3.303	0.0016831	-0.30898	-0.00015744	2.994	0.0015256	509.559	12.427	0.21037	12.427	12.322	12.532	1.7764e-15					45	20	3	0	0	0	0.025247	1
HLQLAIR	7	Unmodified	_HLQLAIR_			0	0	0	sp	Q99878	H2A1J_HUMAN;sp	Q96KK5	H2A1H_HUMAN;sp	Q9BTM1	H2AJ_HUMAN;sp	Q93077	H2A1C_HUMAN;sp	Q7L7L0	H2A3_HUMAN;sp	P20671	H2A1D_HUMAN;sp	P0C0S8	H2A1_HUMAN;sp	P04908	H2A1B_HUMAN;sp	P16104	H2AX_HUMAN;sp	Q16777	H2A2C_HUMAN;sp	Q6FI13	H2A2A_HUMAN;sp	Q96QV6	H2A1A_HUMAN;sp	Q71UI9	H2AV_HUMAN;sp	P0C0S5	H2AZ_HUMAN	sp	Q99878	H2A1J_HUMAN;sp	Q71UI9	H2AV_HUMAN	sp	Q99878	H2A1J_HUMAN	MULTI-MSMS	Circ1756	425.769	2
HLQLAVR	7	Unmodified	_HLQLAVR_			0	0	0	sp	Q8IUE6	H2A2B_HUMAN	sp	Q8IUE6	H2A2B_HUMAN	sp	Q8IUE6	H2A2B_HUMAN	MULTI-MSMS	Circ1756	418.762	2	418.759	835.503	94158.9	4.8737	0.0020409	0.010838	4.5387e-06	4.8845	0.0020454	418.759	16.316	0.20334	16.316	16.22	16.423	0					41	19	3	0	0	0	0.0051299	1
HPQEQPLW	8	Unmodified	_HPQEQPLW_			0	0	0	sp	Q16378	PROL4_HUMAN	sp	Q16378	PROL4_HUMAN	sp	Q16378	PROL4_HUMAN	MULTI-SECPEP	Circ1756	517.786	2	517.756	1033.5	85490.6	0.83819	0.00043398	0.011106	5.7504e-06	0.8493	0.00043973	517.756	29.873	0.53432	29.873	29.614	30.149	0					119	62	2	0	0	0	1.3111e-05	1
HPYFYAPELLFFAK	14	Unmodified	_HPYFYAPELLFFAK_			0	0	0	sp	P02768	ALBU_HUMAN;CON__P02768-1	sp	P02768	ALBU_HUMAN	sp	P02768	ALBU_HUMAN	MULTI-MSMS	Circ1756	581.638	3	581.636	1741.89	81256.7	3.0567	0.0017779	2.782	0.0016181	5.8387	0.003396	581.972	66.677	0.17443	66.677	66.548	66.722	0					33	15	3	0	0	0	0.0018115	1
HQGLPQEVLNENLLR	15	Unmodified	_HQGLPQEVLNENLLR_			0	0	0	CON__P02662	CON__P02662	CON__P02662	MULTI-MSMS	Circ1756	587.32	3	587.32	1758.94	80119.6	1.7808	0.0010459	-0.84497	-0.00049627	0.93585	0.00054964	587.654	42.958	0.40955	42.958	42.754	43.163	0					95	43	4	0	0	0	0.00094531	1	12707	58.071	53.755	1	429740
HSGIGHGQASSAVR	14	Unmodified	_HSGIGHGQASSAVR_			0	0	0	sp	P20930	FILA_HUMAN;CON__P20930	sp	P20930	FILA_HUMAN	sp	P20930	FILA_HUMAN	MULTI-MSMS	Circ1756	455.234	3	455.232	1362.68	88703.6	2.6752	0.0012179	1.0195	0.00046413	3.6948	0.001682	455.233	10.556	0.14175	10.556	10.484	10.626	0					33	13	4	0	0	0	0.00052238	1
HVEDVPAFQALGSLNDLQFFR	21	Unmodified	_HVEDVPAFQALGSLNDLQFFR_			0	0	0	sp	P25311	ZA2G_HUMAN	sp	P25311	ZA2G_HUMAN	sp	P25311	ZA2G_HUMAN	MULTI-MSMS	Circ1756	802.078	3	801.741	2402.2	69567.1	3.552	0.0028478	-1.7686	-0.001418	1.7834	0.0014298	802.074	67.97	0.17665	67.97	67.88	68.057	0					36	16	4	0	0	0	0.010235	1
IAATNLR	7	Unmodified	_IAATNLR_			0	0	0		REV__sp	P54257	HAP1_HUMAN	REV__sp	P54257	HAP1_HUMAN	MULTI-MSMS	Circ1756	379.73	2	379.73	757.445	98037	3.2088	0.0012185	-1.3642	-0.00051802	1.8447	0.00070047	379.729	15.408	0.19568	15.408	15.294	15.49	0					41	17	3	0	0	0	0.013838	1	4173	77.944
IAEVGAGGNK	10	Unmodified	_IAEVGAGGNK_			0	0	0	sp	Q00577	PURA_HUMAN	sp	Q00577	PURA_HUMAN	sp	Q00577	PURA_HUMAN	MULTI-MSMS	Circ1756	458.25	2	458.248	914.482	90437.4	2.9591	0.001356	-2.2466	-0.0010295	0.71248	0.00032649	458.249	12.33	0.22831	12.33	12.223	12.451	-1.7764e-15					65	22	5	0	0	0	0.0021276	1
IAIPGLAGAGNSVLLVSNLNPER	23	Unmodified	_IAIPGLAGAGNSVLLVSNLNPER_			0	0	0	sp	P26599	PTBP1_HUMAN	sp	P26599	PTBP1_HUMAN	sp	P26599	PTBP1_HUMAN	MULTI-MSMS	Circ1756	1138.65	2	1138.14	2274.27	56357.9	3.8624	0.004396	-0.41181	-0.0004687	3.4506	0.0039273	1138.64	67.024	0.3145	67.024	66.854	67.168	0					128	30	7	0	0	0	3.7078e-06	1
IANPVEGSSGR	11	Unmodified	_IANPVEGSSGR_			0	0	0	sp	Q15365	PCBP1_HUMAN	sp	Q15365	PCBP1_HUMAN	sp	Q15365	PCBP1_HUMAN	MULTI-MSMS	Circ1756	543.781	2	543.781	1085.55	83185.4	4.0476	0.002201	-0.63582	-0.00034575	3.4118	0.0018552	543.78	15.026	0.41911	15.026	14.757	15.176	0					164	40	6	0	0	0	4.0777e-05	1
IDALNENK	8	Unmodified	_IDALNENK_			0	0	0	CON__P02754	CON__P02754	CON__P02754	MULTI-MSMS	Circ1756	458.743	2	458.74	915.466	89440.7	4.7104	0.0021608	1.4427	0.00066181	6.1531	0.0028227	458.741	14.398	0.24076	14.398	14.248	14.489	0					70	21	4	0	0	0	0.0051856	1	3554	121.99	71.023	1	6312500
IDVPTLGPK	9	Unmodified	_IDVPTLGPK_			0	0	0	sp	Q08188	TGM3_HUMAN	sp	Q08188	TGM3_HUMAN	sp	Q08188	TGM3_HUMAN	MULTI-MSMS	Circ1756	470.279	2	470.279	938.544	87394.1	0.88258	0.00041506	-0.46991	-0.00022099	0.41267	0.00019407	470.279	34.063	0.3292	34.063	33.891	34.22	0					59	40	2	0	0	0	0.015235	1
IEISELNR	8	Unmodified	_IEISELNR_			0	0	0	sp	P04264	K2C1_HUMAN;CON__P04264;sp	P35908	K22E_HUMAN;CON__P35908v2;CON__P35908	sp	P04264	K2C1_HUMAN;sp	P35908	K22E_HUMAN	sp	P04264	K2C1_HUMAN	MULTI-MSMS	Circ1756	487.27	2	487.269	972.524	85418.2	3.2718	0.0015942	1.7187	0.00083746	4.9905	0.0024317	487.27	25.347	1.0212	25.347	25.129	26.151	-3.5527e-15					296	114	5	0
IEVLEEELR	9	Unmodified	_IEVLEEELR_			0	0	0	sp	P15924	DESP_HUMAN	sp	P15924	DESP_HUMAN	sp	P15924	DESP_HUMAN	MULTI-MSMS	Circ1756	565.309	2	565.309	1128.6	80232.2	1.2019	0.00067946	-0.35391	-0.00020007	0.84802	0.00047939	565.308	37.03	0.34428	37.03	36.849	37.193	0					110	40	3	0	0	0	0.0087627	1
IGFIEEVK	8	Unmodified	_IGFIEEVK_			0	0	0	sp	Q96P63	SPB12_HUMAN	sp	Q96P63	SPB12_HUMAN	sp	Q96P63	SPB12_HUMAN	MULTI-MSMS	Circ1756	467.766	2	467.766	933.517	89653.4	0.72245	0.00033794	0.53082	0.0002483	1.2533	0.00058623	467.766	35.903	0.27329	35.903	35.778	36.051	0					82	32	3	0	0	0	0.010868	1
IGGIGTVPVGR	11	Unmodified	_IGGIGTVPVGR_			0	0	0	sp	Q5VTE0	EF1A3_HUMAN;sp	P68104	EF1A1_HUMAN;sp	Q05639	EF1A2_HUMAN	sp	Q5VTE0	EF1A3_HUMAN	sp	Q5VTE0	EF1A3_HUMAN	MULTI-MSMS	Circ1756	513.311	2	513.309	1024.6	82406.9	1.6261	0.00083468	-1.0383	-0.00053296	0.58779	0.00030172	513.308	28.829	0.47576	28.829	28.535	29.011	-3.5527e-15					119	55	3	0
IGPITPLEFYR	11	Unmodified	_IGPITPLEFYR_			0	0	0	sp	Q13867	BLMH_HUMAN	sp	Q13867	BLMH_HUMAN	sp	Q13867	BLMH_HUMAN	MULTI-MSMS	Circ1756	653.365	2	653.364	1304.71	76021.1	1.468	0.00095913	0.126	8.2321e-05	1.594	0.0010414	653.364	58.423	0.34124	58.423	58.234	58.575	0					73	33	3	0	0	0	0.032468	1
IGVITNR	7	Unmodified	_IGVITNR_			0	0	0	sp	P62701	RS4X_HUMAN	sp	P62701	RS4X_HUMAN	sp	P62701	RS4X_HUMAN	MULTI-MSMS	Circ1756	386.739	2	386.737	771.46	97807.4	4.1562	0.0016074	1.4624	0.00056556	5.6186	0.0021729	386.738	16.693	0.27455	16.693	16.567	16.842	0					64	27	3	0	0	0	0.0048244	1
IIAATIENAQPILQIDNAR	19	Unmodified	_IIAATIENAQPILQIDNAR_			0	0	0	sp	P08779	K1C16_HUMAN;CON__P08779	sp	P08779	K1C16_HUMAN	sp	P08779	K1C16_HUMAN	MULTI-MSMS	Circ1756	689.057	3	688.72	2063.14	73824.5	1.2012	0.00082729	1.5945	0.0010981	2.7957	0.0019254	688.721	55.016	0.29389	55.016	54.843	55.137	7.1054e-15					87	30	4	0	0	0	0.031879	1
IITLTGPTNAIFK	13	Unmodified	_IITLTGPTNAIFK_			0	0	0	sp	Q15365	PCBP1_HUMAN	sp	Q15365	PCBP1_HUMAN	sp	Q15365	PCBP1_HUMAN	MULTI-MSMS	Circ1756	694.912	2	694.911	1387.81	73603.7	1.1213	0.0007792	0.42936	0.00029836	1.5506	0.0010776	694.911	54.855	0.34659	54.855	54.65	54.996	0					97	38	3	0	0	0	0.020111	1
IKFEMEQNLR	10	Oxidation (M)	_IKFEM(ox)EQNLR_	IKFEM(1)EQNLR	IKFEM(136.49)EQNLR	0	1	1	sp	P35527	K1C9_HUMAN;CON__P35527	sp	P35527	K1C9_HUMAN	sp	P35527	K1C9_HUMAN	MULTI-MSMS	Circ1756	441.896	3	441.896	1322.67	87296.2	3.8274	0.0016913	-0.21272	-9.3999e-05	3.6147	0.0015973	441.896	16.751	0.58093	16.751	16.567	17.148	0					235	61	5	0	0	0	2.0441e-05	2
IKFEMEQNLR	10	Oxidation (M)	_IKFEM(ox)EQNLR_	IKFEM(1)EQNLR	IKFEM(115.71)EQNLR	0	1	1	sp	P35527	K1C9_HUMAN;CON__P35527	sp	P35527	K1C9_HUMAN	sp	P35527	K1C9_HUMAN	MULTI-MSMS	Circ1756	662.341	2	662.34	1322.67	71567.4	4.4317	0.0029353	-0.39804	-0.00026364	4.0337	0.0026717	662.34	16.749	0.62559	16.749	16.514	17.14	0					225	66	5	0	0	0	8.3848e-05	2
ILADLNQQAPAPAPAER	17	Unmodified	_ILADLNQQAPAPAPAER_			0	0	0	sp	Q9Y2Y9	KLF13_HUMAN	sp	Q9Y2Y9	KLF13_HUMAN	sp	Q9Y2Y9	KLF13_HUMAN	MULTI-MSMS	Circ1756	888.479	2	887.976	1773.94	66374.6	1.0265	0.00091155	1.0905	0.00096835	2.1171	0.0018799	887.977	30.146	0.2615	30.146	30.012	30.273	0					81	29	4	0	0	0	4.5964e-08	1
ILLAELEQLK	10	Unmodified	_ILLAELEQLK_			0	0	0	sp	P08670	VIME_HUMAN	sp	P08670	VIME_HUMAN	sp	P08670	VIME_HUMAN	MULTI-MSMS	Circ1756	585.362	2	585.361	1168.71	80703.6	0.63913	0.00037412	1.3562	0.00079389	1.9954	0.001168	585.361	56.235	0.44286	56.235	55.93	56.372	0					88	46	3	0	0	0	0.00024074	1
ILLAELEQLKGQGK	14	Unmodified	_ILLAELEQLKGQGK_			0	0	1	sp	P08670	VIME_HUMAN	sp	P08670	VIME_HUMAN	sp	P08670	VIME_HUMAN	MULTI-MSMS	Circ1756	513.975	3	513.975	1538.9	87792.4	1.9393	0.00099674	-1.3777	-0.00070808	0.56162	0.00028866	513.974	43.28	0.34697	43.28	43.119	43.466	0					80	38	3	0	0	0	0.010469	1
ILNVGDIGGNETVTLR	16	Unmodified	_ILNVGDIGGNETVTLR_			0	0	0	sp	P22735	TGM1_HUMAN	sp	P22735	TGM1_HUMAN	sp	P22735	TGM1_HUMAN	MULTI-MSMS	Circ1756	835.957	2	835.957	1669.9	67964.7	1.9247	0.001609	-0.37406	-0.0003127	1.5506	0.0012963	835.957	47.084	0.25911	47.084	46.938	47.197	0					71	28	3	0	0	0	0.0029064	1
ILPVFDEPPNPTNVEESLKR	20	Unmodified	_ILPVFDEPPNPTNVEESLKR_			0	0	1	sp	Q9NYL9	TMOD3_HUMAN	sp	Q9NYL9	TMOD3_HUMAN	sp	Q9NYL9	TMOD3_HUMAN	MULTI-MSMS	Circ1756	765.741	3	765.406	2293.2	68228.3	1.0891	0.00083364	-0.52316	-0.00040043	0.56599	0.00043321	765.74	53.469	0.54408	53.469	53.234	53.778	0					303	66	6	0	0	0	3.3839e-10	2
ILQEGVDPK	9	Unmodified	_ILQEGVDPK_			0	0	0	sp	P40939	ECHA_HUMAN	sp	P40939	ECHA_HUMAN	sp	P40939	ECHA_HUMAN	MULTI-MSMS	Circ1756	499.78	2	499.779	997.544	86466.3	4.5464	0.0022722	0.73316	0.00036642	5.2796	0.0026386	499.78	15.964	0.24504	15.964	15.849	16.094	0					56	22	3	0	0	0	0.0014593	1
ILSISADIETIGEILK	16	Unmodified	_ILSISADIETIGEILK_			0	0	0	sp	P61978	HNRPK_HUMAN	sp	P61978	HNRPK_HUMAN	sp	P61978	HNRPK_HUMAN	MULTI-MSMS	Circ1756	858.499	2	857.995	1713.98	68496.5	4.4256	0.0037971	-1.5531	-0.0013325	2.8725	0.0024646	857.994	70.878	0.17685	70.878	70.768	70.945	0					37	19	3	0	0	0	0.0078581	1
ILTATVDNANILLQIDNAR	19	Unmodified	_ILTATVDNANILLQIDNAR_			0	0	0	sp	Q04695	K1C17_HUMAN;CON__Q04695	sp	Q04695	K1C17_HUMAN	sp	Q04695	K1C17_HUMAN	MULTI-MSMS	Circ1756	690.052	3	690.051	2067.13	73773.5	2.6333	0.0018171	-1.3114	-0.00090493	1.3219	0.00091215	690.385	62.771	0.25209	62.771	62.654	62.907	7.1054e-15					67	27	3	0	0	0	0.00044626	1
ILTATVDNANVLLQIDNAR	19	Unmodified	_ILTATVDNANVLLQIDNAR_			0	0	0	sp	P02533	K1C14_HUMAN;CON__P02533	sp	P02533	K1C14_HUMAN	sp	P02533	K1C14_HUMAN	MULTI-MSMS	Circ1756	1027.57	2	1027.57	2053.12	60536.2	1.8781	0.0019299	0.099597	0.00010234	1.9777	0.0020323	1027.57	58.786	0.3889	58.786	58.595	58.984	0					152	39	5	0	0	0	7.6423e-10	1
ILYNPLQGQK	10	Unmodified	_ILYNPLQGQK_			0	0	0	sp	O00622	CCN1_HUMAN	sp	O00622	CCN1_HUMAN	sp	O00622	CCN1_HUMAN	MULTI-MSMS	Circ1756	587.335	2	587.335	1172.66	80621.3	1.4274	0.00083835	-0.71797	-0.00042169	0.7094	0.00041665	587.334	34.449	0.35717	34.449	34.265	34.622	0					98	41	3	0	0	0	0.0020054	1
IMKNEIQDLQTK	12	Oxidation (M)	_IM(ox)KNEIQDLQTK_	IM(1)KNEIQDLQTK	IM(48.42)KNEIQDLQTK	0	1	1	sp	P32455	GBP1_HUMAN	sp	P32455	GBP1_HUMAN	sp	P32455	GBP1_HUMAN	MULTI-MSMS	Circ1756	738.893	2	738.89	1475.77	68973.4	2.3762	0.0017558	0.50532	0.00037338	2.8815	0.0021291	738.89	26.223	0.33523	26.223	26.056	26.391	0					121	36	4	0	0	0	0.005487	1
INEILSNALK	10	Unmodified	_INEILSNALK_			0	0	0	sp	P52272	HNRPM_HUMAN	sp	P52272	HNRPM_HUMAN	sp	P52272	HNRPM_HUMAN	MULTI-MSMS	Circ1756	557.826	2	557.827	1113.64	85790.4	1.0376	0.00057883	-1.3172	-0.00073476	-0.27954	-0.00015594	557.826	49.109	0.33049	49.109	48.913	49.244	0					76	39	3	0	0	0	0.019994	1
IPAASAAAMNLASAR	15	Unmodified	_IPAASAAAMNLASAR_			0	0	0	sp	Q9UQ35	SRRM2_HUMAN	sp	Q9UQ35	SRRM2_HUMAN	sp	Q9UQ35	SRRM2_HUMAN	MULTI-MSMS	Circ1756	707.877	2	707.877	1413.74	74903.3	1.5255	0.0010799	-0.55915	-0.00039581	0.9664	0.00068409	707.877	34.482	0.30505	34.482	34.332	34.637	0					69	34	3	0	0	0	0.0069573	1
IPIEDGSGEVVLSR	14	Unmodified	_IPIEDGSGEVVLSR_			0	0	0	sp	P01024	CO3_HUMAN	sp	P01024	CO3_HUMAN	sp	P01024	CO3_HUMAN	MULTI-MSMS	Circ1756	735.895	2	735.894	1469.77	71647.7	1.6861	0.0012408	-0.78417	-0.00057707	0.90198	0.00066376	735.893	34.809	0.25732	34.809	34.645	34.902	0					48	32	2	0	0	0	0.0073332	1
IQDWYDK	7	Unmodified	_IQDWYDK_			0	0	0	sp	P35527	K1C9_HUMAN;CON__P35527	sp	P35527	K1C9_HUMAN	sp	P35527	K1C9_HUMAN	MULTI-MSMS	Circ1756	967.455	1	967.452	966.445	61616.8	3.1753	0.0030719	-0.65348	-0.00063221	2.5218	0.0024397	967.451	20.818	0.34816	20.818	20.63	20.979	0					86	36	3	0	0	0	0.017973	1
IQDWYDKK	8	Unmodified	_IQDWYDKK_			0	0	1	sp	P35527	K1C9_HUMAN;CON__P35527	sp	P35527	K1C9_HUMAN	sp	P35527	K1C9_HUMAN	MULTI-MSMS	Circ1756	548.278	2	548.277	1094.54	81943.4	4.181	0.0022923	-1.0072	-0.00055224	3.1737	0.0017401	548.277	15.707	0.32813	15.707	15.532	15.86	0					107	29	5	0	0	0	0.014864	1
IQDWYDKK	8	Unmodified	_IQDWYDKK_			0	0	1	sp	P35527	K1C9_HUMAN;CON__P35527	sp	P35527	K1C9_HUMAN	sp	P35527	K1C9_HUMAN	MULTI-MSMS	Circ1756	365.854	3	365.854	1094.54	100561	3.5702	0.0013062	-0.0011455	-4.1908e-07	3.5691	0.0013058	365.854	15.714	0.41354	15.714	15.455	15.869	0					115	37	5	0	0	0	0.020286	1
IQSGLGALSR	10	Unmodified	_IQSGLGALSR_			0	0	0	sp	Q969G5	CAVN3_HUMAN	sp	Q969G5	CAVN3_HUMAN	sp	Q969G5	CAVN3_HUMAN	MSMS	Circ1756	501.293	2	501.291	1000.57	NaN	NaN	NaN	NaN	NaN	NaN	NaN	NaN	23.128	1	23.128	22.628	23.628	0								0	0	0	4.8523e-20	1
IQSQFTDAQK	10	Unmodified	_IQSQFTDAQK_			0	0	0	sp	P15924	DESP_HUMAN	sp	P15924	DESP_HUMAN	sp	P15924	DESP_HUMAN	MULTI-MSMS	Circ1756	583.297	2	583.296	1164.58	80413.9	3.8027	0.0022181	-0.93517	-0.00054548	2.8675	0.0016726	583.295	14.911	0.19859	14.911	14.782	14.98	1.7764e-15					49	18	5	0	0	0	0.0014977	1
IRDWYQR	7	Unmodified	_IRDWYQR_			0	0	1	sp	P02533	K1C14_HUMAN;CON__P02533;CON__Q9Z2K1;CON__Q3ZAW8;sp	P08779	K1C16_HUMAN;CON__P08779;sp	Q04695	K1C17_HUMAN;CON__Q04695	sp	P02533	K1C14_HUMAN;sp	P08779	K1C16_HUMAN;sp	Q04695	K1C17_HUMAN	sp	P02533	K1C14_HUMAN	MULTI-MSMS	Circ1756	518.771	2	518.77	1035.53	83113.1	4.4145	0.0022901	-0.40572	-0.00021047	4.0087	0.0020796	518.769	15.904	0.28817	15.904	15.744	16.032	0
IRLENEIQTYR	11	Unmodified	_IRLENEIQTYR_			0	0	1	sp	P13645	K1C10_HUMAN;CON__P13645	sp	P13645	K1C10_HUMAN	sp	P13645	K1C10_HUMAN	MULTI-MSMS	Circ1756	717.889	2	717.889	1433.76	71600.8	3.8169	0.0027401	0.23483	0.00016858	4.0518	0.0029087	717.889	24.298	0.55174	24.298	24.071	24.623	0					252	62	6	0	0	0	2.9437e-91	2
IRLENEIQTYR	11	Unmodified	_IRLENEIQTYR_			0	0	1	sp	P13645	K1C10_HUMAN;CON__P13645	sp	P13645	K1C10_HUMAN	sp	P13645	K1C10_HUMAN	MULTI-MSMS	Circ1756	478.931	3	478.928	1433.76	87433.3	3.3042	0.0015825	0.15845	7.5887e-05	3.4626	0.0016583	478.928	24.297	0.56089	24.297	24.079	24.64	3.5527e-15					255	63	6	0	0	0	4.0461e-13	2
ISDEGIAYLVK	11	Unmodified	_ISDEGIAYLVK_			0	0	0	sp	P35249	RFC4_HUMAN	sp	P35249	RFC4_HUMAN	sp	P35249	RFC4_HUMAN	MULTI-MSMS	Circ1756	604.332	2	604.332	1206.65	77445.9	1.6146	0.00097574	-0.17076	-0.0001032	1.4438	0.00087254	604.332	42.549	0.38634	42.549	42.357	42.744	0					114	44	4	0	0	0	3.6602e-05	1
ISEDKNPDYR	10	Unmodified	_ISEDKNPDYR_			0	0	1	sp	P14923	PLAK_HUMAN	sp	P14923	PLAK_HUMAN	sp	P14923	PLAK_HUMAN	MULTI-MSMS	Circ1756	618.799	2	618.796	1235.58	76596.1	3.5082	0.0021709	-0.40492	-0.00025056	3.1033	0.0019203	618.796	11.661	0.1848	11.661	11.566	11.751	0					50	18	4	0	0	0	0.019358	1
ISGLIYEETR	10	Unmodified	_ISGLIYEETR_			0	0	0	sp	P62805	H4_HUMAN	sp	P62805	H4_HUMAN	sp	P62805	H4_HUMAN	MULTI-MSMS	Circ1756	590.814	2	590.814	1179.61	79819.9	0.50298	0.00029717	0.30209	0.00017848	0.80507	0.00047565	590.814	30.014	0.47613	30.014	29.845	30.321	0					99	54	3	0	0	0	0.0001633	1
ISGVGIDQPPYGIFVINQK	19	Unmodified	_ISGVGIDQPPYGIFVINQK_			0	0	0	sp	Q02413	DSG1_HUMAN	sp	Q02413	DSG1_HUMAN	sp	Q02413	DSG1_HUMAN	MULTI-MSMS	Circ1756	1023.56	2	1023.06	2044.1	59961.9	2.901	0.0029679	-0.16401	-0.0001678	2.737	0.0028001	1023.56	63.33	0.48593	63.33	63.081	63.567	-7.1054e-15					152	47	4	0	0	0	0.019054	1
ITITNDK	7	Unmodified	_ITITNDK_			0	0	0	sp	P11142	HSP7C_HUMAN;sp	P54652	HSP72_HUMAN;sp	P17066	HSP76_HUMAN	sp	P11142	HSP7C_HUMAN	sp	P11142	HSP7C_HUMAN	MSMS	Circ1756	402.728	2	402.727	803.439	NaN	NaN	NaN	NaN	NaN	NaN	NaN	NaN	14.199	1	14.199	13.699	14.699	0								0
ITITNDKGR	9	Unmodified	_ITITNDKGR_			0	0	1	sp	P11142	HSP7C_HUMAN;sp	P54652	HSP72_HUMAN;sp	P17066	HSP76_HUMAN	sp	P11142	HSP7C_HUMAN	sp	P11142	HSP7C_HUMAN	MULTI-SECPEP	Circ1756	509.591	2	509.288	1016.56	91455.1	3.3617	0.0017121	-0.80073	-0.0004078	2.561	0.0013043	509.288	12.238	0.16852	12.238	12.124	12.292	0					26	16	2	0
ITWLYDNTTGK	11	Unmodified	_ITWLYDNTTGK_			0	0	0	sp	Q08188	TGM3_HUMAN	sp	Q08188	TGM3_HUMAN	sp	Q08188	TGM3_HUMAN	MULTI-MSMS	Circ1756	656.333	2	656.333	1310.65	76753	1.2245	0.00080369	-0.032594	-2.1393e-05	1.1919	0.0007823	656.333	38.41	0.31431	38.41	38.259	38.573	-7.1054e-15					82	36	3	0	0	0	0.006145	1
IVATKPLYVALAQR	14	Unmodified	_IVATKPLYVALAQR_			0	0	1	sp	P11940	PABP1_HUMAN;sp	Q9H361	PABP3_HUMAN	sp	P11940	PABP1_HUMAN	sp	P11940	PABP1_HUMAN	MULTI-SECPEP	Circ1756	515.301	3	514.984	1541.93	86390.9	1.2322	0.00063457	-0.10507	-5.4109e-05	1.1272	0.00058046	514.984	37.215	0.3863	37.215	36.995	37.382	0					104	46	3	0	0	0
IYPVGYFTK	9	Unmodified	_IYPVGYFTK_			0	0	0	sp	Q15517	CDSN_HUMAN	sp	Q15517	CDSN_HUMAN	sp	Q15517	CDSN_HUMAN	MULTI-MSMS	Circ1756	544.295	2	544.295	1086.57	82946.4	0.92564	0.00050382	-0.092775	-5.0497e-05	0.83286	0.00045332	544.295	39.954	0.86258	39.954	39.589	40.452	0					267	103	3	0	0	0	0.0054812	2
KAFSAVDTDGNGTINAQELGAALK	24	Unmodified	_KAFSAVDTDGNGTINAQELGAALK_			0	0	1	sp	Q9NZT1	CALL5_HUMAN	sp	Q9NZT1	CALL5_HUMAN	sp	Q9NZT1	CALL5_HUMAN	MULTI-MSMS	Circ1756	798.079	3	797.743	2390.21	67538.8	1.7932	0.0014305	-0.28036	-0.00022366	1.5128	0.0012069	798.077	42.396	0.33241	42.396	42.231	42.563	0					158	38	5	0	0	0	0.02877	1
KALAAAGYDVEK	12	Unmodified	_KALAAAGYDVEK_			0	0	1	sp	P16403	H12_HUMAN;sp	P10412	H14_HUMAN;sp	P16402	H13_HUMAN;sp	P22492	H1T_HUMAN;sp	Q02539	H11_HUMAN	sp	P16403	H12_HUMAN	sp	P16403	H12_HUMAN	MULTI-MSMS	Circ1756	618.338	2	618.335	1234.66	76179.6	3.6673	0.0022676	-0.058773	-3.6342e-05	3.6085	0.0022313	618.335	15.128	0.31592	15.128	15.022	15.338	0
KALAAAGYDVEK	12	Unmodified	_KALAAAGYDVEK_			0	0	1	sp	P16403	H12_HUMAN;sp	P10412	H14_HUMAN;sp	P16402	H13_HUMAN;sp	P22492	H1T_HUMAN;sp	Q02539	H11_HUMAN	sp	P16403	H12_HUMAN	sp	P16403	H12_HUMAN	MULTI-MSMS	Circ1756	412.56	3	412.559	1234.66	94041.6	3.2559	0.0013433	-0.15593	-6.433e-05	3.1	0.0012789	412.559	15.134	0.31552	15.134	15.011	15.327	0
KDIENQYETQITQIEHEVSSSGQEVQSSAK	30	Unmodified	_KDIENQYETQITQIEHEVSSSGQEVQSSAK_			0	0	1	sp	P35527	K1C9_HUMAN;CON__P35527	sp	P35527	K1C9_HUMAN	sp	P35527	K1C9_HUMAN	MULTI-MSMS	Circ1756	849.161	4	848.908	3391.6	65861.7	1.5611	0.0013252	-0.62406	-0.00052977	0.937	0.00079542	849.409	48.87	0.46378	48.87	48.618	49.081	7.1054e-15					191	56	5	0	0	0	0.027681	1
KDIENQYETQITQIEHEVSSSGQEVQSSAK	30	Unmodified	_KDIENQYETQITQIEHEVSSSGQEVQSSAK_			0	0	1	sp	P35527	K1C9_HUMAN;CON__P35527	sp	P35527	K1C9_HUMAN	sp	P35527	K1C9_HUMAN	MULTI-MSMS	Circ1756	1131.88	3	1131.54	3391.6	58375.3	1.863	0.0021081	-0.76778	-0.00086877	1.0952	0.0012393	1131.87	48.897	0.37518	48.897	48.67	49.045	0					132	45	4	0	0	0	0.0053637	1
KDVDGAYMTK	10	Unmodified	_KDVDGAYMTK_			0	0	1	sp	P04264	K2C1_HUMAN;CON__P04264	sp	P04264	K2C1_HUMAN	sp	P04264	K2C1_HUMAN	MULTI-MSMS	Circ1756	564.275	2	564.274	1126.53	77832.7	3.1707	0.0017892	-0.20124	-0.00011355	2.9695	0.0016756	564.273	13.008	0.22646	13.008	12.889	13.116	0					71	23	4	0	0	0	0.0065577	1
KDVDNAYMIK	10	Unmodified	_KDVDNAYMIK_			0	0	1	sp	P35908	K22E_HUMAN;CON__P35908v2;CON__P35908	sp	P35908	K22E_HUMAN	sp	P35908	K22E_HUMAN	MULTI-MSMS	Circ1756	598.803	2	598.803	1195.59	77442.4	5.1182	0.0030648	3.2288	0.0019334	8.347	0.0049982	598.805	16.241	0.38766	16.241	16.117	16.505	0					84	38	3	0	0	0	0.0010745	1
KLISEVDSDGDGEISFQEFLTAAK	24	Unmodified	_KLISEVDSDGDGEISFQEFLTAAK_			0	0	1	sp	Q9NZT1	CALL5_HUMAN	sp	Q9NZT1	CALL5_HUMAN	sp	Q9NZT1	CALL5_HUMAN	MULTI-MSMS	Circ1756	867.434	3	867.097	2598.27	64778.3	2.3279	0.0020185	-0.22185	-0.00019236	2.106	0.0018262	867.431	61.544	0.39239	61.544	61.329	61.722	0					163	41	5	0	0	0	6.4726e-20	1
KLLEGEESR	9	Unmodified	_KLLEGEESR_			0	0	1	sp	P08670	VIME_HUMAN;sp	P08729	K2C7_HUMAN;CON__Q3KNV1;CON__P08729	sp	P08670	VIME_HUMAN;sp	P08729	K2C7_HUMAN	sp	P08729	K2C7_HUMAN	MULTI-SECPEP	Circ1756	530.771	2	530.785	1059.56	86095.4	3.7267	0.0019781	0.14855	7.8848e-05	3.8753	0.0020569	530.785	12.608	0.15835	12.608	12.501	12.659	0					29	15	3	0
KPLVIIAEDVDGEALSTLVLNR	22	Unmodified	_KPLVIIAEDVDGEALSTLVLNR_			0	0	1	sp	P10809	CH60_HUMAN	sp	P10809	CH60_HUMAN	sp	P10809	CH60_HUMAN	MULTI-MSMS	Circ1756	789.452	3	789.116	2364.33	69671.7	2.9857	0.0023561	-0.83097	-0.00065573	2.1548	0.0017004	789.45	65.649	0.27536	65.649	65.514	65.79	0					70	24	5	0	0	0	0.0020593	1
KQISNLQQSISDAEQR	16	Unmodified	_KQISNLQQSISDAEQR_			0	0	1	sp	P04264	K2C1_HUMAN;CON__P04264	sp	P04264	K2C1_HUMAN	sp	P04264	K2C1_HUMAN	MULTI-MSMS	Circ1756	615.992	3	615.654	1843.94	76142.6	2.6205	0.0016133	0.66698	0.00041063	3.2875	0.002024	615.988	20.946	0.4888	20.946	20.687	21.176	0					191	51	5	0	0	0	1.6118e-11	2
KQQLEVELR	9	Unmodified	_KQQLEVELR_			0	0	1	sp	P15924	DESP_HUMAN	sp	P15924	DESP_HUMAN	sp	P15924	DESP_HUMAN	MULTI-SECPEP	Circ1756	571.758	2	571.83	1141.65	84097.7	2.433	0.0013913	1.8419	0.0010533	4.2749	0.0024445	571.831	18.552	0.24115	18.552	18.409	18.65	0					51	27	3	0	0	0	0.029168	1
KVPQVSTPTLVEVSR	15	Unmodified	_KVPQVSTPTLVEVSR_			0	0	1	sp	P02768	ALBU_HUMAN;CON__P02768-1;CON__P02769	sp	P02768	ALBU_HUMAN;CON__P02769	sp	P02768	ALBU_HUMAN	MULTI-MSMS	Circ1756	547.317	3	547.317	1638.93	82005.2	1.3305	0.00072822	-0.73195	-0.00040061	0.59857	0.00032761	547.317	31.661	0.55787	31.661	31.349	31.907	3.5527e-15					291	66	6	0	0	0	1.1119e-27	2
KVPQVSTPTLVEVSR	15	Unmodified	_KVPQVSTPTLVEVSR_			0	0	1	sp	P02768	ALBU_HUMAN;CON__P02768-1;CON__P02769	sp	P02768	ALBU_HUMAN;CON__P02769	sp	P02768	ALBU_HUMAN	MULTI-MSMS	Circ1756	820.473	2	820.473	1638.93	67164.2	1.3355	0.0010957	-0.17861	-0.00014655	1.1569	0.00094919	820.472	31.656	0.4936	31.656	31.389	31.882	3.5527e-15					240	58	5	0	0	0	3.1623e-11	1
KYEDEINKR	9	Unmodified	_KYEDEINKR_			0	0	2	sp	P35908	K22E_HUMAN;CON__P35908v2;CON__P35908;sp	Q01546	K22O_HUMAN;sp	P12035	K2C3_HUMAN;CON__P12035;CON__Q01546;CON__Q3TTY5	sp	P35908	K22E_HUMAN;CON__Q3TTY5	sp	P35908	K22E_HUMAN	MULTI-MSMS	Circ1756	597.811	2	597.809	1193.6	78104.2	3.2865	0.0019647	-0.38594	-0.00023072	2.9006	0.001734	597.809	11.498	0.23409	11.498	11.367	11.601	0					94	25	5	0
LAADDFR	7	Unmodified	_LAADDFR_			0	0	0	sp	P02533	K1C14_HUMAN;CON__P02533;CON__Q6IFX2;CON__A2A4G1;CON__Q9Z2K1;CON__Q3ZAW8;sp	P08727	K1C19_HUMAN;CON__P08727;sp	P19012	K1C15_HUMAN;CON__P19012;CON__P19001;CON__P05784;CON__A2A5Y0;CON__Q92764;sp	P05783	K1C18_HUMAN;sp	Q14532	K1H2_HUMAN;CON__Q14532;sp	O76014	KRT37_HUMAN;CON__A2AB72;sp	Q92764	KRT35_HUMAN;sp	O76015	KRT38_HUMAN;CON__O76015;sp	O76013	KRT36_HUMAN;CON__O76013;CON__O76014;CON__REFSEQ:XP_986630;sp	P08779	K1C16_HUMAN;CON__P08779;sp	P13645	K1C10_HUMAN;CON__P13645;CON__P02535-1;sp	Q7Z3Y7	K1C28_HUMAN;CON__Q148H6;CON__Q7Z3Y7;sp	Q2M2I5	K1C24_HUMAN;CON__Q2M2I5;sp	Q04695	K1C17_HUMAN;CON__Q04695	sp	P02533	K1C14_HUMAN;sp	P08779	K1C16_HUMAN;sp	P13645	K1C10_HUMAN;sp	Q04695	K1C17_HUMAN	sp	P13645	K1C10_HUMAN
LADLTGPIIPK	11	Unmodified	_LADLTGPIIPK_			0	0	0	sp	P28289	TMOD1_HUMAN	sp	P28289	TMOD1_HUMAN	sp	P28289	TMOD1_HUMAN	MULTI-MSMS	Circ1756	569.348	2	569.348	1136.68	82929.6	2.1314	0.0012135	-1.5481	-0.00088138	0.58331	0.00033211	569.347	44.043	0.25027	44.043	43.929	44.179	0					55	31	2	0	0	0	0.010283	1
LAELEEALQK	10	Unmodified	_LAELEEALQK_			0	0	0	sp	P13647	K2C5_HUMAN;CON__P13647	sp	P13647	K2C5_HUMAN	sp	P13647	K2C5_HUMAN	MULTI-MSMS	Circ1756	572.319	2	572.316	1142.62	80442.5	1.1866	0.00067909	-0.52121	-0.0002983	0.66535	0.00038079	572.316	32.311	0.46494	32.311	32.051	32.516	0					178	55	4	0	0	0	5.3827e-16	3
LALDLEIATYR	11	Unmodified	_LALDLEIATYR_			0	0	0	sp	P04264	K2C1_HUMAN;CON__P04264	sp	P04264	K2C1_HUMAN	sp	P04264	K2C1_HUMAN	MULTI-MSMS	Circ1756	639.359	2	639.359	1276.7	76078.1	0.87516	0.00055954	0.42181	0.00026969	1.297	0.00082923	639.359	55.778	0.71603	55.778	55.5	56.216	7.1054e-15					304	76	6	0	0	0	2.2857e-111	2
LALDVEIATYRK	12	Unmodified	_LALDVEIATYRK_			0	0	1	sp	P35908	K22E_HUMAN;CON__P35908v2;CON__P35908;sp	Q01546	K22O_HUMAN;sp	P12035	K2C3_HUMAN;CON__P12035;CON__Q01546;CON__P07744;sp	P13647	K2C5_HUMAN;CON__P13647;CON__P04259;sp	P48668	K2C6C_HUMAN;sp	P02538	K2C6A_HUMAN;CON__P48668;CON__P02538;sp	O95678	K2C75_HUMAN;CON__O95678	sp	P35908	K22E_HUMAN;sp	P13647	K2C5_HUMAN;CON__P04259	sp	P35908	K22E_HUMAN	MULTI-MSMS	Circ1756	696.399	2	696.398	1390.78	72984.1	1.2828	0.00089333	-0.38349	-0.00026706	0.8993	0.00062627	696.398	38.314	0.33657	38.314	38.172
LAQLEAALQQAK	12	Unmodified	_LAQLEAALQQAK_			0	0	0	sp	Q6KB66	K2C80_HUMAN;CON__Q6KB66-1	sp	Q6KB66	K2C80_HUMAN	sp	Q6KB66	K2C80_HUMAN	MULTI-MSMS	Circ1756	642.872	2	642.37	1282.72	77321.4	1.6799	0.0010791	-0.96203	-0.00061798	0.71789	0.00046115	642.369	34.886	0.29574	34.886	34.744	35.04	0					66	36	2	0	0	0	7.9011e-07	2
LASMLETLR	9	Oxidation (M)	_LASM(ox)LETLR_	LASM(1)LETLR	LASM(41.88)LETLR	0	1	0	sp	Q969G5	CAVN3_HUMAN	sp	Q969G5	CAVN3_HUMAN	sp	Q969G5	CAVN3_HUMAN	MULTI-SECPEP	Circ1756	524.712	2	525.287	1048.56	84959.8	4.2959	0.0022566	1.0616	0.00055763	5.3575	0.0028142	525.287	25.029	0.21579	25.029	24.875	25.091	0					41	23	2	0	0	0	0.0077114	1
LASYLDK	7	Unmodified	_LASYLDK_			0	0	0	sp	P35527	K1C9_HUMAN;CON__P35527;sp	Q99456	K1C12_HUMAN;CON__Q99456;sp	P02533	K1C14_HUMAN;CON__P02533;CON__A2A4G1;sp	P08727	K1C19_HUMAN;CON__P08727;sp	P19012	K1C15_HUMAN;CON__P19012;CON__P19001;CON__P05784;sp	P08779	K1C16_HUMAN;CON__P08779;sp	P13645	K1C10_HUMAN;CON__P13645;sp	Q04695	K1C17_HUMAN;CON__Q04695	sp	P35527	K1C9_HUMAN;sp	P02533	K1C14_HUMAN;sp	P08779	K1C16_HUMAN;sp	P13645	K1C10_HUMAN;sp	Q04695	K1C17_HUMAN	sp	P35527	K1C9_HUMAN	MULTI-MSMS	Circ1756	405.224	2	405.224	808.433	95599.6	2.0717	0.00083951	1.5864
LASYLDK	7	Unmodified	_LASYLDK_			0	0	0	sp	P35527	K1C9_HUMAN;CON__P35527;sp	Q99456	K1C12_HUMAN;CON__Q99456;sp	P02533	K1C14_HUMAN;CON__P02533;CON__A2A4G1;sp	P08727	K1C19_HUMAN;CON__P08727;sp	P19012	K1C15_HUMAN;CON__P19012;CON__P19001;CON__P05784;sp	P08779	K1C16_HUMAN;CON__P08779;sp	P13645	K1C10_HUMAN;CON__P13645;sp	Q04695	K1C17_HUMAN;CON__Q04695	sp	P35527	K1C9_HUMAN;sp	P02533	K1C14_HUMAN;sp	P08779	K1C16_HUMAN;sp	P13645	K1C10_HUMAN;sp	Q04695	K1C17_HUMAN	sp	P35527	K1C9_HUMAN	MULTI-SECPEP	Circ1756	809.093	1	809.44	808.433	67369.7	2.6073	0.0021104	2.0461
LASYLDKVQALEEANNDLENK	21	Unmodified	_LASYLDKVQALEEANNDLENK_			0	0	1	sp	P35527	K1C9_HUMAN;CON__P35527	sp	P35527	K1C9_HUMAN	sp	P35527	K1C9_HUMAN	MULTI-MSMS	Circ1756	793.407	3	793.068	2376.18	67748.7	1.9802	0.0015704	1.5727	0.0012473	3.5529	0.0028177	793.403	45.715	0.53073	45.715	45.406	45.936	0					315	60	7	0	0	0	7.0869e-101	1
LAVYIDR	7	Unmodified	_LAVYIDR_			0	0	0	sp	P02545	LMNA_HUMAN	sp	P02545	LMNA_HUMAN	sp	P02545	LMNA_HUMAN	MULTI-MSMS	Circ1756	425.245	2	425.245	848.476	95586	1.1442	0.00048656	-0.73069	-0.00031072	0.41348	0.00017583	425.245	26.517	0.22128	26.517	26.373	26.594	0					41	25	3	0	0	0	0.020339	1
LDSELKNMQDMVEDYR	16	2 Oxidation (M)	_LDSELKNM(ox)QDM(ox)VEDYR_	LDSELKNM(1)QDM(1)VEDYR	LDSELKNM(41.55)QDM(41.55)VEDYR	0	2	1	sp	P04264	K2C1_HUMAN;CON__P04264	sp	P04264	K2C1_HUMAN	sp	P04264	K2C1_HUMAN	MULTI-MSMS	Circ1756	673.634	3	673.3	2016.88	73424.9	2.7759	0.001869	0.23966	0.00016136	3.0155	0.0020303	673.634	18.517	0.5304	18.517	18.198	18.728	0					248	58	5	0	0	0	0.0025127	1
LDTSEVVFNSK	11	Unmodified	_LDTSEVVFNSK_			0	0	0	sp	P47929	LEG7_HUMAN	sp	P47929	LEG7_HUMAN	sp	P47929	LEG7_HUMAN	MULTI-MSMS	Circ1756	619.819	2	619.817	1237.62	81490.1	1.3345	0.00082712	1.0721	0.00066452	2.4066	0.0014916	619.818	29.332	0.26809	29.332	29.179	29.447	0					67	30	3	0	0	0	2.9046e-05	1
LEANHGLLVAR	11	Unmodified	_LEANHGLLVAR_			0	0	0	sp	Q969G5	CAVN3_HUMAN	sp	Q969G5	CAVN3_HUMAN	sp	Q969G5	CAVN3_HUMAN	MULTI-MSMS	Circ1756	596.845	2	596.843	1191.67	78577.1	2.6059	0.0015553	-1.0952	-0.00065367	1.5107	0.00090162	596.843	20.12	0.27361	20.12	20	20.274	0					76	28	3	0	0	0	0.0048349	1
LEAQEQAFLAR	11	Unmodified	_LEAQEQAFLAR_			0	0	0	sp	Q5T3I0	GPTC4_HUMAN	sp	Q5T3I0	GPTC4_HUMAN	sp	Q5T3I0	GPTC4_HUMAN	MULTI-MSMS	Circ1756	638.34	2	638.338	1274.66	75789.2	1.5367	0.00098091	-0.48047	-0.0003067	1.0562	0.00067421	638.338	29.233	0.36904	29.233	29.036	29.405	3.5527e-15					123	41	4	0	0	0	4.9727e-05	1
LEAVQYK	7	Unmodified	_LEAVQYK_			0	0	0	sp	P01040	CYTA_HUMAN	sp	P01040	CYTA_HUMAN	sp	P01040	CYTA_HUMAN	MULTI-MSMS	Circ1756	425.737	2	425.737	849.46	92695.3	2.9855	0.001271	-0.60263	-0.00025656	2.3829	0.0010145	425.737	15.539	0.22102	15.539	15.411	15.632	1.7764e-15					57	20	4	0	0	0	0.012323	1
LEDVLPLAFTR	11	Unmodified	_LEDVLPLAFTR_			0	0	0	sp	Q5SSJ5	HP1B3_HUMAN	sp	Q5SSJ5	HP1B3_HUMAN	sp	Q5SSJ5	HP1B3_HUMAN	MULTI-MSMS	Circ1756	637.362	2	637.361	1272.71	77075.7	2.0473	0.0013049	-0.37672	-0.0002401	1.6706	0.0010648	637.361	61.557	0.32511	61.557	61.357	61.683	0					82	34	3	0	0	0	0.0001729	1
LELQGPR	7	Unmodified	_LELQGPR_			0	0	0	sp	P19338	NUCL_HUMAN	sp	P19338	NUCL_HUMAN	sp	P19338	NUCL_HUMAN	MULTI-MSMS	Circ1756	406.737	2	406.735	811.455	95656.1	1.9737	0.00080275	1.2379	0.00050352	3.2116	0.0013063	406.735	18.097	0.27936	18.097	17.963	18.242	0					52	31	2	0	0	0	0.0059199	1
LENEIQTYR	9	Unmodified	_LENEIQTYR_			0	0	0	sp	P13645	K1C10_HUMAN;CON__P13645;CON__P02535-1	sp	P13645	K1C10_HUMAN	sp	P13645	K1C10_HUMAN	MULTI-MSMS	Circ1756	583.299	2	583.296	1164.58	79101.9	2.1848	0.0012744	2.4879	0.0014512	4.6728	0.0027256	583.298	17.909	0.56571	17.909	17.624	18.19	0					205	62	5	0	0	0	5.5356e-45	2
LFIGGLNVQTSESGLR	16	Unmodified	_LFIGGLNVQTSESGLR_			0	0	0	sp	Q13151	ROA0_HUMAN	sp	Q13151	ROA0_HUMAN	sp	Q13151	ROA0_HUMAN	MULTI-MSMS	Circ1756	846.463	2	845.96	1689.9	65597.3	1.3126	0.0011104	0.6477	0.00054793	1.9603	0.0016584	845.96	52.479	0.35838	52.479	52.275	52.634	0					131	38	4	0	0	0	0.0044136	1
LFIGGLSFETTDESLR	16	Unmodified	_LFIGGLSFETTDESLR_			0	0	0	sp	P09651	ROA1_HUMAN;sp	Q32P51	RA1L2_HUMAN	sp	P09651	ROA1_HUMAN	sp	P09651	ROA1_HUMAN	MULTI-MSMS	Circ1756	892.96	2	892.957	1783.9	65537.2	2.8258	0.0025233	-1.0005	-0.00089336	1.8253	0.0016299	892.956	63.656	0.38906	63.656	63.386	63.775	0					111	38	4	0	0	0
LFIGGLSFETTEESLR	16	Unmodified	_LFIGGLSFETTEESLR_			0	0	0	sp	P22626	ROA2_HUMAN	sp	P22626	ROA2_HUMAN	sp	P22626	ROA2_HUMAN	MULTI-MSMS	Circ1756	899.967	2	899.965	1797.91	65240.4	2.9287	0.0026357	-0.21708	-0.00019536	2.7116	0.0024403	900.466	64.057	0.23157	64.057	63.924	64.156	0					52	22	3	0	0	0	0.0072658	1
LFVGGLK	7	Unmodified	_LFVGGLK_			0	0	0	sp	Q13151	ROA0_HUMAN	sp	Q13151	ROA0_HUMAN	sp	Q13151	ROA0_HUMAN	MULTI-MSMS	Circ1756	367.233	2	367.234	732.453	103157	0.64142	0.00023555	-0.76357	-0.00028041	-0.12215	-4.4856e-05	367.234	31.534	0.35018	31.534	31.349	31.7	0					81	41	3	0	0	0	0.032022	1
LGEYGFQNALIVR	13	Unmodified	_LGEYGFQNALIVR_			0	0	0	CON__P02769	CON__P02769	CON__P02769	MULTI-MSMS	Circ1756	740.403	2	740.401	1478.79	71192	1.2546	0.00092888	0.30565	0.0002263	1.5602	0.0011552	740.401	50.976	0.5772	50.976	50.589	51.166	0					143	62	3	0	0	0	0.0063267	2	15027	57.598	42.908	1	510830
LGGAGMER	8	Unmodified	_LGGAGMER_			0	0	0	sp	P52272	HNRPM_HUMAN	sp	P52272	HNRPM_HUMAN	sp	P52272	HNRPM_HUMAN	MULTI-MSMS	Circ1756	395.698	2	395.697	789.38	97878.1	3.0153	0.0011932	-0.76116	-0.00030119	2.2542	0.00089197	395.697	13.056	0.3788	13.056	12.843	13.222	-1.7764e-15					105	40	5	0	0	0	0.0064186	1
LGGLRPESPESLTSVSR	17	Unmodified	_LGGLRPESPESLTSVSR_			0	0	1	sp	Q9H6F5	CCD86_HUMAN	sp	Q9H6F5	CCD86_HUMAN	sp	Q9H6F5	CCD86_HUMAN	MULTI-MSMS	Circ1756	595.992	3	595.655	1783.94	78127.3	1.2463	0.00074238	0.34618	0.0002062	1.5925	0.00094858	595.655	29.201	0.40122	29.201	28.976	29.377	0					169	45	5	0	0	0	5.7496e-08	1
LGHPDTLNQGEFK	13	Unmodified	_LGHPDTLNQGEFK_			0	0	0	sp	P06702	S10A9_HUMAN	sp	P06702	S10A9_HUMAN	sp	P06702	S10A9_HUMAN	MULTI-MSMS	Circ1756	485.912	3	485.912	1454.72	87300.3	2.2064	0.0010721	-0.089097	-4.3293e-05	2.1173	0.0010288	486.246	17.481	0.35614	17.481	17.286	17.642	0					134	39	5	0	0	0	0.0026288	1
LGKDAVEDLESVGK	14	Unmodified	_LGKDAVEDLESVGK_			0	0	1	sp	P81605	DCD_HUMAN	sp	P81605	DCD_HUMAN	sp	P81605	DCD_HUMAN	MULTI-MSMS	Circ1756	730.386	2	730.386	1458.76	71290.6	0.88559	0.00064682	0.37663	0.00027509	1.2622	0.00092191	730.386	29.946	0.65766	29.946	29.517	30.175	0					263	77	5	0	0	0	2.6413e-30	1
LGKDAVEDLESVGK	14	Unmodified	_LGKDAVEDLESVGK_			0	0	1	sp	P81605	DCD_HUMAN	sp	P81605	DCD_HUMAN	sp	P81605	DCD_HUMAN	MULTI-MSMS	Circ1756	487.259	3	487.259	1458.76	87238.3	0.48106	0.0002344	-0.21412	-0.00010433	0.26695	0.00013007	487.259	29.947	0.52003	29.947	29.655	30.175	0					237	60	5	0	0	0	6.838e-08	1
LHNAIEGGTQLSR	13	Unmodified	_LHNAIEGGTQLSR_			0	0	0	sp	O60832	DKC1_HUMAN	sp	O60832	DKC1_HUMAN	sp	O60832	DKC1_HUMAN	MULTI-MSMS	Circ1756	465.918	3	465.916	1394.73	87330.6	2.9433	0.0013714	-0.52035	-0.00024244	2.423	0.0011289	465.916	15.145	0.21649	15.145	15.001	15.218	0					70	21	4	0	0	0	2.3264e-07	1
LHNAIEGGTQLSR	13	Unmodified	_LHNAIEGGTQLSR_			0	0	0	sp	O60832	DKC1_HUMAN	sp	O60832	DKC1_HUMAN	sp	O60832	DKC1_HUMAN	MULTI-MSMS	Circ1756	698.374	2	698.371	1394.73	70526.5	3.9132	0.0027329	-0.15343	-0.00010715	3.7598	0.0026257	698.37	15.143	0.23774	15.143	15.001	15.239	0					70	23	4	0	0	0	7.9887e-05	1
LIEDKPR	7	Unmodified	_LIEDKPR_			0	0	1	sp	Q13247	SRSF6_HUMAN	sp	Q13247	SRSF6_HUMAN	sp	Q13247	SRSF6_HUMAN	MULTI-MSMS	Circ1756	435.757	2	435.756	869.497	91642.1	3.0527	0.0013302	-0.95475	-0.00041604	2.098	0.0009142	435.755	11.525	0.1866	11.525	11.43	11.616	0					51	20	3	0	0	0	0.021299	1
LIEVDDER	8	Unmodified	_LIEVDDER_			0	0	0	sp	P62753	RS6_HUMAN	sp	P62753	RS6_HUMAN	sp	P62753	RS6_HUMAN	MULTI-SECPEP	Circ1756	494.289	2	494.751	987.487	88609.9	2.4985	0.0012361	-1.5979	-0.00079056	0.90057	0.00044556	494.75	18.373	0.20334	18.373	18.242	18.445	-3.5527e-15					36	21	2	0	0	0	0.0066225	1
LINKPGPDTFPDYGDVLR	18	Unmodified	_LINKPGPDTFPDYGDVLR_			0	0	1	sp	Q9UER7	DAXX_HUMAN	sp	Q9UER7	DAXX_HUMAN	sp	Q9UER7	DAXX_HUMAN	MULTI-MSMS	Circ1756	673.019	3	673.018	2016.03	75962.5	2.4793	0.0016686	-1.4256	-0.00095947	1.0536	0.00070912	673.351	44.225	0.21873	44.225	44.145	44.363	-7.1054e-15					52	25	3	0	0	0	0.021674	1
LISQIVSSITASLR	14	Unmodified	_LISQIVSSITASLR_			0	0	0	sp	Q9BQE3	TBA1C_HUMAN;sp	P68363	TBA1B_HUMAN;sp	Q9H853	TBA4B_HUMAN;sp	P68366	TBA4A_HUMAN;sp	Q9NY65	TBA8_HUMAN	sp	Q9BQE3	TBA1C_HUMAN	sp	Q9BQE3	TBA1C_HUMAN	MULTI-MSMS	Circ1756	744.445	2	744.443	1486.87	71596.5	3.632	0.0027038	-1.5142	-0.0011272	2.1178	0.0015766	744.442	67.785	0.24354	67.785	67.619	67.862	0
LISWYDNEFGYSNR	14	Unmodified	_LISWYDNEFGYSNR_			0	0	0	sp	P04406	G3P_HUMAN	sp	P04406	G3P_HUMAN	sp	P04406	G3P_HUMAN	MULTI-SECPEP	Circ1756	882.409	2	882.405	1762.8	67072.5	1.4605	0.0012888	1.858	0.0016395	3.3185	0.0029282	882.408	50.464	0.23407	50.464	50.378	50.612	0					54	29	3	0	0	0	0.010095	1
LIVTQTMK	8	Unmodified	_LIVTQTMK_			0	0	0	CON__P02754	CON__P02754	CON__P02754	MULTI-MSMS	Circ1756	467.276	2	467.276	932.536	89363.8	1.8915	0.00088387	-0.3481	-0.00016266	1.5434	0.00072122	467.275	21.375	0.37133	21.375	21.184	21.555	-3.5527e-15					98	38	4	0	0	0	0.003052	1	6502	95.352	47.609	1	2452100
LLEAQIATGGIIDPK	15	Unmodified	_LLEAQIATGGIIDPK_			0	0	0	sp	P15924	DESP_HUMAN	sp	P15924	DESP_HUMAN	sp	P15924	DESP_HUMAN	MULTI-MSMS	Circ1756	769.944	2	769.943	1537.87	69380	1.5832	0.001219	-0.70833	-0.00054538	0.87491	0.00067363	769.942	47.92	0.36796	47.92	47.73	48.098	0					134	43	4	0	0	0	0.00094151	1
LLLLGAGESGK	11	Unmodified	_LLLLGAGESGK_			0	0	0	sp	P11488	GNAT1_HUMAN;sp	P63096	GNAI1_HUMAN;sp	P19087	GNAT2_HUMAN;sp	P09471	GNAO_HUMAN;sp	P08754	GNAI3_HUMAN;sp	A8MTJ3	GNAT3_HUMAN;sp	P04899	GNAI2_HUMAN;sp	P38405	GNAL_HUMAN;sp	P63092	GNAS2_HUMAN;sp	Q5JWF2	GNAS1_HUMAN	sp	P11488	GNAT1_HUMAN	sp	P11488	GNAT1_HUMAN	MULTI-MSMS	Circ1756	529.818	2	529.316	1056.62	83976.7	1.1492	0.00060828	-0.90338	-0.00047818	0.24579	0.0001301	529.316
LLQDSVDFSLADAINTEFK	19	Unmodified	_LLQDSVDFSLADAINTEFK_			0	0	0	sp	P08670	VIME_HUMAN	sp	P08670	VIME_HUMAN	sp	P08670	VIME_HUMAN	MULTI-MSMS	Circ1756	1063.54	2	1063.54	2125.06	57925.9	3.7966	0.0040378	-1.277	-0.0013582	2.5195	0.0026796	1064.04	67.11	0.20525	67.11	66.992	67.198	0					70	19	5	0	0	0	0.0052265	1
LLQDSVDFSLADAINTEFK	19	Unmodified	_LLQDSVDFSLADAINTEFK_			0	0	0	sp	P08670	VIME_HUMAN	sp	P08670	VIME_HUMAN	sp	P08670	VIME_HUMAN	MULTI-MSMS	Circ1756	709.361	3	709.36	2125.06	70922.5	3.1293	0.0022198	-1.0974	-0.00077846	2.0319	0.0014413	709.694	67.122	0.16021	67.122	67.028	67.188	0					53	15	4	0	0	0	0.014579	1
LLQLQEQMR	9	Unmodified	_LLQLQEQMR_			0	0	0	sp	P15924	DESP_HUMAN	sp	P15924	DESP_HUMAN	sp	P15924	DESP_HUMAN	MULTI-MSMS	Circ1756	579.819	2	579.819	1157.62	78466.4	0.45549	0.0002641	-0.11176	-6.4803e-05	0.34373	0.0001993	579.819	30.51	0.36157	30.51	30.321	30.683	3.5527e-15					98	41	3	0	0	0	0.00033852	2
LLRDYQELMNTK	12	Unmodified	_LLRDYQELMNTK_			0	0	1	sp	P04264	K2C1_HUMAN;CON__P04264;CON__Q3TTY5	sp	P04264	K2C1_HUMAN;CON__Q3TTY5	sp	P04264	K2C1_HUMAN	MULTI-MSMS	Circ1756	762.9	2	762.398	1522.78	69091.2	0.75396	0.00057482	-0.29988	-0.00022863	0.45407	0.00034619	762.398	30.66	0.47522	30.66	30.419	30.894	0					213	56	5	0	0	0	4.6137e-06	1
LLTPTHSFLAR	11	Unmodified	_LLTPTHSFLAR_			0	0	0	sp	Q14244	MAP7_HUMAN	sp	Q14244	MAP7_HUMAN	sp	Q14244	MAP7_HUMAN	MULTI-MSMS	Circ1756	628.362	2	628.362	1254.71	78913.1	0.95172	0.00059803	-0.56773	-0.00035674	0.384	0.00024129	628.361	31.363	0.28339	31.363	31.221	31.504	0					82	33	3	0	0	0	0.00038357	1
LLWTTSR	7	Unmodified	_LLWTTSR_			0	0	0	sp	P14923	PLAK_HUMAN;sp	P35222	CTNB1_HUMAN	sp	P14923	PLAK_HUMAN	sp	P14923	PLAK_HUMAN	MULTI-MSMS	Circ1756	438.75	2	438.751	875.487	92534.9	0.44603	0.0001957	-0.15671	-6.8758e-05	0.28932	0.00012694	438.75	31.22	0.39879	31.22	31.017	31.416	3.5527e-15					110	48	3	0	0	0
LNDLEDALQQAK	12	Unmodified	_LNDLEDALQQAK_			0	0	0	sp	P04264	K2C1_HUMAN;CON__P04264	sp	P04264	K2C1_HUMAN	sp	P04264	K2C1_HUMAN	MULTI-MSMS	Circ1756	679.354	2	679.352	1356.69	73256.5	1.7956	0.0012198	-0.035628	-2.4204e-05	1.76	0.0011956	679.351	35.896	0.60033	35.896	35.569	36.169	0					286	72	5	0	0	0	6.3679e-99	2
LNDLEDALQQAKEDLAR	17	Unmodified	_LNDLEDALQQAKEDLAR_			0	0	1	sp	P04264	K2C1_HUMAN;CON__P04264	sp	P04264	K2C1_HUMAN	sp	P04264	K2C1_HUMAN	MULTI-MSMS	Circ1756	648.001	3	648.001	1940.98	75430.2	0.99105	0.0006422	-0.18655	-0.00012088	0.8045	0.00052132	648.001	56.461	0.55781	56.461	56.147	56.705	-7.1054e-15					244	59	5	0	0	0	1.775e-15	2
LNDSILQATEQR	12	Unmodified	_LNDSILQATEQR_			0	0	0	sp	P15924	DESP_HUMAN	sp	P15924	DESP_HUMAN	sp	P15924	DESP_HUMAN	MULTI-MSMS	Circ1756	694.364	2	694.362	1386.71	72228.7	0.77962	0.00054134	0.18242	0.00012666	0.96203	0.000668	694.363	30.502	0.37412	30.502	30.283	30.657	-3.5527e-15					129	43	4	0	0	0	7.5935e-07	1
LNEIVGNEDTVSR	13	Unmodified	_LNEIVGNEDTVSR_			0	0	0	sp	P35250	RFC2_HUMAN	sp	P35250	RFC2_HUMAN	sp	P35250	RFC2_HUMAN	MULTI-MSMS	Circ1756	723.367	2	723.365	1444.72	71313.2	2.6443	0.0019128	-0.58401	-0.00042245	2.0603	0.0014904	723.365	20.83	0.31942	20.83	20.65	20.97	0					111	33	4	0	0	0	1.1774e-06	1
LNTIPLFVQLLYSSVENIQR	20	Unmodified	_LNTIPLFVQLLYSSVENIQR_			0	0	0	sp	P14923	PLAK_HUMAN	sp	P14923	PLAK_HUMAN	sp	P14923	PLAK_HUMAN	MULTI-MSMS	Circ1756	783.442	3	783.106	2346.29	71210.6	4.5894	0.003594	-0.9383	-0.00073479	3.6511	0.0028592	783.439	72.633	0.098621	72.633	72.565	72.664	0					17	7	4	0	0	0	0.0082273	1
LNVITVGPR	9	Unmodified	_LNVITVGPR_			0	0	0	sp	P04040	CATA_HUMAN	sp	P04040	CATA_HUMAN	sp	P04040	CATA_HUMAN	MULTI-MSMS	Circ1756	484.798	2	484.798	967.581	88110.9	0.31682	0.00015359	-8.4217e-05	-4.0828e-08	0.31674	0.00015355	484.798	31.131	0.27094	31.131	30.99	31.261	0					55	33	2	0	0	0	0.0014593	1
LPLQDVYK	8	Unmodified	_LPLQDVYK_			0	0	0	sp	Q5VTE0	EF1A3_HUMAN;sp	P68104	EF1A1_HUMAN;sp	Q05639	EF1A2_HUMAN	sp	Q5VTE0	EF1A3_HUMAN	sp	Q5VTE0	EF1A3_HUMAN	MULTI-MSMS	Circ1756	488.279	2	488.279	974.544	89046.6	0.20071	9.8004e-05	0.53513	0.00026129	0.73584	0.0003593	488.279	30.533	0.45409	30.533	30.256	30.71	0					91	52	2	0
LPSGLPVSLLTLYLDNNK	18	Unmodified	_LPSGLPVSLLTLYLDNNK_			0	0	0	sp	P51884	LUM_HUMAN;CON__Q05443	sp	P51884	LUM_HUMAN	sp	P51884	LUM_HUMAN	MULTI-MSMS	Circ1756	979.057	2	979.054	1956.09	63265.1	4.5781	0.0044822	-2.1754	-0.0021298	2.4027	0.0023524	979.052	70.963	0.209	70.963	70.87	71.079	-1.4211e-14					54	21	3	0	0	0	0.0062632	1
LPTIDPNTR	9	Unmodified	_LPTIDPNTR_			0	0	0	sp	Q9BZE4	GTPB4_HUMAN	sp	Q9BZE4	GTPB4_HUMAN	sp	Q9BZE4	GTPB4_HUMAN	MSMS	Circ1756	513.785	2	513.783	1025.55	NaN	NaN	NaN	NaN	NaN	NaN	NaN	NaN	23.989	1	23.989	23.489	24.489	0								0	0	0	0.012118	1
LQGEIAHVKK	10	Unmodified	_LQGEIAHVKK_			0	0	1	sp	P35908	K22E_HUMAN;CON__P35908v2;CON__P35908	sp	P35908	K22E_HUMAN	sp	P35908	K22E_HUMAN	MULTI-MSMS	Circ1756	561.837	2	561.835	1121.66	80630.6	3.3283	0.0018699	-0.11643	-6.5415e-05	3.2118	0.0018045	561.835	11.692	0.17855	11.692	11.593	11.772	0					57	19	4	0	0	0	0.00094937	1
LQQNQSWTVK	10	Unmodified	_LQQNQSWTVK_			0	0	0	sp	Q6ZVX7	FBX50_HUMAN	sp	Q6ZVX7	FBX50_HUMAN	sp	Q6ZVX7	FBX50_HUMAN	MULTI-SECPEP	Circ1756	616.295	2	616.325	1230.64	78959.1	2.3531	0.0014502	-0.56947	-0.00035098	1.7836	0.0010993	616.325	18.24	0.29184	18.24	18.099	18.391	0					78	31	3	0	0	0	0.0013926	1
LRAEIDNVK	9	Unmodified	_LRAEIDNVK_			0	0	1	sp	P13647	K2C5_HUMAN;CON__P13647	sp	P13647	K2C5_HUMAN	sp	P13647	K2C5_HUMAN	MULTI-MSMS	Circ1756	529.305	2	529.304	1056.59	84542.7	4.8192	0.0025508	0.25646	0.00013575	5.0757	0.0026866	529.304	14.654	0.21063	14.654	14.52	14.73	0					35	16	3	0	0	0	0.022774	1
LRSEIDNVK	9	Unmodified	_LRSEIDNVK_			0	0	1	sp	P04264	K2C1_HUMAN;CON__P04264	sp	P04264	K2C1_HUMAN	sp	P04264	K2C1_HUMAN	MULTI-MSMS	Circ1756	537.305	2	537.301	1072.59	80531.7	4.3334	0.0023283	-1.0886	-0.00058489	3.2448	0.0017434	537.301	13.66	0.37082	13.66	13.443	13.814	0					139	37	6	0	0	0	0.001238	1
LRSEIDNVK	9	Unmodified	_LRSEIDNVK_			0	0	1	sp	P04264	K2C1_HUMAN;CON__P04264	sp	P04264	K2C1_HUMAN	sp	P04264	K2C1_HUMAN	MULTI-MSMS	Circ1756	358.538	3	358.537	1072.59	98845.3	3.6596	0.0013121	-0.48866	-0.0001752	3.1709	0.0011369	358.536	13.654	0.38616	13.654	13.513	13.899	0					85	38	4	0	0	0	0.0010099	1
LRSEIDNVKK	10	Unmodified	_LRSEIDNVKK_			0	0	2	sp	P04264	K2C1_HUMAN;CON__P04264	sp	P04264	K2C1_HUMAN	sp	P04264	K2C1_HUMAN	MULTI-MSMS	Circ1756	401.237	3	401.235	1200.68	95778.2	3.2873	0.001319	0.90065	0.00036137	4.188	0.0016804	401.236	11.868	0.3993	11.868	11.716	12.116	0					142	39	7	0	0	0	1.6827e-09	1
LRSEIDNVKK	10	Unmodified	_LRSEIDNVKK_			0	0	2	sp	P04264	K2C1_HUMAN;CON__P04264	sp	P04264	K2C1_HUMAN	sp	P04264	K2C1_HUMAN	MULTI-MSMS	Circ1756	301.179	4	301.178	1200.68	109833	3.0445	0.00091693	0.76112	0.00022923	3.8056	0.0011462	301.178	11.856	0.24315	11.856	11.734	11.977	0					84	23	5	0	0	0	0.00028075	1
LSEDYGVLK	9	Unmodified	_LSEDYGVLK_			0	0	0	sp	P32119	PRDX2_HUMAN	sp	P32119	PRDX2_HUMAN	sp	P32119	PRDX2_HUMAN	MULTI-MSMS	Circ1756	512.271	2	512.271	1022.53	87159.7	2.7029	0.0013846	-0.76016	-0.00038941	1.9427	0.00099521	512.271	25.804	0.29477	25.804	25.663	25.958	-3.5527e-15					67	31	3	0	0	0	0.00056104	2
LSESQLSFR	9	Unmodified	_LSESQLSFR_			0	0	0	sp	Q96PK6	RBM14_HUMAN	sp	Q96PK6	RBM14_HUMAN	sp	Q96PK6	RBM14_HUMAN	MULTI-MSMS	Circ1756	533.78	2	533.78	1065.55	84651.9	1.7634	0.00094124	-0.7582	-0.00040471	1.0052	0.00053653	533.779	27.511	0.32646	27.511	27.336	27.663	-3.5527e-15					87	36	3	0	0	0	0.022789	1
LSLDVEIATYR	11	Unmodified	_LSLDVEIATYR_			0	0	0	CON__Q3TTY5;sp	Q8N1N4	K2C78_HUMAN;CON__Q8N1N4-2;CON__Q7RTT2;sp	Q7Z794	K2C1B_HUMAN;CON__Q7Z794	CON__Q3TTY5;sp	Q8N1N4	K2C78_HUMAN;sp	Q7Z794	K2C1B_HUMAN	CON__Q3TTY5	MULTI-MSMS	Circ1756	640.349	2	640.348	1278.68	78114.3	1.2723	0.00081472	-0.97822	-0.0006264	0.2941	0.00018832	640.348	49.149	0.23252	49.149	49.029	49.261	7.1054e-15					65	26	3	0	0	0
LSLITAPR	8	Unmodified	_LSLITAPR_			0	0	0	sp	Q8IVT2	MISP_HUMAN	sp	Q8IVT2	MISP_HUMAN	sp	Q8IVT2	MISP_HUMAN	MULTI-MSMS	Circ1756	435.774	2	435.774	869.533	91712.1	0.86006	0.00037479	-0.31576	-0.0001376	0.5443	0.00023719	435.774	32.57	0.60067	32.57	32.207	32.807	0					154	75	3	0	0	0	0.0034015	1
LSSARPGGLGSSSLYGLGASRPR	23	Unmodified	_LSSARPGGLGSSSLYGLGASRPR_			0	0	2	sp	P08729	K2C7_HUMAN;CON__Q3KNV1;CON__P08729	sp	P08729	K2C7_HUMAN	sp	P08729	K2C7_HUMAN	MULTI-MSMS	Circ1756	562.308	4	562.305	2245.19	79542.5	1.2196	0.00068578	0.59499	0.00033456	1.8146	0.0010203	562.306	27.133	0.33397	27.133	26.959	27.293	0					141	39	5	0	0	0	7.9282e-07	1
LSSARPGGLGSSSLYGLGASRPR	23	Unmodified	_LSSARPGGLGSSSLYGLGASRPR_			0	0	2	sp	P08729	K2C7_HUMAN;CON__Q3KNV1;CON__P08729	sp	P08729	K2C7_HUMAN	sp	P08729	K2C7_HUMAN	MULTI-MSMS	Circ1756	749.742	3	749.405	2245.19	70030.3	1.6842	0.0012621	0.34876	0.00026136	2.0329	0.0015235	749.405	27.138	0.38465	27.138	26.959	27.344	3.5527e-15					122	45	4	0	0	0	0.024454	1
LSSPATLNSR	10	Unmodified	_LSSPATLNSR_			0	0	0	CON__P00761	CON__P00761	CON__P00761	MULTI-MSMS	Circ1756	523.289	2	523.285	1044.56	82889.5	5.1502	0.002695	1.519	0.00079486	6.6692	0.0034899	523.287	16.15	0.91884	16.15	15.786	16.705	0					294	89	6	0	0	0	2.6627e-24	2	4668	191.85	126.6	1	341270000
LSSSSATLLNSPDR	14	Unmodified	_LSSSSATLLNSPDR_			0	0	0	sp	Q14244	MAP7_HUMAN	sp	Q14244	MAP7_HUMAN	sp	Q14244	MAP7_HUMAN	MULTI-MSMS	Circ1756	724.377	2	724.373	1446.73	71298.9	3.917	0.0028374	0.31325	0.00022691	4.2303	0.0030643	724.373	24.29	0.30324	24.29	24.163	24.466	0					101	32	4	0	0	0	3.3114e-08	1
LSVASTPISQR	11	Unmodified	_LSVASTPISQR_			0	0	0	sp	Q9BXS6	NUSAP_HUMAN	sp	Q9BXS6	NUSAP_HUMAN	sp	Q9BXS6	NUSAP_HUMAN	MULTI-MSMS	Circ1756	579.831	2	579.827	1157.64	82493.3	3.3815	0.0019607	1.0974	0.00063631	4.4789	0.002597	579.828	22.764	0.25314	22.764	22.692	22.945	0					61	34	2	0	0	0	9.7621e-18	1
LTDAQILTR	9	Unmodified	_LTDAQILTR_			0	0	0	sp	P35250	RFC2_HUMAN	sp	P35250	RFC2_HUMAN	sp	P35250	RFC2_HUMAN	MULTI-MSMS	Circ1756	515.799	2	515.798	1029.58	83925.6	4.0746	0.0021017	1.1535	0.00059499	5.2281	0.0026967	515.799	24.999	0.35672	24.999	24.757	25.114	0					95	39	3	0	0	0	0.00039303	1
LTTTGQVTSPVK	12	Unmodified	_LTTTGQVTSPVK_			0	0	0	sp	P49916	DNLI3_HUMAN	sp	P49916	DNLI3_HUMAN	sp	P49916	DNLI3_HUMAN	MULTI-MSMS	Circ1756	616.349	2	616.348	1230.68	79646.6	2.6552	0.0016365	-0.45976	-0.00028337	2.1954	0.0013531	616.348	17.475	0.26191	17.475	17.304	17.566	0					67	28	3	0	0	0	0.0041248	1
LVAASQAALGL	11	Unmodified	_LVAASQAALGL_			0	0	0	sp	P02768	ALBU_HUMAN;CON__P02768-1	sp	P02768	ALBU_HUMAN	sp	P02768	ALBU_HUMAN	MULTI-MSMS	Circ1756	507.303	2	507.303	1012.59	86243.7	0.88417	0.00044854	-0.60661	-0.00030773	0.27756	0.00014081	507.303	49.367	0.52375	49.367	49.116	49.639	0					185	62	4	0	0	0	3.1741e-05	2
LVEVGGDVQLDSVR	14	Unmodified	_LVEVGGDVQLDSVR_			0	0	0	sp	P47929	LEG7_HUMAN	sp	P47929	LEG7_HUMAN	sp	P47929	LEG7_HUMAN	MULTI-MSMS	Circ1756	743.399	2	743.399	1484.78	71452.9	1.6599	0.0012339	-0.77312	-0.00057474	0.88675	0.00065921	743.398	36.771	0.23977	36.771	36.653	36.893	0					47	26	2	0	0	0	0.0010606	1
LVIITAGAR	9	Unmodified	_LVIITAGAR_			0	0	0	sp	P00338	LDHA_HUMAN	sp	P00338	LDHA_HUMAN	sp	P00338	LDHA_HUMAN	MULTI-MSMS	Circ1756	457.295	2	457.295	912.576	91298.7	-0.1332	-6.0912e-05	0.025483	1.1653e-05	-0.10772	-4.9259e-05	457.295	30.386	0.28505	30.386	30.234	30.52	3.5527e-15					70	32	3	0	0	0	0.0098588	1
LVLSTLSGRPVK	12	Unmodified	_LVLSTLSGRPVK_			0	0	1	sp	Q9Y2P8	RCL1_HUMAN	sp	Q9Y2P8	RCL1_HUMAN	sp	Q9Y2P8	RCL1_HUMAN	MULTI-MSMS	Circ1756	635.399	2	635.398	1268.78	77079.1	1.4861	0.00094428	1.5777	0.0010025	3.0638	0.0019467	635.399	27.064	0.31732	27.064	26.866	27.184	-3.5527e-15					89	37	3	0	0	0	0.0072934	1
LVNELTEFAK	10	Unmodified	_LVNELTEFAK_			0	0	0	CON__P02769	CON__P02769	CON__P02769	MULTI-SECPEP	Circ1756	582.249	2	582.319	1162.62	82956.2	0.59628	0.00034723	-0.13659	-7.9541e-05	0.45969	0.00026768	582.319	39.693	0.2758	39.693	39.544	39.82	0					63	32	3	0	0	0	0.00049189	1	11841	57.96	49.74	1	253680
LVQAFQFTDK	10	Unmodified	_LVQAFQFTDK_			0	0	0	sp	Q06830	PRDX1_HUMAN	sp	Q06830	PRDX1_HUMAN	sp	Q06830	PRDX1_HUMAN	MULTI-MSMS	Circ1756	599.32	2	598.819	1195.62	79059.2	0.9917	0.00059385	-0.40332	-0.00024152	0.58838	0.00035233	598.819	37.737	0.30689	37.737	37.58	37.887	0					63	37	2	0	0	0	0.0019704	1
LVTDLTK	7	Unmodified	_LVTDLTK_			0	0	0	sp	P02768	ALBU_HUMAN;CON__P02768-1;CON__P02769	sp	P02768	ALBU_HUMAN;CON__P02769	sp	P02768	ALBU_HUMAN	MULTI-MSMS	Circ1756	395.241	2	395.239	788.464	96154.8	2.398	0.00094778	0.74378	0.00029397	3.1418	0.0012418	395.24	19.15	0.39342	19.15	18.94	19.334	0					127	43	4	0	0	0	0.010449	1
LVTLPVSFAQLK	12	Unmodified	_LVTLPVSFAQLK_			0	0	0	sp	Q96AG4	LRC59_HUMAN	sp	Q96AG4	LRC59_HUMAN	sp	Q96AG4	LRC59_HUMAN	MULTI-MSMS	Circ1756	658.404	2	658.403	1314.79	75907.2	2.542	0.0016737	-0.43282	-0.00028497	2.1092	0.0013887	658.403	63.13	0.27551	63.13	62.979	63.254	-7.1054e-15					66	25	4	0	0	0	0.0001869	1
MAAPIDR	7	Unmodified	_MAAPIDR_			0	0	0	sp	P52272	HNRPM_HUMAN	sp	P52272	HNRPM_HUMAN	sp	P52272	HNRPM_HUMAN	MULTI-MSMS	Circ1756	387.204	2	387.202	772.39	99970.5	3.2712	0.0012666	-0.64693	-0.00025049	2.6243	0.0010161	387.202	15.311	0.34344	15.311	15.146	15.49	0					117	31	5	0	0	0	0.0054143	1
MAAPIDR	7	Unmodified	_MAAPIDR_			0	0	0	sp	P52272	HNRPM_HUMAN	sp	P52272	HNRPM_HUMAN	sp	P52272	HNRPM_HUMAN	MULTI-MSMS	Circ1756	387.203	2	387.202	772.39	98559.1	3.2458	0.0012568	-0.88788	-0.00034379	2.3579	0.00091298	387.202	15.548	0.24373	15.548	15.49	15.733	1.7764e-15					35	22	2	0	0	0	0.0068687	1
MAPALSGANLTSPR	14	Unmodified	_MAPALSGANLTSPR_			0	0	0	sp	Q9UQ35	SRRM2_HUMAN	sp	Q9UQ35	SRRM2_HUMAN	sp	Q9UQ35	SRRM2_HUMAN	MULTI-MSMS	Circ1756	693.364	2	693.364	1384.71	73171.3	0.79815	0.00055341	0.27954	0.00019382	1.0777	0.00074723	693.364	30.403	0.34403	30.403	30.184	30.528	3.5527e-15					61	39	2	0	0	0	5.6512e-08	1
MATGLER	7	Unmodified	_MATGLER_			0	0	0	sp	P52272	HNRPM_HUMAN	sp	P52272	HNRPM_HUMAN	sp	P52272	HNRPM_HUMAN	MULTI-MSMS	Circ1756	389.202	2	389.2	776.385	98840.2	5.0509	0.0019658	0.88554	0.00034465	5.9365	0.0023105	389.2	14.357	0.25202	14.357	14.237	14.489	0					53	22	3	0	0	0	0.0062965	1
MDGIVPDIAVGTKR	14	Acetyl (Protein N-term)	_(ac)MDGIVPDIAVGTKR_			1	0	1	sp	P26599	PTBP1_HUMAN	sp	P26599	PTBP1_HUMAN	sp	P26599	PTBP1_HUMAN	MULTI-MSMS	Circ1756	757.407	2	757.406	1512.8	68289.3	0.96815	0.00073328	0.69539	0.00052669	1.6635	0.00126	757.406	56.108	0.53898	56.108	55.825	56.364	0					215	56	5	0	0	0	0.0022302	1
MEVEAAEAR	9	Acetyl (Protein N-term)	_(ac)MEVEAAEAR_			1	0	0	sp	Q96K58	ZN668_HUMAN	sp	Q96K58	ZN668_HUMAN	sp	Q96K58	ZN668_HUMAN	MULTI-MSMS	Circ1756	524.243	2	524.242	1046.47	84410.8	1.6215	0.00085007	0.2299	0.00012052	1.8514	0.00097059	524.243	29.172	0.26377	29.172	29.011	29.275	3.5527e-15					50	29	2	0	0	0	0.0097097	1
MEVKPPPGRPQPDSGR	16	Acetyl (Protein N-term),Oxidation (M)	_(ac)M(ox)EVKPPPGRPQPDSGR_	M(1)EVKPPPGRPQPDSGR	M(46.32)EVKPPPGRPQPDSGR	1	1	2	sp	P51991	ROA3_HUMAN	sp	P51991	ROA3_HUMAN	sp	P51991	ROA3_HUMAN	MULTI-MSMS	Circ1756	602.641	3	602.637	1804.89	78067.2	4.4969	0.00271	1.9713	0.001188	6.4682	0.003898	602.638	13.923	0.34858	13.923	13.766	14.114	0					88	28	5	0	0	0	0.0010203	1
MEVKPPPGRPQPDSGR	16	Acetyl (Protein N-term)	_(ac)MEVKPPPGRPQPDSGR_			1	0	2	sp	P51991	ROA3_HUMAN	sp	P51991	ROA3_HUMAN	sp	P51991	ROA3_HUMAN	MULTI-MSMS	Circ1756	597.305	3	597.305	1788.89	77033	2.6558	0.0015863	-1.1279	-0.00067372	1.5279	0.0009126	597.305	17.375	0.76819	17.375	16.952	17.72	0					295	86	5	0	0	0	0.00093248	1
MGAGMGFGLER	11	Oxidation (M)	_MGAGM(ox)GFGLER_	MGAGM(1)GFGLER	M(-60.7)GAGM(60.7)GFGLER	0	1	0	sp	P52272	HNRPM_HUMAN	sp	P52272	HNRPM_HUMAN	sp	P52272	HNRPM_HUMAN	MULTI-MSMS	Circ1756	571.26	2	571.26	1140.51	80175.9	1.3002	0.00074276	-0.82779	-0.00047288	0.47243	0.00026988	571.26	26.874	0.46044	26.874	26.631	27.092	0					157	53	4	0	0	0	0.00023308	1
MGPAMGPALGAGIER	15	Oxidation (M)	_MGPAM(ox)GPALGAGIER_	M(0.002)GPAM(0.998)GPALGAGIER	M(-27.48)GPAM(27.48)GPALGAGIER	0	1	0	sp	P52272	HNRPM_HUMAN	sp	P52272	HNRPM_HUMAN	sp	P52272	HNRPM_HUMAN	MULTI-MSMS	Circ1756	722.358	2	722.358	1442.7	68948.4	1.0865	0.00078485	0.065429	4.7263e-05	1.1519	0.00083212	722.358	29.564	0.39969	29.564	29.367	29.766	0					153	46	4	0	0	0	0.0084751	1
MGPAMGPALGAGIER	15	Oxidation (M)	_M(ox)GPAMGPALGAGIER_	M(1)GPAMGPALGAGIER	M(62.66)GPAM(-62.66)GPALGAGIER	0	1	0	sp	P52272	HNRPM_HUMAN	sp	P52272	HNRPM_HUMAN	sp	P52272	HNRPM_HUMAN	MULTI-MSMS	Circ1756	722.358	2	722.358	1442.7	70684.5	1.3018	0.00094035	-0.40734	-0.00029424	0.89444	0.0006461	722.358	32.817	0.5283	32.817	32.589	33.117	0					196	64	5	0	0	0	1.1363e-09	1
MGPAMGPALGAGIER	15	Unmodified	_MGPAMGPALGAGIER_			0	0	0	sp	P52272	HNRPM_HUMAN	sp	P52272	HNRPM_HUMAN	sp	P52272	HNRPM_HUMAN	MULTI-MSMS	Circ1756	714.361	2	714.36	1426.71	73414.5	0.86554	0.00061831	0.30666	0.00021907	1.1722	0.00083738	714.361	38.207	0.25871	38.207	38.086	38.345	0					53	30	2	0	0	0	0.0059173	1
MGPGIDR	7	Unmodified	_MGPGIDR_			0	0	0	sp	P52272	HNRPM_HUMAN	sp	P52272	HNRPM_HUMAN	sp	P52272	HNRPM_HUMAN	MULTI-MSMS	Circ1756	373.189	2	373.187	744.359	100455	4.2496	0.0015859	-1.2738	-0.00047538	2.9758	0.0011105	373.186	14.639	0.33143	14.639	14.489	14.82	-1.7764e-15					68	27	5	0	0	0	0.0068687	1
MIAGQVLDINLAAEPK	16	Unmodified	_MIAGQVLDINLAAEPK_			0	0	0	sp	P07910	HNRPC_HUMAN	sp	P07910	HNRPC_HUMAN	sp	P07910	HNRPC_HUMAN	MULTI-MSMS	Circ1756	561.644	3	561.643	1681.91	81832.8	0.53535	0.00030067	1.0107	0.00056765	1.546	0.00086833	561.644	56.244	0.32532	56.244	56.077	56.403	7.1054e-15					85	34	4	0	0	0	0.0050111	1
MNSLSEANTK	10	Acetyl (Protein N-term)	_(ac)MNSLSEANTK_			1	0	0	sp	P29508	SPB3_HUMAN;sp	P48594	SPB4_HUMAN	sp	P29508	SPB3_HUMAN	sp	P29508	SPB3_HUMAN	MULTI-MSMS	Circ1756	568.769	2	568.766	1135.52	80055.1	2.6695	0.0015183	-1.7302	-0.00098409	0.93931	0.00053425	568.765	25.865	0.3012	25.865	25.702	26.003	0					75	32	3	0	0	0
MSGDLSSNVTVSVTSSTISSNVASK	25	Unmodified	_MSGDLSSNVTVSVTSSTISSNVASK_			0	0	0	sp	P35908	K22E_HUMAN;CON__P35908v2;CON__P35908	sp	P35908	K22E_HUMAN	sp	P35908	K22E_HUMAN	MULTI-MSMS	Circ1756	820.405	3	820.071	2457.19	65971.3	1.1766	0.00096493	0.80801	0.00066262	1.9846	0.0016275	820.406	40.726	0.41755	40.726	40.532	40.949	0					221	47	6	0	0	0	5.8001e-10	2
MSGDLSSNVTVSVTSSTISSNVASK	25	Unmodified	_MSGDLSSNVTVSVTSSTISSNVASK_			0	0	0	sp	P35908	K22E_HUMAN;CON__P35908v2;CON__P35908	sp	P35908	K22E_HUMAN	sp	P35908	K22E_HUMAN	MULTI-MSMS	Circ1756	1230.11	2	1229.6	2457.19	55538.8	1.6537	0.0020333	-0.13824	-0.00016999	1.5154	0.0018634	1230.1	40.71	0.32433	40.71	40.558	40.882	0					129	36	5	0	0	0	0.00040242	1
MSVEADINGLRR	12	Oxidation (M)	_M(ox)SVEADINGLRR_	M(1)SVEADINGLRR	M(51.84)SVEADINGLRR	0	1	1	sp	P02533	K1C14_HUMAN;CON__P02533;CON__Q6IFX2;sp	P08727	K1C19_HUMAN;CON__P08727	sp	P02533	K1C14_HUMAN	sp	P02533	K1C14_HUMAN	MULTI-MSMS	Circ1756	459.57	3	459.57	1375.69	86731	2.0079	0.00092275	-0.66018	-0.0003034	1.3477	0.00061935	459.57	21.382	0.58205	21.382	21.043	21.625	0					187	61	4	0	0	0
MSVEADINGLRR	12	Unmodified	_MSVEADINGLRR_			0	0	1	sp	P02533	K1C14_HUMAN;CON__P02533;CON__Q6IFX2;sp	P08727	K1C19_HUMAN;CON__P08727	sp	P02533	K1C14_HUMAN	sp	P02533	K1C14_HUMAN	MULTI-MSMS	Circ1756	454.241	3	454.238	1359.69	89921.4	0.9204	0.00041808	2.6567	0.0012068	3.5771	0.0016249	454.239	27.064	0.35078	27.064	26.866	27.217	3.5527e-15					74	41	2	0	0	0
MTLDDFR	7	Unmodified	_MTLDDFR_			0	0	0	sp	P35527	K1C9_HUMAN;CON__P35527	sp	P35527	K1C9_HUMAN	sp	P35527	K1C9_HUMAN	MULTI-MSMS	Circ1756	449.21	2	449.21	896.406	92416.2	0.89521	0.00040214	-0.65228	-0.00029301	0.24293	0.00010913	449.21	32.33	0.62648	32.33	32.041	32.668	0					202	75	4	0	0	0	1.9631e-11	2
MTLDDFR	7	Oxidation (M)	_M(ox)TLDDFR_	M(1)TLDDFR	M(72.14)TLDDFR	0	1	0	sp	P35527	K1C9_HUMAN;CON__P35527	sp	P35527	K1C9_HUMAN	sp	P35527	K1C9_HUMAN	MSMS	Circ1756	457.21	2	457.208	912.401	NaN	NaN	NaN	NaN	NaN	NaN	NaN	NaN	17.997	1	17.997	17.497	18.497	0								0	0	0	0.0028791	1
MVPLLNK	7	Unmodified	_MVPLLNK_			0	0	0	sp	P14923	PLAK_HUMAN	sp	P14923	PLAK_HUMAN	sp	P14923	PLAK_HUMAN	MULTI-MSMS	Circ1756	407.746	2	407.746	813.478	95173.6	0.18638	7.5994e-05	-0.04357	-1.7766e-05	0.14281	5.8229e-05	407.746	30.684	0.36028	30.684	30.494	30.854	3.5527e-15					73	42	2	0	0	0	0.010772	1
MVQLRPR	7	Acetyl (Protein N-term)	_(ac)MVQLRPR_			1	0	1	sp	Q9UMY1	NOL7_HUMAN	sp	Q9UMY1	NOL7_HUMAN	sp	Q9UMY1	NOL7_HUMAN	MULTI-MSMS	Circ1756	471.271	2	471.271	940.528	86736.1	0.82804	0.00039023	1.446	0.00068144	2.274	0.0010717	471.271	29.11	0.44905	29.11	28.907	29.356	3.5527e-15					135	51	3	0	0	0	0.0025966	1
NEGTATYAAAVLFR	14	Unmodified	_NEGTATYAAAVLFR_			0	0	0	sp	P14923	PLAK_HUMAN	sp	P14923	PLAK_HUMAN	sp	P14923	PLAK_HUMAN	MULTI-MSMS	Circ1756	742.383	2	742.381	1482.75	70655.1	1.3415	0.00099593	0.2889	0.00021447	1.6304	0.0012104	742.381	50.085	0.4327	50.085	49.888	50.321	0					147	50	4	0	0	0	0.018972	1
NFAQLTVSGSR	11	Unmodified	_NFAQLTVSGSR_			0	0	0	sp	P35249	RFC4_HUMAN	sp	P35249	RFC4_HUMAN	sp	P35249	RFC4_HUMAN	MULTI-MSMS	Circ1756	590.309	2	590.309	1178.6	76998	1.3077	0.00077194	-0.50523	-0.00029824	0.80247	0.0004737	590.309	27.483	0.38642	27.483	27.319	27.706	0					120	43	4	0	0	0	0.0011684	1
NFILDQTNVSAAAQR	15	Unmodified	_NFILDQTNVSAAAQR_			0	0	0	sp	Q00839	HNRPU_HUMAN	sp	Q00839	HNRPU_HUMAN	sp	Q00839	HNRPU_HUMAN	MULTI-MSMS	Circ1756	824.427	2	824.426	1646.84	67804.5	1.4381	0.0011856	-0.76589	-0.00063142	0.67225	0.00055422	824.426	37.802	0.38078	37.802	37.58	37.961	0					108	47	3	0	0	0	6.6911e-15	1
NGLSLAALK	9	Unmodified	_NGLSLAALK_			0	0	0	sp	P16401	H15_HUMAN	sp	P16401	H15_HUMAN	sp	P16401	H15_HUMAN	MULTI-MSMS	Circ1756	886.536	1	886.536	885.528	65846.5	1.8272	0.0016199	-0.56762	-0.00050322	1.2596	0.0011167	886.535	36.324	0.36476	36.324	36.152	36.517	0					97	43	3	0	0	0	0.0002661	1
NGLSLAALKK	10	Unmodified	_NGLSLAALKK_			0	0	1	sp	P16401	H15_HUMAN	sp	P16401	H15_HUMAN	sp	P16401	H15_HUMAN	MULTI-MSMS	Circ1756	507.821	2	507.819	1013.62	83737.5	3.8982	0.0019796	0.18737	9.5148e-05	4.0855	0.0020747	507.819	24.939	0.41136	24.939	24.68	25.091	-3.5527e-15					138	45	4	0	0	0	0.00093416	2
NGLSLAALKK	10	Unmodified	_NGLSLAALKK_			0	0	1	sp	P16401	H15_HUMAN	sp	P16401	H15_HUMAN	sp	P16401	H15_HUMAN	MULTI-MSMS	Circ1756	338.882	3	338.882	1013.62	102659	3.6977	0.0012531	0.36119	0.0001224	4.0589	0.0013755	338.882	24.91	0.32199	24.91	24.729	25.051	0					85	34	3	0	0	0	0.017586	1
NHKEEMSQLTGQNSGDVNVEINVAPGKDLTK	31	Unmodified	_NHKEEMSQLTGQNSGDVNVEINVAPGKDLTK_			0	0	2	sp	P35527	K1C9_HUMAN;CON__P35527	sp	P35527	K1C9_HUMAN	sp	P35527	K1C9_HUMAN	MULTI-MSMS	Circ1756	839.167	4	838.916	3351.64	66221.6	0.85407	0.00071649	-0.28618	-0.00024008	0.56789	0.00047641	839.167	30.584	0.36743	30.584	30.41	30.778	0					199	42	7	0	0	0	2.8889e-05	1
NHKEEMSQLTGQNSGDVNVEINVAPGKDLTK	31	Unmodified	_NHKEEMSQLTGQNSGDVNVEINVAPGKDLTK_			0	0	2	sp	P35527	K1C9_HUMAN;CON__P35527	sp	P35527	K1C9_HUMAN	sp	P35527	K1C9_HUMAN	MULTI-MSMS	Circ1756	671.736	5	671.335	3351.64	73219.8	0.77891	0.00052291	-0.37054	-0.00024875	0.40837	0.00027415	671.535	30.581	0.29934	30.581	30.41	30.71	0					142	34	5	0	0	0	3.6687e-09	1
NKLAELEEALQK	12	Unmodified	_NKLAELEEALQK_			0	0	1	sp	P13647	K2C5_HUMAN;CON__P13647	sp	P13647	K2C5_HUMAN	sp	P13647	K2C5_HUMAN	MULTI-MSMS	Circ1756	693.888	2	693.385	1384.76	74039.9	1.7165	0.0011902	-0.74455	-0.00051626	0.97197	0.00067395	693.385	37.035	0.34946	37.035	36.82	37.169	0					99	40	3	0	0	0	0.003134	1
NKLNDLEDALQQAK	14	Unmodified	_NKLNDLEDALQQAK_			0	0	1	sp	P04264	K2C1_HUMAN;CON__P04264	sp	P04264	K2C1_HUMAN	sp	P04264	K2C1_HUMAN	MULTI-MSMS	Circ1756	533.95	3	533.949	1598.83	84065.7	1.6284	0.0008695	-0.53233	-0.00028424	1.0961	0.00058526	533.949	37.008	0.56091	37.008	36.688	37.249	7.1054e-15					261	65	5	0	0	0	5.4892e-11	1
NKLNDLEDALQQAK	14	Unmodified	_NKLNDLEDALQQAK_			0	0	1	sp	P04264	K2C1_HUMAN;CON__P04264	sp	P04264	K2C1_HUMAN	sp	P04264	K2C1_HUMAN	MULTI-MSMS	Circ1756	800.421	2	800.42	1598.83	67497.7	1.5141	0.0012119	-0.089703	-7.18e-05	1.4244	0.0011401	800.42	36.973	0.6123	36.973	36.67	37.282	7.1054e-15					280	71	5	0	0	0	3.8103e-246	1
NKLNDLEDALQQAKEDLAR	19	Unmodified	_NKLNDLEDALQQAKEDLAR_			0	0	2	sp	P04264	K2C1_HUMAN;CON__P04264	sp	P04264	K2C1_HUMAN	sp	P04264	K2C1_HUMAN	MULTI-MSMS	Circ1756	546.788	4	546.787	2183.12	81279	1.0495	0.00057385	-0.51873	-0.00028364	0.53077	0.00029022	547.037	55.393	0.51916	55.393	55.088	55.607	0					184	57	4	0	0	0	0.02601	1
NKLNDLEDALQQAKEDLAR	19	Unmodified	_NKLNDLEDALQQAKEDLAR_			0	0	2	sp	P04264	K2C1_HUMAN;CON__P04264	sp	P04264	K2C1_HUMAN	sp	P04264	K2C1_HUMAN	MULTI-MSMS	Circ1756	729.048	3	728.713	2183.12	71304.1	0.81934	0.00059706	0.12615	9.193e-05	0.94549	0.00068899	729.048	55.399	0.76106	55.399	54.996	55.757	0					347	81	6	0	0	0	6.8639e-27	1
NKLNDLEEALQQAK	14	Unmodified	_NKLNDLEEALQQAK_			0	0	1	sp	P35908	K22E_HUMAN;CON__P35908v2;CON__P35908	sp	P35908	K22E_HUMAN	sp	P35908	K22E_HUMAN	MULTI-MSMS	Circ1756	807.429	2	807.428	1612.84	67186.5	0.86254	0.00069644	0.13748	0.00011101	1	0.00080744	807.428	39.583	0.57456	39.583	39.299	39.873	0					246	68	5	0	0	0	6.7443e-66	1
NKLNDLEEALQQAKEDLAR	19	Unmodified	_NKLNDLEEALQQAKEDLAR_			0	0	2	sp	P35908	K22E_HUMAN;CON__P35908v2;CON__P35908	sp	P35908	K22E_HUMAN	sp	P35908	K22E_HUMAN	MULTI-MSMS	Circ1756	733.72	3	733.385	2197.13	71351.6	1.0845	0.00079538	-0.018403	-1.3496e-05	1.0661	0.00078189	733.72	57.219	0.50845	57.219	56.965	57.473	0					178	53	4	0	0	0	1.309e-15	1
NKYEDEINKR	10	Unmodified	_NKYEDEINKR_			0	0	2	sp	P04264	K2C1_HUMAN;CON__P04264;CON__H-INV:HIT000016045;sp	P13647	K2C5_HUMAN;CON__P13647;CON__Q8VED5;CON__P04259;sp	P48668	K2C6C_HUMAN;sp	P02538	K2C6A_HUMAN;CON__P48668;CON__P02538	sp	P04264	K2C1_HUMAN;sp	P13647	K2C5_HUMAN;CON__P04259	sp	P04264	K2C1_HUMAN	MULTI-MSMS	Circ1756	327.92	4	327.919	1307.65	103812	2.9965	0.00098261	0.68616	0.00022501	3.6827	0.0012076	327.919	12.578	0.27764	12.578	12.433	12.711	0
NLDLDSIIAEVK	12	Unmodified	_NLDLDSIIAEVK_			0	0	0	sp	P35908	K22E_HUMAN;CON__P35908v2;CON__P35908;sp	P13647	K2C5_HUMAN;CON__P13647;CON__Q8VED5;CON__P04259;sp	P48668	K2C6C_HUMAN;sp	P02538	K2C6A_HUMAN;CON__P48668;CON__P02538;sp	O95678	K2C75_HUMAN;CON__O95678	sp	P35908	K22E_HUMAN;sp	P13647	K2C5_HUMAN;CON__P04259	sp	P35908	K22E_HUMAN	MULTI-MSMS	Circ1756	665.368	2	665.367	1328.72	74329.8	3.0162	0.0020069	0.12201	8.118e-05	3.1383	0.0020881	665.367	65.188	0.58479	65.188	64.991	65.575	0
NLDNAVLIGETGSGK	15	Unmodified	_NLDNAVLIGETGSGK_			0	0	0	sp	Q9H6R0	DHX33_HUMAN	sp	Q9H6R0	DHX33_HUMAN	sp	Q9H6R0	DHX33_HUMAN	MULTI-MSMS	Circ1756	744.389	2	744.389	1486.76	71186.8	1.8144	0.0013507	-0.34855	-0.00025946	1.4659	0.0010912	744.389	33.63	0.34393	33.63	33.431	33.775	0					102	42	3	0	0	0	0.0071988	1
NLEPALPGR	9	Unmodified	_NLEPALPGR_			0	0	0	sp	Q15014	MO4L2_HUMAN	sp	Q15014	MO4L2_HUMAN	sp	Q15014	MO4L2_HUMAN	MULTI-MSMS	Circ1756	483.776	2	483.772	965.529	89830	2.8653	0.0013862	2.0568	0.00099504	4.9222	0.0023812	483.773	25.453	0.23116	25.453	25.352	25.583	3.5527e-15					44	24	2	0	0	0	0.00060499	1
NLSEAQLR	8	Unmodified	_NLSEAQLR_			0	0	0	sp	Q9NZT1	CALL5_HUMAN	sp	Q9NZT1	CALL5_HUMAN	sp	Q9NZT1	CALL5_HUMAN	MULTI-MSMS	Circ1756	465.755	2	465.754	929.493	88486.5	3.9078	0.0018201	1.6738	0.00077957	5.5815	0.0025996	465.755	15.982	0.35706	15.982	15.822	16.179	-1.7764e-15					106	32	5	0	0	0	0.0027881	1
NLSVEDAAR	9	Unmodified	_NLSVEDAAR_			0	0	0	sp	P04040	CATA_HUMAN	sp	P04040	CATA_HUMAN	sp	P04040	CATA_HUMAN	MULTI-SECPEP	Circ1756	487.228	2	487.749	973.483	88966.4	5.0749	0.0024753	-0.72649	-0.00035434	4.3484	0.0021209	487.748	16.325	0.31463	16.325	16.127	16.441	0					48	30	2	0	0	0	0.0047301	1
NMQDMVEDYR	10	2 Oxidation (M)	_NM(ox)QDM(ox)VEDYR_	NM(1)QDM(1)VEDYR	NM(75.38)QDM(75.38)VEDYR	0	2	0	sp	P04264	K2C1_HUMAN;CON__P04264	sp	P04264	K2C1_HUMAN	sp	P04264	K2C1_HUMAN	MULTI-MSMS	Circ1756	666.766	2	666.763	1331.51	71057.6	5.2063	0.0034713	-0.075545	-5.037e-05	5.1307	0.003421	666.763	14.519	0.2256	14.519	14.421	14.647	0					77	19	5	0	0	0	0.00067971	2
NMQDMVEDYR	10	Unmodified	_NMQDMVEDYR_			0	0	0	sp	P04264	K2C1_HUMAN;CON__P04264	sp	P04264	K2C1_HUMAN	sp	P04264	K2C1_HUMAN	MULTI-SECPEP	Circ1756	650.847	2	650.768	1299.52	78414.8	1.9869	0.001293	0.34498	0.0002245	2.3319	0.0015175	650.769	28.728	0.30744	28.728	28.557	28.864	3.5527e-15					57	35	2	0	0	0	0.028025	1
NNLEALEDFEK	11	Unmodified	_NNLEALEDFEK_			0	0	0	sp	P31025	LCN1_HUMAN	sp	P31025	LCN1_HUMAN	sp	P31025	LCN1_HUMAN	MULTI-MSMS	Circ1756	661.318	2	661.317	1320.62	76216.2	0.97168	0.00064259	1.4666	0.00096989	2.4383	0.0016125	661.318	40.305	0.37036	40.305	40.089	40.459	7.1054e-15					94	44	3	0	0	0	4.3823e-05	1
NPANPVQR	8	Unmodified	_NPANPVQR_			0	0	0	sp	P00738	HPT_HUMAN;sp	P00739	HPTR_HUMAN	sp	P00738	HPT_HUMAN	sp	P00738	HPT_HUMAN	MULTI-MSMS	Circ1756	448.242	2	448.241	894.467	89815.6	3.2601	0.0014613	-0.88391	-0.0003962	2.3762	0.0010651	448.24	12.252	0.24525	12.252	12.098	12.343	0					58	24	4	0	0	0
NPATTNQTEFER	12	Unmodified	_NPATTNQTEFER_			0	0	0	sp	P50750	CDK9_HUMAN	sp	P50750	CDK9_HUMAN	sp	P50750	CDK9_HUMAN	MULTI-MSMS	Circ1756	704.331	2	704.329	1406.64	71141	3.8839	0.0027355	-0.50013	-0.00035226	3.3837	0.0023833	704.328	14.919	0.16331	14.919	14.828	14.992	1.7764e-15					36	14	3	0	0	0	0.00033199	1
NQGGYGGSSSSSSYGSGR	18	Unmodified	_NQGGYGGSSSSSSYGSGR_			0	0	0	sp	P09651	ROA1_HUMAN;sp	A0A2R8Y4L2	RA1L3_HUMAN	sp	P09651	ROA1_HUMAN	sp	P09651	ROA1_HUMAN	MULTI-MSMS	Circ1756	847.857	2	847.854	1693.69	65469.7	3.9448	0.0033446	-0.50119	-0.00042494	3.4436	0.0029197	847.853	12.272	0.34307	12.272	12.098	12.441	-1.7764e-15					150	34	7	0	0	0
NQGGYGGSSSSSSYGSGR	18	Unmodified	_NQGGYGGSSSSSSYGSGR_			0	0	0	sp	P09651	ROA1_HUMAN;sp	A0A2R8Y4L2	RA1L3_HUMAN	sp	P09651	ROA1_HUMAN	sp	P09651	ROA1_HUMAN	MULTI-MSMS	Circ1756	565.573	3	565.572	1693.69	79784.9	3.4242	0.0019367	-0.50517	-0.00028571	2.9191	0.0016509	565.571	12.284	0.2189	12.284	12.144	12.363	0					68	21	4	0	0	0
NQVAMNPTNTVFDAK	15	Unmodified	_NQVAMNPTNTVFDAK_			0	0	0	sp	P11142	HSP7C_HUMAN	sp	P11142	HSP7C_HUMAN	sp	P11142	HSP7C_HUMAN	MULTI-MSMS	Circ1756	825.402	2	825.401	1648.79	69957.3	1.8354	0.0015149	-0.7195	-0.00059388	1.1159	0.00092105	825.401	33.671	0.27455	33.671	33.54	33.814	-7.1054e-15					64	33	3	0	0	0	0.00094151	1
NSASATTPLSGNSSR	15	Unmodified	_NSASATTPLSGNSSR_			0	0	0	sp	Q9Y608	LRRF2_HUMAN	sp	Q9Y608	LRRF2_HUMAN	sp	Q9Y608	LRRF2_HUMAN	MULTI-MSMS	Circ1756	725.356	2	725.35	1448.69	70788.4	5.3257	0.003863	1.1521	0.00083571	6.4778	0.0046987	725.351	14.368	0.18446	14.368	14.28	14.465	0					48	16	4	0	0	0	0.0038546	1
NSVNSHTIGR	10	Unmodified	_NSVNSHTIGR_			0	0	0	sp	Q08188	TGM3_HUMAN	sp	Q08188	TGM3_HUMAN	sp	Q08188	TGM3_HUMAN	MULTI-MSMS	Circ1756	542.78	2	542.778	1083.54	82838.4	3.7158	0.0020168	-1.0025	-0.00054411	2.7133	0.0014727	542.778	11.333	0.15347	11.333	11.248	11.401	0					31	16	2	0	0	0	0.00021951	1
NVLIFDLGGGTFDVSILTIEDGIFEVK	27	Unmodified	_NVLIFDLGGGTFDVSILTIEDGIFEVK_			0	0	0	sp	P11142	HSP7C_HUMAN;sp	P54652	HSP72_HUMAN	sp	P11142	HSP7C_HUMAN	sp	P11142	HSP7C_HUMAN	MULTI-MSMS	Circ1756	971.523	3	971.183	2910.53	61607.6	4.9529	0.0048102	-0.2112	-0.00020511	4.7417	0.0046051	971.852	72.664	0.1437	72.664	72.615	72.758	0					25	9	4	0	0	0
NVQALEIELQSQLALK	16	Unmodified	_NVQALEIELQSQLALK_			0	0	0	sp	P13645	K1C10_HUMAN;CON__P13645	sp	P13645	K1C10_HUMAN	sp	P13645	K1C10_HUMAN	MULTI-MSMS	Circ1756	899.011	2	899.009	1796	63918	2.8929	0.0026007	-0.093335	-8.3909e-05	2.7996	0.0025168	899.009	63.882	0.6042	63.882	63.686	64.29	-7.1054e-15					228	58	6	0	0	0	4.6488e-08	2
NVQALEIELQSQLALK	16	Unmodified	_NVQALEIELQSQLALK_			0	0	0	sp	P13645	K1C10_HUMAN;CON__P13645	sp	P13645	K1C10_HUMAN	sp	P13645	K1C10_HUMAN	MULTI-MSMS	Circ1756	600.011	3	599.675	1796	78861.9	2.3065	0.0013832	-0.19174	-0.00011498	2.1148	0.0012682	599.675	63.902	0.47019	63.902	63.686	64.156	7.1054e-15					186	45	6	0	0	0	0.00042644	1
NVQDAIADAEQRGEHALK	18	Unmodified	_NVQDAIADAEQRGEHALK_			0	0	1	sp	P35908	K22E_HUMAN;CON__P35908v2;CON__P35908	sp	P35908	K22E_HUMAN	sp	P35908	K22E_HUMAN	MULTI-MSMS	Circ1756	655.998	3	655.664	1963.97	74592.9	1.7233	0.0011299	0.62072	0.00040699	2.3441	0.0015369	655.665	35.49	0.52231	35.49	35.198	35.721	0					136	61	3	0	0	0	9.1168e-06	2
NVQDAIADAEQRGEHALK	18	Unmodified	_NVQDAIADAEQRGEHALK_			0	0	1	sp	P35908	K22E_HUMAN;CON__P35908v2;CON__P35908	sp	P35908	K22E_HUMAN	sp	P35908	K22E_HUMAN	MULTI-MSMS	Circ1756	492.001	4	492	1963.97	86972.3	1.4531	0.00071493	0.79912	0.00039317	2.2522	0.0011081	492.251	35.52	0.514	35.52	35.198	35.712	0					153	60	4	0	0	0	0.0015419	1
NVQDAIADAEQRGEHALKDAR	21	Unmodified	_NVQDAIADAEQRGEHALKDAR_			0	0	2	sp	P35908	K22E_HUMAN;CON__P35908v2;CON__P35908	sp	P35908	K22E_HUMAN	sp	P35908	K22E_HUMAN	MULTI-MSMS	Circ1756	577.793	4	577.541	2306.14	80483	0.81115	0.00046847	-0.43837	-0.00025318	0.37277	0.00021529	577.792	39.205	0.44842	39.205	38.913	39.361	-7.1054e-15					133	51	3	0	0	0	0.0042522	1
NVSTGDVNVEMNAAPGVDLTQLLNNMR	27	Unmodified	_NVSTGDVNVEMNAAPGVDLTQLLNNMR_			0	0	0	sp	P13645	K1C10_HUMAN;CON__P13645	sp	P13645	K1C10_HUMAN	sp	P13645	K1C10_HUMAN	MULTI-MSMS	Circ1756	958.806	3	958.136	2871.39	61638.8	3.9333	0.0037686	-1.2297	-0.0011783	2.7036	0.0025904	958.803	68.224	0.16986	68.224	68.127	68.297	0					76	16	6	0	0	0	0.00019821	1
NYSPYYNTIDDLK	13	Unmodified	_NYSPYYNTIDDLK_			0	0	0	sp	P35527	K1C9_HUMAN;CON__P35527	sp	P35527	K1C9_HUMAN	sp	P35527	K1C9_HUMAN	MULTI-MSMS	Circ1756	803.377	2	803.375	1604.74	68678.3	1.1874	0.00095395	-0.22539	-0.00018107	0.96204	0.00077288	803.375	38.292	0.35395	38.292	38.115	38.469	7.1054e-15					112	41	4	0	0	0	0.00014235	1
NYSPYYNTIDDLKDQIVDLTVGNNK	25	Unmodified	_NYSPYYNTIDDLKDQIVDLTVGNNK_			0	0	1	sp	P35527	K1C9_HUMAN;CON__P35527	sp	P35527	K1C9_HUMAN	sp	P35527	K1C9_HUMAN	MULTI-MSMS	Circ1756	726.61	4	726.358	2901.4	69828.9	3.0836	0.0022398	-0.50829	-0.0003692	2.5753	0.0018706	726.609	66.55	0.27074	66.55	66.392	66.663	0					115	26	6	0	0	0	0.017133	1
PAAAAAAATPAVR	13	Unmodified	_PAAAAAAATPAVR_			0	0	0	sp	P11940	PABP1_HUMAN	sp	P11940	PABP1_HUMAN	sp	P11940	PABP1_HUMAN	MULTI-MSMS	Circ1756	569.325	2	569.322	1136.63	79719.6	3.568	0.0020314	0.88159	0.00050191	4.4496	0.0025333	569.323	15.2	0.24476	15.2	15.049	15.294	-1.7764e-15					68	23	4	0	0	0	3.6472e-07	1
PAPAVGEAEDK	11	Unmodified	_PAPAVGEAEDK_			0	0	0	sp	P16989	YBOX3_HUMAN	sp	P16989	YBOX3_HUMAN	sp	P16989	YBOX3_HUMAN	MULTI-MSMS	Circ1756	542.271	2	542.269	1082.52	81679.8	4.0365	0.0021889	-0.53715	-0.00029128	3.4994	0.0018976	542.269	13.48	0.18505	13.48	13.394	13.579	-1.7764e-15					56	18	4	0	0	0	0.0032907	1
PAPAVGEAEDKENQQATSGPNQPSVR	26	Unmodified	_PAPAVGEAEDKENQQATSGPNQPSVR_			0	0	1	sp	P16989	YBOX3_HUMAN	sp	P16989	YBOX3_HUMAN	sp	P16989	YBOX3_HUMAN	MULTI-MSMS	Circ1756	893.435	3	893.099	2676.27	63250	4.1713	0.0037254	-0.30007	-0.00026799	3.8713	0.0034574	893.433	14.98	0.36725	14.98	14.82	15.187	0					180	35	7	0	0	0	0.007314	1
PGGLGSSSLYGLGASR	16	Unmodified	_PGGLGSSSLYGLGASR_			0	0	0	sp	P08729	K2C7_HUMAN;CON__Q3KNV1;CON__P08729	sp	P08729	K2C7_HUMAN	sp	P08729	K2C7_HUMAN	MULTI-MSMS	Circ1756	739.885	2	739.884	1477.75	71407.7	1.6218	0.0011999	-0.6493	-0.0004804	0.97247	0.00071951	739.883	36.487	0.31343	36.487	36.34	36.653	0					87	37	3	0	0	0	0.00065939	1
PGGLGSSSLYGLGASRPR	18	Unmodified	_PGGLGSSSLYGLGASRPR_			0	0	1	sp	P08729	K2C7_HUMAN;CON__Q3KNV1;CON__P08729	sp	P08729	K2C7_HUMAN	sp	P08729	K2C7_HUMAN	MULTI-MSMS	Circ1756	577.977	3	577.976	1730.91	78939.7	0.66733	0.0003857	0.37639	0.00021754	1.0437	0.00060324	577.976	30.122	0.40927	30.122	29.89	30.299	0					178	46	5	0	0	0	1.1088e-18	1
PSAVTTTAHLATTR	14	Unmodified	_PSAVTTTAHLATTR_			0	0	0	sp	Q9NSU2	TREX1_HUMAN	sp	Q9NSU2	TREX1_HUMAN	sp	Q9NSU2	TREX1_HUMAN	MULTI-MSMS	Circ1756	476.261	3	476.26	1425.76	88914.8	3.2235	0.0015352	-0.59612	-0.00028391	2.6274	0.0012513	476.259	15.69	0.25781	15.69	15.553	15.81	0					81	23	5	0	0	0	0.00022459	1
PSAVTTTAHLATTR	14	Unmodified	_PSAVTTTAHLATTR_			0	0	0	sp	Q9NSU2	TREX1_HUMAN	sp	Q9NSU2	TREX1_HUMAN	sp	Q9NSU2	TREX1_HUMAN	MULTI-MSMS	Circ1756	713.888	2	713.886	1425.76	71176	3.7025	0.0026432	-0.22149	-0.00015812	3.481	0.002485	713.886	15.698	0.21106	15.698	15.575	15.786	0					58	19	4	0	0	0	3.747e-05	1
PTSTVLPR	8	Unmodified	_PTSTVLPR_			0	0	0	sp	Q2M3V2	SWAHA_HUMAN	sp	Q2M3V2	SWAHA_HUMAN	sp	Q2M3V2	SWAHA_HUMAN	MULTI-SECPEP	Circ1756	435.774	2	435.756	869.497	94633.9	2.2421	0.00097699	-1.0415	-0.00045386	1.2005	0.00052314	435.755	25.938	0.43904	25.938	25.692	26.131	0					119	48	3	0	0	0	0.0010636	1
PYQYPALTPEQK	12	Unmodified	_PYQYPALTPEQK_			0	0	0	sp	P04075	ALDOA_HUMAN	sp	P04075	ALDOA_HUMAN	sp	P04075	ALDOA_HUMAN	MSMS	Circ1756	717.868	2	717.867	1433.72	NaN	NaN	NaN	NaN	NaN	NaN	NaN	NaN	28.16	1	28.16	27.66	28.66	0								0	0	0	0.029123	1
QASALIDRPAPFFER	15	Unmodified	_QASALIDRPAPFFER_			0	0	1	sp	Q9H4G0	E41L1_HUMAN	sp	Q9H4G0	E41L1_HUMAN	sp	Q9H4G0	E41L1_HUMAN	MULTI-MSMS	Circ1756	573.64	3	573.306	1716.89	83916	1.1017	0.00063163	-1.1938	-0.00068443	-0.092095	-5.2799e-05	573.639	41.234	0.26433	41.234	41.081	41.345	0					79	32	3	0	0	0	0.014492	1
QAVTNPNNTFYATK	14	Unmodified	_QAVTNPNNTFYATK_			0	0	0	sp	P38646	GRP75_HUMAN	sp	P38646	GRP75_HUMAN	sp	P38646	GRP75_HUMAN	MULTI-MSMS	Circ1756	784.892	2	784.889	1567.76	68170.8	2.9401	0.0023077	0.4825	0.00037871	3.4226	0.0026864	784.889	20.163	0.27118	20.163	20.038	20.31	0					46	27	2	0	0	0	0.017882	1
QDDTSSSINFLTR	13	Unmodified	_QDDTSSSINFLTR_			0	0	0	sp	P06746	DPOLB_HUMAN	sp	P06746	DPOLB_HUMAN	sp	P06746	DPOLB_HUMAN	MULTI-MSMS	Circ1756	742.356	2	742.355	1482.7	71942.1	1.311	0.00097325	-0.45296	-0.00033625	0.85808	0.000637	742.354	38.181	0.31585	38.181	38.004	38.32	0					73	37	3	0	0	0	0.0039263	1
QDIAFAYQR	9	Unmodified	_QDIAFAYQR_			0	0	0	sp	P07355	ANXA2_HUMAN	sp	P07355	ANXA2_HUMAN	sp	P07355	ANXA2_HUMAN	MULTI-MSMS	Circ1756	556.28	2	556.28	1110.55	82776	1.3334	0.00074175	0.86588	0.00048167	2.1993	0.0012234	556.281	27	0.35448	27	26.806	27.16	0					108	41	3	0	0	0	0.010366	1
QEGLESVLK	9	Unmodified	_QEGLESVLK_			0	0	0	sp	P14923	PLAK_HUMAN	sp	P14923	PLAK_HUMAN	sp	P14923	PLAK_HUMAN	MULTI-MSMS	Circ1756	501.777	2	501.777	1001.54	85105.6	0.34292	0.00017207	0.01338	6.7139e-06	0.3563	0.00017878	501.777	30.382	0.39845	30.382	30.149	30.547	0					114	45	3	0	0	0	0.013696	1
QEPSDSPMFIINR	13	Oxidation (M)	_QEPSDSPM(ox)FIINR_	QEPSDSPM(1)FIINR	QEPSDSPM(108.43)FIINR	0	1	0	sp	Q02413	DSG1_HUMAN	sp	Q02413	DSG1_HUMAN	sp	Q02413	DSG1_HUMAN	MULTI-MSMS	Circ1756	775.372	2	775.369	1548.72	68055.1	1.5865	0.0012301	0.85925	0.00066624	2.4457	0.0018963	775.37	33.092	0.78285	33.092	32.741	33.524	0					337	95	5	0	0	0	4.9084e-06	1
QETTHGQTINTTR	13	Unmodified	_QETTHGQTINTTR_			0	0	0	sp	Q5D862	FILA2_HUMAN;CON__Q5D862	sp	Q5D862	FILA2_HUMAN	sp	Q5D862	FILA2_HUMAN	MULTI-MSMS	Circ1756	496.249	3	496.246	1485.72	85569.5	3.3898	0.0016822	-0.5554	-0.00027562	2.8344	0.0014066	496.246	11.093	0.14786	11.093	11.012	11.16	0					44	15	4	0	0	0	0.013495	1
QFIENGSEFAQK	12	Unmodified	_QFIENGSEFAQK_			0	0	0	sp	Q9GZZ8	LACRT_HUMAN	sp	Q9GZZ8	LACRT_HUMAN	sp	Q9GZZ8	LACRT_HUMAN	MULTI-MSMS	Circ1756	699.843	2	699.338	1396.66	75351.5	4.1219	0.0028826	0.93603	0.0006546	5.058	0.0035372	699.339	25.131	0.31905	25.131	24.987	25.306	0					71	39	2	0	0	0	2.5343e-06	1
QFSSSYLSR	9	Unmodified	_QFSSSYLSR_			0	0	0	sp	P35527	K1C9_HUMAN;CON__P35527	sp	P35527	K1C9_HUMAN	sp	P35527	K1C9_HUMAN	MULTI-MSMS	Circ1756	537.764	2	537.764	1073.51	82284.1	2.9776	0.0016012	-1.0188	-0.00054787	1.9588	0.0010534	537.764	21.507	0.55942	21.507	21.212	21.771	0					251	61	6	0	0	0	0.00047063	2
QFTSSSSMK	9	Unmodified	_QFTSSSSMK_			0	0	0	sp	P02533	K1C14_HUMAN;CON__P02533;CON__Q9Z2K1;CON__Q3ZAW8;sp	P08779	K1C16_HUMAN;CON__P08779	sp	P02533	K1C14_HUMAN;sp	P08779	K1C16_HUMAN	sp	P02533	K1C14_HUMAN	MULTI-MSMS	Circ1756	501.733	2	501.732	1001.45	85656.1	3.1885	0.0015998	0.022951	1.1515e-05	3.2114	0.0016113	501.732	13.251	0.24896	13.251	13.107	13.356	-1.7764e-15					82	26	5	0
QGGGGGGGSVPGIER	15	Unmodified	_QGGGGGGGSVPGIER_			0	0	0	sp	P52272	HNRPM_HUMAN	sp	P52272	HNRPM_HUMAN	sp	P52272	HNRPM_HUMAN	MULTI-MSMS	Circ1756	642.82	2	642.818	1283.62	75712.4	4.3782	0.0028144	1.8299	0.0011763	6.2081	0.0039907	642.82	15.827	0.50353	15.827	15.603	16.106	0					179	45	7	0	0	0	1.4659e-10	1
QGGGGGGGSVPGIER	15	Unmodified	_QGGGGGGGSVPGIER_			0	0	0	sp	P52272	HNRPM_HUMAN	sp	P52272	HNRPM_HUMAN	sp	P52272	HNRPM_HUMAN	MULTI-MSMS	Circ1756	642.821	2	642.818	1283.62	73610.4	2.9555	0.0018999	-1.8914	-0.0012158	1.0642	0.00068406	642.817	20.049	0.31848	20.049	19.844	20.163	3.5527e-15					81	34	3	0	0	0	4.57e-05	1
QGNFFASPMLK	11	Unmodified	_QGNFFASPMLK_			0	0	0	sp	Q9H0H5	RGAP1_HUMAN	sp	Q9H0H5	RGAP1_HUMAN	sp	Q9H0H5	RGAP1_HUMAN	MULTI-MSMS	Circ1756	620.316	2	620.313	1238.61	78174.4	1.8965	0.0011764	0.012487	7.7458e-06	1.9089	0.0011841	620.313	45.53	0.29811	45.53	45.361	45.659	0					59	34	2	0	0	0	0.0050221	1
QGVDADINGLR	11	Unmodified	_QGVDADINGLR_			0	0	0	sp	P35527	K1C9_HUMAN;CON__P35527	sp	P35527	K1C9_HUMAN	sp	P35527	K1C9_HUMAN	MULTI-MSMS	Circ1756	579.303	2	579.299	1156.58	79420.3	4.1324	0.0023939	1.1391	0.00065985	5.2715	0.0030537	579.3	24.997	0.56685	24.997	24.623	25.19	3.5527e-15					250	65	6	0	0	0	6.0163e-92	2
QISNLQQSISDAEQR	15	Unmodified	_QISNLQQSISDAEQR_			0	0	0	sp	P04264	K2C1_HUMAN;CON__P04264	sp	P04264	K2C1_HUMAN	sp	P04264	K2C1_HUMAN	MULTI-MSMS	Circ1756	858.931	2	858.929	1715.84	65580.6	3.3752	0.0028991	-0.35861	-0.00030802	3.0166	0.002591	859.43	22.052	0.25101	22.052	21.922	22.173	0					60	25	3	0	0	0	5.5551e-08	1
QISNLQQSISDAEQR	15	Unmodified	_QISNLQQSISDAEQR_			0	0	0	sp	P04264	K2C1_HUMAN;CON__P04264	sp	P04264	K2C1_HUMAN	sp	P04264	K2C1_HUMAN	MULTI-MSMS	Circ1756	858.933	2	858.929	1715.84	65558.4	1.9082	0.001639	0.15476	0.00013293	2.0629	0.0017719	858.929	29.122	0.73504	29.122	28.763	29.498	0					381	84	6	0	0	0	1.0925e-260	2
QISNLQQSISDAEQR	15	Unmodified	_QISNLQQSISDAEQR_			0	0	0	sp	P04264	K2C1_HUMAN;CON__P04264	sp	P04264	K2C1_HUMAN	sp	P04264	K2C1_HUMAN	MULTI-MSMS	Circ1756	573.29	3	572.955	1715.84	80599.8	1.495	0.00085655	0.057559	3.2979e-05	1.5525	0.00088953	572.955	29.128	0.57925	29.128	28.817	29.396	0					277	65	6	0	0	0	1.7205e-59	2
QISNLQQSISDAEQR	15	Unmodified	_QISNLQQSISDAEQR_			0	0	0	sp	P04264	K2C1_HUMAN;CON__P04264	sp	P04264	K2C1_HUMAN	sp	P04264	K2C1_HUMAN	MULTI-MSMS	Circ1756	858.93	2	858.929	1715.84	64717.7	1.9512	0.001676	-0.33042	-0.00028381	1.6208	0.0013922	858.929	47.097	0.37648	47.097	46.866	47.243	0					124	41	4	0	0	0	2.3627e-07	1
QLEQLQGER	9	Unmodified	_QLEQLQGER_			0	0	0	sp	Q8N1N4	K2C78_HUMAN;CON__Q8N1N4-2;CON__Q7RTT2	sp	Q8N1N4	K2C78_HUMAN	sp	Q8N1N4	K2C78_HUMAN	MULTI-MSMS	Circ1756	550.79	2	550.788	1099.56	81773.4	3.7405	0.0020602	0.014672	8.0813e-06	3.7552	0.0020683	550.788	15.32	0.22398	15.32	15.187	15.411	-1.7764e-15					55	20	4	0	0	0	0.00042701	1
QLQNIIQATSR	11	Unmodified	_QLQNIIQATSR_			0	0	0	sp	P15924	DESP_HUMAN	sp	P15924	DESP_HUMAN	sp	P15924	DESP_HUMAN	MULTI-MSMS	Circ1756	636.357	2	636.357	1270.7	76187.1	1.5191	0.00096669	-0.22104	-0.00014066	1.2981	0.00082604	636.357	29.213	0.41844	29.213	29.011	29.43	0					153	47	4	0	0	0	0.00059335	1
QNASLQAAITDAEQR	15	Unmodified	_QNASLQAAITDAEQR_			0	0	0	sp	Q8N1N4	K2C78_HUMAN;CON__Q8N1N4-2;CON__Q7RTT2	sp	Q8N1N4	K2C78_HUMAN	sp	Q8N1N4	K2C78_HUMAN	MULTI-MSMS	Circ1756	808.406	2	808.405	1614.8	68740.5	1.6478	0.0013321	1.2539	0.0010136	2.9017	0.0023457	808.407	33.26	0.39025	33.26	33.048	33.439	0					97	47	3	0	0	0	1.0351e-10	1
QNLEPLFEQYINNLR	15	Unmodified	_QNLEPLFEQYINNLR_			0	0	0	sp	P13647	K2C5_HUMAN;CON__P13647;CON__P04259;sp	P48668	K2C6C_HUMAN;sp	P02538	K2C6A_HUMAN;CON__P48668;CON__P02538	sp	P13647	K2C5_HUMAN;CON__P04259	sp	P13647	K2C5_HUMAN	MULTI-MSMS	Circ1756	631	3	630.995	1889.96	76616.5	3.1671	0.0019984	2.5501	0.0016091	5.7172	0.0036075	631.331	66.732	0.27679	66.732	66.567	66.844	0					62	24	4	0
QNLSQFEAQAR	11	Unmodified	_QNLSQFEAQAR_			0	0	0	sp	Q8N684	CPSF7_HUMAN	sp	Q8N684	CPSF7_HUMAN	sp	Q8N684	CPSF7_HUMAN	MULTI-MSMS	Circ1756	646.325	2	646.323	1290.63	75959.9	2.8583	0.0018474	-0.45268	-0.00029258	2.4057	0.0015548	646.323	20.878	0.35594	20.878	20.697	21.053	3.5527e-15					108	37	4	0	0	0	5.3671e-05	1
QQFLSLEQANK	11	Unmodified	_QQFLSLEQANK_			0	0	0	sp	Q8IVT2	MISP_HUMAN	sp	Q8IVT2	MISP_HUMAN	sp	Q8IVT2	MISP_HUMAN	MULTI-MSMS	Circ1756	653.344	2	653.344	1304.67	74866	1.1456	0.00074847	-0.5409	-0.00035339	0.6047	0.00039508	653.343	31.327	0.41595	31.327	31.122	31.538	3.5527e-15					156	51	4	0	0	0	0.00058365	1
QQYESVAAK	9	Unmodified	_QQYESVAAK_			0	0	0	sp	P08670	VIME_HUMAN	sp	P08670	VIME_HUMAN	sp	P08670	VIME_HUMAN	MULTI-MSMS	Circ1756	512.262	2	512.259	1022.5	83383	3.2636	0.0016718	0.066543	3.4087e-05	3.3301	0.0017059	512.259	12.762	0.20369	12.762	12.659	12.863	-1.7764e-15					62	20	4	0	0	0	0.015273	1
QRPAEIKDYSPYFK	14	Unmodified	_QRPAEIKDYSPYFK_			0	0	2	sp	P02533	K1C14_HUMAN;CON__P02533	sp	P02533	K1C14_HUMAN	sp	P02533	K1C14_HUMAN	MULTI-MSMS	Circ1756	581.639	3	581.302	1740.88	79459.8	3.6343	0.0021126	-0.51354	-0.00029852	3.1207	0.0018141	581.636	23.553	0.37281	23.553	23.34	23.713	-3.5527e-15					136	42	4	0	0	0	0.00098506	1
QSESSHGWTGPSTGVR	16	Unmodified	_QSESSHGWTGPSTGVR_			0	0	0	sp	P20930	FILA_HUMAN;CON__P20930	sp	P20930	FILA_HUMAN	sp	P20930	FILA_HUMAN	MULTI-MSMS	Circ1756	558.261	3	558.261	1671.76	80008.2	3.5951	0.002007	-0.71817	-0.00040093	2.8769	0.0016061	558.26	15.083	0.26925	15.083	14.928	15.197	0					87	26	4	0	0	0	0.0017495	1
QSSGPSSSPAAAAAPEK	17	Unmodified	_QSSGPSSSPAAAAAPEK_			0	0	0	sp	Q9UDT6	CLIP2_HUMAN	sp	Q9UDT6	CLIP2_HUMAN	sp	Q9UDT6	CLIP2_HUMAN	MULTI-MSMS	Circ1756	771.876	2	771.873	1541.73	68832.6	2.8696	0.002215	0.50735	0.00039161	3.377	0.0026066	771.874	21.482	0.49671	21.482	21.251	21.748	0					209	54	5	0	0	0	0.008891	1
QSSSYGPHGYGSGR	14	Unmodified	_QSSSYGPHGYGSGR_			0	0	0	sp	Q86YZ3	HORN_HUMAN;CON__Q86YZ3	sp	Q86YZ3	HORN_HUMAN	sp	Q86YZ3	HORN_HUMAN	MULTI-MSMS	Circ1756	480.549	3	480.548	1438.62	86233.1	2.937	0.0014114	0.79271	0.00038093	3.7297	0.0017923	480.549	12.343	0.2993	12.343	12.192	12.492	1.7764e-15					70	29	3	0	0	0	0.0025881	1
QSSVSFR	7	Unmodified	_QSSVSFR_			0	0	0	sp	P13647	K2C5_HUMAN;CON__P13647	sp	P13647	K2C5_HUMAN	sp	P13647	K2C5_HUMAN	MULTI-MSMS	Circ1756	405.711	2	405.709	809.403	92773.7	3.7915	0.0015383	0.13909	5.6431e-05	3.9306	0.0015947	405.709	14.798	0.23946	14.798	14.675	14.915	0					48	20	3	0	0	0	0.0060656	1
QSSYGQHGSGSSQSSGYGQYGSR	23	Unmodified	_QSSYGQHGSGSSQSSGYGQYGSR_			0	0	0	sp	Q5D862	FILA2_HUMAN;CON__Q5D862	sp	Q5D862	FILA2_HUMAN	sp	Q5D862	FILA2_HUMAN	MULTI-MSMS	Circ1756	785.004	3	784.667	2350.98	68287.1	3.4845	0.0027342	-0.11821	-9.2758e-05	3.3663	0.0026414	785.001	12.983	0.20466	12.983	12.863	13.068	0					76	21	4	0	0	0	0.025392	1
QSVEADINGLR	11	Unmodified	_QSVEADINGLR_			0	0	0	sp	P13645	K1C10_HUMAN;CON__P13645;CON__P02535-1;sp	Q2M2I5	K1C24_HUMAN;CON__Q2M2I5	sp	P13645	K1C10_HUMAN	sp	P13645	K1C10_HUMAN	MULTI-MSMS	Circ1756	601.312	2	601.312	1200.61	77460.2	1.278	0.00076849	0.22642	0.00013615	1.5044	0.00090464	601.312	27.187	0.62917	27.187	26.833	27.462	-3.5527e-15					291	74	5	0	0	0
QSVEADINGLRR	12	Unmodified	_QSVEADINGLRR_			0	0	1	sp	P13645	K1C10_HUMAN;CON__P13645;CON__P02535-1	sp	P13645	K1C10_HUMAN	sp	P13645	K1C10_HUMAN	MULTI-MSMS	Circ1756	453.247	3	453.244	1356.71	89785.4	2.1776	0.00098698	2.269	0.0010284	4.4466	0.0020154	453.246	21.059	0.92299	21.059	20.72	21.643	0					349	98	6	0	0	0	3.7139e-10	3
QSVEADINGLRR	12	Unmodified	_QSVEADINGLRR_			0	0	1	sp	P13645	K1C10_HUMAN;CON__P13645;CON__P02535-1	sp	P13645	K1C10_HUMAN	sp	P13645	K1C10_HUMAN	MULTI-MSMS	Circ1756	679.368	2	679.363	1356.71	72927.2	2.9748	0.002021	1.8127	0.0012315	4.7875	0.0032525	679.364	21.059	0.62704	21.059	20.739	21.366	-3.5527e-15					295	66	6	0	0	0	9.5784e-189	1
QTALVELVK	9	Unmodified	_QTALVELVK_			0	0	0	sp	P02768	ALBU_HUMAN;CON__P02768-1	sp	P02768	ALBU_HUMAN	sp	P02768	ALBU_HUMAN	MULTI-MSMS	Circ1756	500.806	2	500.805	999.596	85347.2	1.2984	0.00065024	-0.19099	-9.5649e-05	1.1074	0.00055459	500.805	36.901	0.48539	36.901	36.67	37.155	0					179	55	4	0	0	0	0.0086097	1
QTAPSGLSTLPQR	13	Unmodified	_QTAPSGLSTLPQR_			0	0	0	sp	Q96GD4	AURKB_HUMAN	sp	Q96GD4	AURKB_HUMAN	sp	Q96GD4	AURKB_HUMAN	MSMS	Circ1756	678.371	2	678.368	1354.72	NaN	NaN	NaN	NaN	NaN	NaN	NaN	NaN	22.247	1	22.247	21.747	22.747	0								0	0	0	7.9602e-06	1
QTVEADVNGLR	11	Unmodified	_QTVEADVNGLR_			0	0	0	sp	P08779	K1C16_HUMAN;CON__P08779	sp	P08779	K1C16_HUMAN	sp	P08779	K1C16_HUMAN	MULTI-MSMS	Circ1756	601.313	2	601.312	1200.61	80165.9	2.4993	0.0015029	2.1877	0.0013155	4.687	0.0028184	601.313	21.012	0.24106	21.012	20.868	21.109	0					58	25	3	0	0	0	0.0038973	1
QVILQVGVINEAQFSK	16	Unmodified	_QVILQVGVINEAQFSK_			0	0	0	sp	Q08554	DSC1_HUMAN	sp	Q08554	DSC1_HUMAN	sp	Q08554	DSC1_HUMAN	MULTI-MSMS	Circ1756	886.999	2	886.999	1771.98	65334.6	1.2811	0.0011363	-0.24333	-0.00021583	1.0378	0.0009205	887.5	53.681	0.30931	53.681	53.494	53.803	-7.1054e-15					102	37	3	0	0	0	0.0007026	1
QVLDNLTMEK	10	Unmodified	_QVLDNLTMEK_			0	0	0	sp	P35527	K1C9_HUMAN;CON__P35527	sp	P35527	K1C9_HUMAN	sp	P35527	K1C9_HUMAN	MULTI-MSMS	Circ1756	595.808	2	595.808	1189.6	73367.4	0.31922	0.0001902	0.27509	0.0001639	0.59432	0.0003541	595.808	30.247	0.66155	30.247	29.996	30.657	0					248	76	5	0	0	0	0.00030109	2
QVNLEIGVNNEAPFAR	16	Unmodified	_QVNLEIGVNNEAPFAR_			0	0	0	sp	Q14574	DSC3_HUMAN	sp	Q14574	DSC3_HUMAN	sp	Q14574	DSC3_HUMAN	MULTI-MSMS	Circ1756	885.965	2	885.96	1769.91	66680.9	2.0154	0.0017856	2.2392	0.0019838	4.2546	0.0037694	886.463	46.915	0.20764	46.915	46.778	46.986	-7.1054e-15					39	22	3	0	0	0	0.0044136	1
QVQNLVNK	8	Unmodified	_QVQNLVNK_			0	0	0	sp	P15924	DESP_HUMAN	sp	P15924	DESP_HUMAN	sp	P15924	DESP_HUMAN	MULTI-MSMS	Circ1756	471.775	2	471.772	941.529	88277.7	4.6246	0.0021818	1.3231	0.00062422	5.9478	0.002806	471.773	14.397	0.18446	14.397	14.28	14.465	1.7764e-15					44	16	4	0	0	0	0.002998	1
QVRLLNIR	8	Unmodified	_QVRLLNIR_			0	0	1	sp	Q8WY22	BRI3B_HUMAN	sp	Q8WY22	BRI3B_HUMAN	sp	Q8WY22	BRI3B_HUMAN	MULTI-MSMS	Circ1756	337.886	3	337.886	1010.63	101229	2.2852	0.00077212	2.2171	0.00074911	4.5022	0.0015212	337.886	20.539	0.43087	20.539	20.335	20.766	0					148	45	5	0	0	0	0.0055807	2
QVTITGSAASISLAQYLINAR	21	Unmodified	_QVTITGSAASISLAQYLINAR_			0	0	0	sp	Q15365	PCBP1_HUMAN	sp	Q15365	PCBP1_HUMAN	sp	Q15365	PCBP1_HUMAN	MULTI-MSMS	Circ1756	1089.6	2	1089.1	2176.19	57747.9	3.7004	0.0040301	-0.48988	-0.00053352	3.2105	0.0034966	1089.6	66.563	0.18809	66.563	66.464	66.652	0					77	18	5	0	0	0	7.1922e-21	1
QVTITGSAASISLAQYLINAR	21	Unmodified	_QVTITGSAASISLAQYLINAR_			0	0	0	sp	Q15365	PCBP1_HUMAN	sp	Q15365	PCBP1_HUMAN	sp	Q15365	PCBP1_HUMAN	MULTI-MSMS	Circ1756	726.739	3	726.402	2176.19	69954.4	3.0892	0.002244	-0.48504	-0.00035234	2.6041	0.0018916	726.736	66.579	0.2315	66.579	66.443	66.675	-1.4211e-14					106	22	6	0	0	0	1.4265e-56	1
QVTITGSAASISLAQYLINVR	21	Unmodified	_QVTITGSAASISLAQYLINVR_			0	0	0	sp	Q15366	PCBP2_HUMAN	sp	Q15366	PCBP2_HUMAN	sp	Q15366	PCBP2_HUMAN	MULTI-MSMS	Circ1756	735.747	3	735.746	2204.22	70481.3	3.4535	0.0025409	-1.3859	-0.0010197	2.0676	0.0015212	736.079	67.556	0.17076	67.556	67.468	67.639	0					69	16	5	0	0	0	1.5565e-05	1
QVVMLLTAGSGGR	13	Unmodified	_QVVMLLTAGSGGR_			0	0	0	sp	Q9H6R0	DHX33_HUMAN	sp	Q9H6R0	DHX33_HUMAN	sp	Q9H6R0	DHX33_HUMAN	MULTI-MSMS	Circ1756	644.857	2	644.856	1287.7	77747.4	0.81741	0.00052711	-0.06409	-4.1329e-05	0.75332	0.00048578	644.856	40.086	0.30393	40.086	39.956	40.26	0					62	36	2	0	0	0	0.00014235	1
RAADVEPSSPKPK	13	Unmodified	_RAADVEPSSPKPK_			0	0	2	sp	A6NJU9	NPB13_HUMAN	sp	A6NJU9	NPB13_HUMAN	sp	A6NJU9	NPB13_HUMAN	MULTI-SECPEP	Circ1756	691.862	2	691.375	1380.74	74049.1	1.3183	0.00091146	0.0090429	6.2521e-06	1.3274	0.00091772	691.375	29.816	0.3659	29.816	29.63	29.996	-3.5527e-15					105	42	4	0	0	0	0.019134	1
RGDLPFVVPR	10	Unmodified	_RGDLPFVVPR_			0	0	1	sp	P35579	MYH9_HUMAN	sp	P35579	MYH9_HUMAN	sp	P35579	MYH9_HUMAN	MULTI-MSMS	Circ1756	578.336	2	578.335	1154.66	80566	1.471	0.00085073	0.17141	9.9133e-05	1.6424	0.00094987	578.335	35.873	0.44012	35.873	35.62	36.06	0					148	52	4	0	0	0	0.0013127	1
RGDLPFVVPR	10	Unmodified	_RGDLPFVVPR_			0	0	1	sp	P35579	MYH9_HUMAN	sp	P35579	MYH9_HUMAN	sp	P35579	MYH9_HUMAN	MULTI-MSMS	Circ1756	385.893	3	385.893	1154.66	98722.8	1.1191	0.00043186	0.054629	2.1081e-05	1.1738	0.00045294	385.893	35.849	0.30498	35.849	35.712	36.017	0					95	36	3	0	0	0	0.0017307	1
RHPYFYAPELLFFAK	15	Unmodified	_RHPYFYAPELLFFAK_			0	0	1	sp	P02768	ALBU_HUMAN;CON__P02768-1	sp	P02768	ALBU_HUMAN	sp	P02768	ALBU_HUMAN	MULTI-MSMS	Circ1756	634.005	3	633.67	1897.99	77835.6	1.9392	0.0012288	-1.1057	-0.00070066	0.83346	0.00052814	634.003	61.182	0.51365	61.182	61.029	61.543	0					88	55	3	0	0	0	0.0054875	1
RLPGAIDVIGQTITISR	17	Unmodified	_RLPGAIDVIGQTITISR_			0	0	1	sp	Q6UN15	FIP1_HUMAN	sp	Q6UN15	FIP1_HUMAN	sp	Q6UN15	FIP1_HUMAN	MULTI-MSMS	Circ1756	604.358	3	604.023	1809.05	78500.7	0.74142	0.00044783	0.34954	0.00021113	1.091	0.00065896	604.023	53.928	0.30863	53.928	53.758	54.066	-7.1054e-15					79	35	3	0	0	0	0.0019511	1
RNVQALEIELQSQLALK	17	Unmodified	_RNVQALEIELQSQLALK_			0	0	1	sp	P13645	K1C10_HUMAN;CON__P13645	sp	P13645	K1C10_HUMAN	sp	P13645	K1C10_HUMAN	MULTI-MSMS	Circ1756	652.379	3	651.709	1952.11	76688.5	1.2797	0.00083399	-0.8453	-0.00055089	0.4344	0.0002831	652.043	50.744	0.34622	50.744	50.552	50.898	-7.1054e-15					113	37	4	0	0	0	0.015437	1
RTNAENEFVTIKK	13	Unmodified	_RTNAENEFVTIKK_			0	0	2	sp	P04264	K2C1_HUMAN;CON__P04264	sp	P04264	K2C1_HUMAN	sp	P04264	K2C1_HUMAN	MULTI-MSMS	Circ1756	517.286	3	517.283	1548.83	84432.3	3.6016	0.0018631	1.408	0.00072835	5.0097	0.0025914	517.283	15.253	0.2226	15.253	15.137	15.36	0					59	20	4	0	0	0	0.001022	1
RVLDELTLTK	10	Unmodified	_RVLDELTLTK_			0	0	1	sp	P13645	K1C10_HUMAN;CON__P13645	sp	P13645	K1C10_HUMAN	sp	P13645	K1C10_HUMAN	MULTI-MSMS	Circ1756	594.354	2	594.353	1186.69	78385.1	0.91266	0.00054244	0.37932	0.00022545	1.292	0.0007679	594.353	29.579	0.4517	29.579	29.33	29.781	0					171	52	4	0	0	0	1.3213e-05	1
SAAQAAAQTNSNAAGK	16	Unmodified	_SAAQAAAQTNSNAAGK_			0	0	0	sp	Q8NC51	PAIRB_HUMAN	sp	Q8NC51	PAIRB_HUMAN	sp	Q8NC51	PAIRB_HUMAN	MULTI-MSMS	Circ1756	730.862	2	730.858	1459.7	69483.9	3.3795	0.00247	1.3239	0.00096761	4.7035	0.0034376	730.859	10.937	0.16663	10.937	10.856	11.022	0					49	18	3	0	0	0	0.0042432	1
SAHVTVSGGTPK	12	Unmodified	_SAHVTVSGGTPK_			0	0	0	sp	Q9BXS6	NUSAP_HUMAN	sp	Q9BXS6	NUSAP_HUMAN	sp	Q9BXS6	NUSAP_HUMAN	MULTI-MSMS	Circ1756	570.806	2	570.804	1139.59	79797.7	3.4647	0.0019777	0.04964	2.8335e-05	3.5143	0.002006	570.804	11.701	0.15335	11.701	11.608	11.761	0					36	16	3	0	0	0	1.6235e-06	1
SAIVHLINYQDDAELATR	18	Unmodified	_SAIVHLINYQDDAELATR_			0	0	0	sp	P14923	PLAK_HUMAN	sp	P14923	PLAK_HUMAN	sp	P14923	PLAK_HUMAN	MULTI-MSMS	Circ1756	677.351	3	677.016	2028.03	76857.8	1.4757	0.00099906	-0.81416	-0.0005512	0.66151	0.00044785	677.351	41.279	0.28797	41.279	41.12	41.408	0					58	35	3	0	0	0	0.0023843	1
SALVKPVTINVGR	13	Unmodified	_SALVKPVTINVGR_			0	0	1	sp	Q9UJV9	DDX41_HUMAN	sp	Q9UJV9	DDX41_HUMAN	sp	Q9UJV9	DDX41_HUMAN	MULTI-MSMS	Circ1756	451.947	3	451.945	1352.81	89139.6	1.3475	0.00060899	-0.97026	-0.0004385	0.37723	0.00017049	451.945	28.776	0.29175	28.776	28.625	28.917	0					86	33	3	0	0	0	1.3054e-09	1
SALVKPVTINVGR	13	Unmodified	_SALVKPVTINVGR_			0	0	1	sp	Q9UJV9	DDX41_HUMAN	sp	Q9UJV9	DDX41_HUMAN	sp	Q9UJV9	DDX41_HUMAN	MULTI-MSMS	Circ1756	677.417	2	677.414	1352.81	75488.9	2.0945	0.0014189	-1.2526	-0.0008485	0.84197	0.00057036	677.413	28.788	0.28432	28.788	28.632	28.917	0					84	32	3	0	0	0	0.032294	1
SAPASQASLR	10	Unmodified	_SAPASQASLR_			0	0	0	sp	Q14980	NUMA1_HUMAN	sp	Q14980	NUMA1_HUMAN	sp	Q14980	NUMA1_HUMAN	MULTI-MSMS	Circ1756	494.266	2	494.265	986.515	85200.1	3.4131	0.001687	-0.36131	-0.00017858	3.0517	0.0015084	494.264	13.037	0.24774	13.037	12.927	13.174	0					41	26	2	0	0	0	2.5252e-06	1
SAQAQMR	7	Acetyl (Protein N-term)	_(ac)SAQAQMR_			1	0	0	sp	Q9Y383	LC7L2_HUMAN;sp	Q9NQ29	LUC7L_HUMAN	sp	Q9Y383	LC7L2_HUMAN	sp	Q9Y383	LC7L2_HUMAN	MULTI-MSMS	Circ1756	417.201	2	417.2	832.386	93416.3	3.7803	0.0015771	0.090067	3.7576e-05	3.8703	0.0016147	417.2	13.757	0.26096	13.757	13.63	13.891	-1.7764e-15					77	25	4	0	0	0
SAVTALWGK	9	Unmodified	_SAVTALWGK_			0	0	0	sp	P68871	HBB_HUMAN	sp	P68871	HBB_HUMAN	sp	P68871	HBB_HUMAN	MULTI-MSMS	Circ1756	466.764	2	466.764	931.513	88901.1	0.76819	0.00035856	2.0369	0.00095076	2.8051	0.0013093	466.764	35.17	0.47587	35.17	34.933	35.409	0					157	57	4	0	0	0	0.029294	1
SDSGEQNYGER	11	Acetyl (Protein N-term)	_(ac)SDSGEQNYGER_			1	0	0	sp	P62995	TRA2B_HUMAN	sp	P62995	TRA2B_HUMAN	sp	P62995	TRA2B_HUMAN	MULTI-MSMS	Circ1756	642.262	2	642.26	1282.51	75485.7	3.9837	0.0025585	1.3908	0.00089326	5.3745	0.0034518	642.261	13.543	0.23559	13.543	13.394	13.63	0					66	23	4	0	0	0	0.0014637	1
SEAGEATTTTTTTLPQAPTEAAAAAPQDPAPK	32	Acetyl (Protein N-term)	_(ac)SEAGEATTTTTTTLPQAPTEAAAAAPQDPAPK_			1	0	0	sp	P16989	YBOX3_HUMAN	sp	P16989	YBOX3_HUMAN	sp	P16989	YBOX3_HUMAN	MULTI-MSMS	Circ1756	1047.18	3	1046.51	3136.5	58756.3	1.3263	0.0013879	0.066523	6.9617e-05	1.3928	0.0014576	1046.84	39.31	0.41384	39.31	39.097	39.511	0					254	48	7	0	0	0	3.179e-07	1
SEIDNVK	7	Unmodified	_SEIDNVK_			0	0	0	sp	P04264	K2C1_HUMAN;CON__P04264	sp	P04264	K2C1_HUMAN	sp	P04264	K2C1_HUMAN	MULTI-MSMS	Circ1756	402.709	2	402.709	803.402	96121.3	3.0318	0.0012209	-0.79918	-0.00032184	2.2326	0.00089909	402.708	13.028	0.30528	13.028	12.898	13.203	1.7764e-15					83	32	4	0	0	0	0.0081476	1
SEITELR	7	Unmodified	_SEITELR_			0	0	0	sp	P13645	K1C10_HUMAN;CON__P13645;CON__P02535-1	sp	P13645	K1C10_HUMAN	sp	P13645	K1C10_HUMAN	MULTI-MSMS	Circ1756	424.23	2	424.23	846.445	93615.6	1.6676	0.00070743	0.92183	0.00039107	2.5894	0.0010985	424.23	17.849	0.43212	17.849	17.616	18.048	0					168	47	5	0	0	0	0.0030047	1
SEITELRR	8	Unmodified	_SEITELRR_			0	0	1	sp	P13645	K1C10_HUMAN;CON__P13645;CON__P02535-1	sp	P13645	K1C10_HUMAN	sp	P13645	K1C10_HUMAN	MULTI-MSMS	Circ1756	502.283	2	502.28	1002.55	85055.7	4.7925	0.0024072	-0.53658	-0.00026952	4.2559	0.0021377	502.28	14.555	0.37074	14.555	14.359	14.73	0					116	31	5	0	0	0	0.014988	1
SEITELRR	8	Unmodified	_SEITELRR_			0	0	1	sp	P13645	K1C10_HUMAN;CON__P13645;CON__P02535-1	sp	P13645	K1C10_HUMAN	sp	P13645	K1C10_HUMAN	MULTI-MSMS	Circ1756	335.191	3	335.189	1002.55	103980	4.4482	0.001491	-0.66996	-0.00022456	3.7782	0.0012664	335.189	14.543	0.32491	14.543	14.38	14.705	0					111	27	5	0	0	0	0.0009065	1
SELEQLRQEAEQLR	14	Acetyl (Protein N-term)	_(ac)SELEQLRQEAEQLR_			1	0	1	sp	Q9HAV0	GBB4_HUMAN;sp	P62879	GBB2_HUMAN	sp	Q9HAV0	GBB4_HUMAN	sp	Q9HAV0	GBB4_HUMAN	MULTI-MSMS	Circ1756	885.951	2	885.953	1769.89	64912.8	1.2236	0.001084	-0.035297	-3.1271e-05	1.1883	0.0010527	885.953	54.635	0.37761	54.635	54.416	54.794	-7.1054e-15					104	40	3	0	0	0
SEPIYNSR	8	Unmodified	_SEPIYNSR_			0	0	0	sp	Q5T749	KPRP_HUMAN	sp	Q5T749	KPRP_HUMAN	sp	Q5T749	KPRP_HUMAN	MULTI-MSMS	Circ1756	483.239	2	483.238	964.461	84691.8	4.2968	0.0020764	-1.586	-0.00076644	2.7108	0.00131	483.237	14.045	0.23516	14.045	13.932	14.168	0					41	17	3	0	0	0	0.00267	1
SESPKEPEQLR	11	Unmodified	_SESPKEPEQLR_			0	0	1	sp	P09651	ROA1_HUMAN	sp	P09651	ROA1_HUMAN	sp	P09651	ROA1_HUMAN	MULTI-MSMS	Circ1756	433.89	3	433.889	1298.65	91698.1	2.8733	0.0012467	-0.44127	-0.00019146	2.4321	0.0010553	433.889	13.057	0.26773	13.057	12.898	13.166	0					96	28	5	0	0	0	0.0014016	1
SESPKEPEQLR	11	Unmodified	_SESPKEPEQLR_			0	0	1	sp	P09651	ROA1_HUMAN	sp	P09651	ROA1_HUMAN	sp	P09651	ROA1_HUMAN	MULTI-MSMS	Circ1756	650.333	2	650.331	1298.65	73443.1	3.5502	0.0023088	-0.093444	-6.0769e-05	3.4568	0.002248	650.33	13.062	0.25948	13.062	12.898	13.157	0					97	27	5	0	0	0	0.00011214	1
SESPKEPEQLRK	12	Unmodified	_SESPKEPEQLRK_			0	0	2	sp	P09651	ROA1_HUMAN	sp	P09651	ROA1_HUMAN	sp	P09651	ROA1_HUMAN	MULTI-MSMS	Circ1756	476.589	3	476.588	1426.74	85630.2	2.8702	0.0013679	-0.82702	-0.00039415	2.0432	0.00097377	476.587	11.639	0.25804	11.639	11.493	11.751	0					104	28	5	0	0	0	0.0013883	1
SETAPAETATPAPVEK	16	Acetyl (Protein N-term)	_(ac)SETAPAETATPAPVEK_			1	0	0	sp	P16401	H15_HUMAN	sp	P16401	H15_HUMAN	sp	P16401	H15_HUMAN	MULTI-MSMS	Circ1756	821.41	2	820.904	1639.79	67483.3	3.803	0.0031219	1.1598	0.00095209	4.9628	0.004074	820.905	23.117	0.25229	23.117	23.055	23.307	3.5527e-15					69	32	3	0	0	0	2.2105e-16	1
SGAQASSTPLSPTR	14	Unmodified	_SGAQASSTPLSPTR_			0	0	0	sp	P02545	LMNA_HUMAN	sp	P02545	LMNA_HUMAN	sp	P02545	LMNA_HUMAN	MULTI-MSMS	Circ1756	680.85	2	680.347	1358.68	73001.6	3.9348	0.0026771	-1.1905	-0.00080993	2.7444	0.0018671	680.346	15.35	0.23735	15.35	15.228	15.465	1.7764e-15					40	21	2	0	0	0	0.020028	1
SGGGFSSGSAGIINYQR	17	Unmodified	_SGGGFSSGSAGIINYQR_			0	0	0	sp	P04264	K2C1_HUMAN;CON__P04264	sp	P04264	K2C1_HUMAN	sp	P04264	K2C1_HUMAN	MULTI-MSMS	Circ1756	829.4	2	829.4	1656.79	64403.7	0.92106	0.00076393	0.49471	0.00041031	1.4158	0.0011742	829.401	30.163	0.51177	30.163	29.898	30.41	0					293	58	7	0	0	0	5.9539e-151	2
SGGGFSSGSAGIINYQR	17	Unmodified	_SGGGFSSGSAGIINYQR_			0	0	0	sp	P04264	K2C1_HUMAN;CON__P04264	sp	P04264	K2C1_HUMAN	sp	P04264	K2C1_HUMAN	MULTI-MSMS	Circ1756	553.603	3	553.269	1656.79	81355	0.65863	0.0003644	0.61789	0.00034186	1.2765	0.00070626	553.269	30.156	0.31886	30.156	29.987	30.306	-3.5527e-15					105	36	4	0	0	0	1.1904e-08	1
SGGGGGGGLGSGGSIR	16	Unmodified	_SGGGGGGGLGSGGSIR_			0	0	0	sp	P35527	K1C9_HUMAN;CON__P35527	sp	P35527	K1C9_HUMAN	sp	P35527	K1C9_HUMAN	MULTI-MSMS	Circ1756	616.806	2	616.803	1231.59	77458.9	5.3533	0.0033019	1.1661	0.00071924	6.5194	0.0040212	616.804	14.355	0.48618	14.355	14.145	14.632	0					168	44	6	0	0	0	1.0158e-10	1
SGGIPALVR	9	Unmodified	_SGGIPALVR_			0	0	0	sp	P14923	PLAK_HUMAN	sp	P14923	PLAK_HUMAN	sp	P14923	PLAK_HUMAN	MULTI-MSMS	Circ1756	435.264	2	435.264	868.513	94089.8	0.029581	1.2875e-05	0.37893	0.00016493	0.40851	0.00017781	435.264	30.536	0.55616	30.536	30.194	30.75	0					135	64	3	0	0	0	0.0032065	2
SGVGNIFIK	9	Unmodified	_SGVGNIFIK_			0	0	0	sp	P11940	PABP1_HUMAN;sp	Q4VXU2	PAP1L_HUMAN;sp	Q96DU9	PABP5_HUMAN	sp	P11940	PABP1_HUMAN	sp	P11940	PABP1_HUMAN	MULTI-MSMS	Circ1756	467.772	2	467.771	933.528	88863.7	0.73881	0.00034559	0.3177	0.00014861	1.0565	0.0004942	467.772	35.71	0.36894	35.71	35.47	35.839	0					129	45	4	0
SHDTTSNTLAQLLAK	15	Unmodified	_SHDTTSNTLAQLLAK_			0	0	0	sp	Q969G5	CAVN3_HUMAN	sp	Q969G5	CAVN3_HUMAN	sp	Q969G5	CAVN3_HUMAN	MULTI-MSMS	Circ1756	800.923	2	800.42	1598.83	66936.1	0.80423	0.00064372	0.62561	0.00050075	1.4298	0.0011445	800.421	40.159	0.41913	40.159	39.934	40.353	0					172	50	4	0	0	0	0.005723	1
SHDTTSNTLAQLLAK	15	Unmodified	_SHDTTSNTLAQLLAK_			0	0	0	sp	Q969G5	CAVN3_HUMAN	sp	Q969G5	CAVN3_HUMAN	sp	Q969G5	CAVN3_HUMAN	MULTI-MSMS	Circ1756	533.95	3	533.949	1598.83	83249.6	0.92246	0.00049255	-0.22591	-0.00012062	0.69655	0.00037192	533.949	40.172	0.41049	40.172	39.926	40.337	0					166	49	4	0	0	0	4.1658e-11	1
SIAFPSIGSGR	11	Unmodified	_SIAFPSIGSGR_			0	0	0	sp	O75367	H2AY_HUMAN	sp	O75367	H2AY_HUMAN	sp	O75367	H2AY_HUMAN	MULTI-MSMS	Circ1756	546.296	2	546.296	1090.58	84828.9	1.0748	0.00058713	-0.40688	-0.00022228	0.66787	0.00036485	546.296	39.21	0.33321	39.21	39.043	39.376	0					62	38	2	0	0	0	0.00098059	1
SILLTEQALAK	11	Unmodified	_SILLTEQALAK_			0	0	0	sp	Q9GZZ8	LACRT_HUMAN	sp	Q9GZZ8	LACRT_HUMAN	sp	Q9GZZ8	LACRT_HUMAN	MULTI-MSMS	Circ1756	593.856	2	593.856	1185.7	79495.5	0.58576	0.00034786	-0.028408	-1.687e-05	0.55735	0.00033099	593.856	39.042	0.41801	39.042	38.824	39.242	0					152	46	4	0	0	0	2.2845e-05	1
SISISVAGGGGGFGAAGGFGGR	22	Unmodified	_SISISVAGGGGGFGAAGGFGGR_			0	0	0	sp	P35908	K22E_HUMAN;CON__P35908v2;CON__P35908	sp	P35908	K22E_HUMAN	sp	P35908	K22E_HUMAN	MULTI-MSMS	Circ1756	613.98	3	613.643	1837.91	77979.9	1.5391	0.00094444	-0.524	-0.00032155	1.0151	0.00062289	613.643	47.01	0.45189	47.01	46.806	47.258	0					204	50	6	0	0	0	5.4707e-24	1
SISISVAGGGGGFGAAGGFGGR	22	Unmodified	_SISISVAGGGGGFGAAGGFGGR_			0	0	0	sp	P35908	K22E_HUMAN;CON__P35908v2;CON__P35908	sp	P35908	K22E_HUMAN	sp	P35908	K22E_HUMAN	MULTI-MSMS	Circ1756	919.962	2	919.961	1837.91	64016.6	2.0271	0.0018649	-0.24654	-0.00022681	1.7806	0.0016381	919.961	47.018	0.84185	47.018	46.769	47.611	0					328	95	6	0	0	0	2.6016e-36	1
SITVLVEGENTR	12	Unmodified	_SITVLVEGENTR_			0	0	0	sp	P33993	MCM7_HUMAN	sp	P33993	MCM7_HUMAN	sp	P33993	MCM7_HUMAN	MULTI-MSMS	Circ1756	659.355	2	659.354	1316.69	76462.6	1.1642	0.00076762	-0.53381	-0.00035197	0.63039	0.00041565	659.354	31.364	0.35491	31.364	31.157	31.512	0					104	43	3	0	0	0	0.0010341	1
SKAEAESLYQSK	12	Unmodified	_SKAEAESLYQSK_			0	0	1	sp	P04264	K2C1_HUMAN;CON__P04264	sp	P04264	K2C1_HUMAN	sp	P04264	K2C1_HUMAN	MULTI-MSMS	Circ1756	670.845	2	670.838	1339.66	73993.6	4.1986	0.0028166	1.9978	0.0013402	6.1964	0.0041568	670.84	13.581	0.51359	13.581	13.386	13.899	-1.7764e-15					208	51	7	0	0	0	1.8906e-99	2
SKAEAESLYQSK	12	Unmodified	_SKAEAESLYQSK_			0	0	1	sp	P04264	K2C1_HUMAN;CON__P04264	sp	P04264	K2C1_HUMAN	sp	P04264	K2C1_HUMAN	MULTI-MSMS	Circ1756	447.562	3	447.561	1339.66	90268.5	3.6137	0.0016173	1.4898	0.00066678	5.1035	0.0022841	447.563	13.573	0.50494	13.573	13.394	13.899	0					196	50	6	0	0	0	1.8159e-14	3
SKAEAESLYQSKYEELQITAGR	22	Unmodified	_SKAEAESLYQSKYEELQITAGR_			0	0	2	sp	P04264	K2C1_HUMAN;CON__P04264	sp	P04264	K2C1_HUMAN	sp	P04264	K2C1_HUMAN	MULTI-MSMS	Circ1756	834.756	3	834.422	2500.24	67168	0.88723	0.00074032	-0.067246	-5.6112e-05	0.81998	0.00068421	834.756	30.672	0.34907	30.672	30.486	30.835	3.5527e-15					153	40	5	0	0	0	0.031818	1
SKEEAEALYHSK	12	Unmodified	_SKEEAEALYHSK_			0	0	1	sp	P35908	K22E_HUMAN;CON__P35908v2;CON__P35908	sp	P35908	K22E_HUMAN	sp	P35908	K22E_HUMAN	MULTI-MSMS	Circ1756	696.346	2	696.344	1390.67	72041.4	3.7649	0.0026216	-0.19599	-0.00013648	3.5689	0.0024852	696.343	12.547	0.22406	12.547	12.415	12.639	0					77	22	5	0	0	0	3.0023e-20	1
SKEEAEALYHSK	12	Unmodified	_SKEEAEALYHSK_			0	0	1	sp	P35908	K22E_HUMAN;CON__P35908v2;CON__P35908	sp	P35908	K22E_HUMAN	sp	P35908	K22E_HUMAN	MULTI-MSMS	Circ1756	464.566	3	464.565	1390.67	87388.6	2.732	0.0012692	-0.06323	-2.9375e-05	2.6687	0.0012398	464.565	12.554	0.26619	12.554	12.383	12.649	0					106	26	5	0	0	0	4.3891e-07	1
SKEEAEALYHSK	12	Unmodified	_SKEEAEALYHSK_			0	0	1	sp	P35908	K22E_HUMAN;CON__P35908v2;CON__P35908	sp	P35908	K22E_HUMAN	sp	P35908	K22E_HUMAN	MULTI-MSMS	Circ1756	348.676	4	348.675	1390.67	101367	3.0615	0.0010675	-0.33873	-0.00011811	2.7228	0.00094937	348.675	12.556	0.21305	12.556	12.415	12.628	0					68	21	4	0	0	0	0.012917	1
SKELTTEIDNNIEQISSYK	19	Unmodified	_SKELTTEIDNNIEQISSYK_			0	0	1	sp	P13645	K1C10_HUMAN;CON__P13645	sp	P13645	K1C10_HUMAN	sp	P13645	K1C10_HUMAN	MULTI-MSMS	Circ1756	1107.06	2	1106.55	2211.09	57575.2	2.4494	0.0027104	0.12758	0.00014118	2.577	0.0028516	1107.05	42.792	0.63217	42.792	42.419	43.051	0					317	69	6	0	0	0	1.0693e-21	1
SKELTTEIDNNIEQISSYK	19	Unmodified	_SKELTTEIDNNIEQISSYK_			0	0	1	sp	P13645	K1C10_HUMAN;CON__P13645	sp	P13645	K1C10_HUMAN	sp	P13645	K1C10_HUMAN	MULTI-MSMS	Circ1756	738.374	3	738.038	2211.09	69759.6	1.995	0.0014724	0.48	0.00035426	2.475	0.0018266	738.038	42.778	0.81518	42.778	42.357	43.173	7.1054e-15					429	90	7	0	0	0	9.4086e-15	1
SLDLDSIIAEVK	12	Unmodified	_SLDLDSIIAEVK_			0	0	0	sp	P04264	K2C1_HUMAN;CON__P04264	sp	P04264	K2C1_HUMAN	sp	P04264	K2C1_HUMAN	MULTI-MSMS	Circ1756	651.862	2	651.861	1301.71	75986.8	1.2666	0.00082567	0.11531	7.5169e-05	1.3819	0.00090084	651.861	50.966	0.39131	50.966	50.758	51.149	0					136	43	4	0	0	0	1.0503e-06	1
SLDLDSIIAEVK	12	Unmodified	_SLDLDSIIAEVK_			0	0	0	sp	P04264	K2C1_HUMAN;CON__P04264	sp	P04264	K2C1_HUMAN	sp	P04264	K2C1_HUMAN	MULTI-MSMS	Circ1756	651.867	2	651.861	1301.71	75486.4	3.0226	0.0019703	3.1574	0.0020582	6.1799	0.0040285	651.864	65.291	0.69401	65.291	65.068	65.762	0					206	61	6	0	0	0	3.2933e-22	3
SLDLDSIIAEVKAQYEDIAQK	21	Unmodified	_SLDLDSIIAEVKAQYEDIAQK_			0	0	1	sp	P04264	K2C1_HUMAN	sp	P04264	K2C1_HUMAN	sp	P04264	K2C1_HUMAN	MULTI-MSMS	Circ1756	784.082	3	783.744	2348.21	73466.4	4.0107	0.0031434	1.6452	0.0012894	5.6559	0.0044328	784.08	70.096	0.12048	70.096	70.016	70.137	1.4211e-14					23	16	2	0	0	0	4.5525e-05	1
SLDLDSIIDAVR	12	Unmodified	_SLDLDSIIDAVR_			0	0	0	sp	Q7Z794	K2C1B_HUMAN;CON__Q7Z794	sp	Q7Z794	K2C1B_HUMAN	sp	Q7Z794	K2C1B_HUMAN	MULTI-MSMS	Circ1756	658.858	2	658.856	1315.7	75836.4	3.3082	0.0021796	-1.0517	-0.00069295	2.2564	0.0014867	658.856	66.514	0.1532	66.514	66.435	66.588	0					28	15	2	0	0	0	0.00033199	1
SLEEAEAYSR	10	Unmodified	_SLEEAEAYSR_			0	0	0	sp	Q6KB66	K2C80_HUMAN;CON__Q6KB66-1;CON__Q0VBK2	sp	Q6KB66	K2C80_HUMAN	sp	Q6KB66	K2C80_HUMAN	MULTI-MSMS	Circ1756	577.774	2	577.77	1153.53	80161.5	5.2542	0.0030357	1.4173	0.00081886	6.6715	0.0038546	577.771	16.235	0.23437	16.235	16.083	16.317	0					48	21	3	0	0	0	0.0024941	1
SLEGADLPNLLFYGPPGTGK	20	Unmodified	_SLEGADLPNLLFYGPPGTGK_			0	0	0	sp	P35249	RFC4_HUMAN	sp	P35249	RFC4_HUMAN	sp	P35249	RFC4_HUMAN	MULTI-MSMS	Circ1756	1024.04	2	1023.53	2045.05	60732.8	3.5731	0.0036572	-0.80439	-0.00082331	2.7687	0.0028339	1024.03	66.3	0.22543	66.3	66.2	66.425	0					63	20	4	0	0	0	4.6587e-05	1
SLHTLFGDK	9	Unmodified	_SLHTLFGDK_			0	0	0	sp	P02768	ALBU_HUMAN;CON__P02768-1	sp	P02768	ALBU_HUMAN	sp	P02768	ALBU_HUMAN	MULTI-MSMS	Circ1756	509.275	2	509.272	1016.53	90154.1	3.6888	0.0018786	1.3614	0.00069331	5.0502	0.0025719	509.272	24.19	0.20784	24.19	24.153	24.36	-3.5527e-15					26	21	2	0	0	0	0.018914	1
SLLEGEGSSGGGGR	14	Unmodified	_SLLEGEGSSGGGGR_			0	0	0	sp	P13645	K1C10_HUMAN;CON__P13645	sp	P13645	K1C10_HUMAN	sp	P13645	K1C10_HUMAN	MULTI-MSMS	Circ1756	631.806	2	631.802	1261.59	75775.8	5.3479	0.0033788	0.98267	0.00062085	6.3306	0.0039997	631.804	16.247	0.71478	16.247	16.021	16.736	0					257	71	6	0	0	0	3.222e-08	1
SLNNQFASFIDKVR	14	Unmodified	_SLNNQFASFIDKVR_			0	0	1	sp	P04264	K2C1_HUMAN;CON__P04264	sp	P04264	K2C1_HUMAN	sp	P04264	K2C1_HUMAN	MULTI-MSMS	Circ1756	546.958	3	546.958	1637.85	81732	1.3456	0.000736	-0.21684	-0.0001186	1.1288	0.0006174	546.958	50.188	0.62749	50.188	49.873	50.5	0					318	73	6	0	0	0	7.8158e-07	2
SLNNQFASFIDKVR	14	Unmodified	_SLNNQFASFIDKVR_			0	0	1	sp	P04264	K2C1_HUMAN;CON__P04264	sp	P04264	K2C1_HUMAN	sp	P04264	K2C1_HUMAN	MULTI-MSMS	Circ1756	819.935	2	819.934	1637.85	67382.8	1.3357	0.0010952	0.35648	0.00029229	1.6922	0.0013875	819.934	50.199	0.52714	50.199	49.913	50.44	0					254	61	6	0	0	0	1.4097e-40	1
SLPGQNEDLVLTGYQVDK	18	Unmodified	_SLPGQNEDLVLTGYQVDK_			0	0	0	sp	P01040	CYTA_HUMAN	sp	P01040	CYTA_HUMAN	sp	P01040	CYTA_HUMAN	MULTI-MSMS	Circ1756	989.005	2	988.502	1974.99	61168.2	2.654	0.0026235	-0.87192	-0.0008619	1.7821	0.0017616	988.501	44.448	0.34615	44.448	44.278	44.624	0					110	39	3	0	0	0	4.6908e-05	1
SLVNLGGSK	9	Unmodified	_SLVNLGGSK_			0	0	0	sp	P04264	K2C1_HUMAN;CON__P04264	sp	P04264	K2C1_HUMAN	sp	P04264	K2C1_HUMAN	MULTI-SECPEP	Circ1756	438.246	2	437.753	873.492	94205.7	2.584	0.0011312	-0.8174	-0.00035782	1.7666	0.00077334	437.753	22.205	0.39904	22.205	21.844	22.243	0					62	42	2	0	0	0	0.025055	1
SNSPLPVPPSK	11	Unmodified	_SNSPLPVPPSK_			0	0	0	sp	Q13247	SRSF6_HUMAN	sp	Q13247	SRSF6_HUMAN	sp	Q13247	SRSF6_HUMAN	MULTI-MSMS	Circ1756	561.814	2	561.811	1121.61	83877.3	3.5841	0.0020136	1.4687	0.00082511	5.0528	0.0028387	561.812	23.933	0.19182	23.933	23.764	23.956	0					40	22	2	0	0	0	0.0001374	1
SNSPLPVPPSK	11	Unmodified	_SNSPLPVPPSK_			0	0	0	sp	Q13247	SRSF6_HUMAN	sp	Q13247	SRSF6_HUMAN	sp	Q13247	SRSF6_HUMAN	MULTI-MSMS	Circ1756	561.812	2	561.811	1121.61	81057	3.8142	0.0021429	-1.6404	-0.00092158	2.1739	0.0012213	561.81	24.333	0.94528	24.333	24.106	25.051	0					271	105	3	0	0	0	4.8259e-05	4
SNVLTGLQDSSTDNR	15	Unmodified	_SNVLTGLQDSSTDNR_			0	0	0	sp	O00257	CBX4_HUMAN	sp	O00257	CBX4_HUMAN	sp	O00257	CBX4_HUMAN	MULTI-MSMS	Circ1756	804.389	2	803.887	1605.76	69347	1.5677	0.0012602	-0.83673	-0.00067264	0.73094	0.00058759	803.886	26.707	0.30438	26.707	26.537	26.842	-3.5527e-15					61	33	3	0	0	0	0.00015402	1
SPATGPSGAQEVPGPAAALAPSPAAAAGTEGASPDLAPLRPAAPGQTPLR	50	Unmodified	_SPATGPSGAQEVPGPAAALAPSPAAAAGTEGASPDLAPLRPAAPGQTPLR_			0	0	1	sp	Q12796	PNRC1_HUMAN	sp	Q12796	PNRC1_HUMAN	sp	Q12796	PNRC1_HUMAN	MULTI-MSMS	Circ1756	914.889	5	914.277	4566.35	63320.7	3.2127	0.0029373	4.0981	0.0037468	7.3108	0.0066841	914.883	65.252	0.20393	65.252	65.131	65.335	0					55	17	5	0	0	0	0.021508	1
SPILVATAVAAR	12	Unmodified	_SPILVATAVAAR_			0	0	0	sp	O15523	DDX3Y_HUMAN;sp	O00571	DDX3X_HUMAN	sp	O15523	DDX3Y_HUMAN	sp	O15523	DDX3Y_HUMAN	MULTI-MSMS	Circ1756	584.857	2	584.856	1167.7	80298.6	0.82753	0.00048399	-0.018416	-1.0771e-05	0.80912	0.00047322	584.856	38.629	0.32957	38.629	38.517	38.847	0					68	38	3	0	0	0
SPNPEGINIYEPAPPTGPTQRPLETLGNFR	30	Unmodified	_SPNPEGINIYEPAPPTGPTQRPLETLGNFR_			0	0	1	sp	Q6ZVX7	FBX50_HUMAN	sp	Q6ZVX7	FBX50_HUMAN	sp	Q6ZVX7	FBX50_HUMAN	MULTI-MSMS	Circ1756	1088.56	3	1088.22	3261.64	59126.6	1.5376	0.0016733	-0.41397	-0.0004505	1.1237	0.0012228	1088.56	52.92	0.24725	52.92	52.809	53.057	0					83	28	4	0	0	0	2.7934e-08	1
SPVGSGAPQAAAPAPAAHVAGNPGGDAAPAATGTAAAASLATAAGSEDAEK	51	Unmodified	_SPVGSGAPQAAAPAPAAHVAGNPGGDAAPAATGTAAAASLATAAGSEDAEK_			0	0	0	sp	P16989	YBOX3_HUMAN	sp	P16989	YBOX3_HUMAN	sp	P16989	YBOX3_HUMAN	MULTI-MSMS	Circ1756	1096.04	4	1095.53	4378.11	58141.8	1.4758	0.0016168	-0.85282	-0.0009343	0.623	0.00068251	1096.03	38.947	0.28867	38.947	38.791	39.079	0					120	32	5	0	0	0	0.019494	1
SPVGSGAPQAAAPAPAAHVAGNPGGDAAPAATGTAAAASLATAAGSEDAEKK	52	Unmodified	_SPVGSGAPQAAAPAPAAHVAGNPGGDAAPAATGTAAAASLATAAGSEDAEKK_			0	0	1	sp	P16989	YBOX3_HUMAN	sp	P16989	YBOX3_HUMAN	sp	P16989	YBOX3_HUMAN	MULTI-MSMS	Circ1756	1128.06	4	1127.56	4506.2	57033.8	2.158	0.0024333	0.82287	0.00092783	2.9809	0.0033611	1128.06	35.42	0.33991	35.42	35.237	35.577	0					190	39	7	0	0	0	0.00081903	2
SQLQISNNR	9	Unmodified	_SQLQISNNR_			0	0	0	sp	P15924	DESP_HUMAN	sp	P15924	DESP_HUMAN	sp	P15924	DESP_HUMAN	MULTI-MSMS	Circ1756	530.283	2	530.281	1058.55	79734.4	5.0812	0.0026945	-0.47888	-0.00025394	4.6023	0.0024405	530.28	14.571	0.21058	14.571	14.451	14.661	0					41	17	3	0	0	0	0.002168	1
SQPLISLTEHTK	12	Unmodified	_SQPLISLTEHTK_			0	0	0	sp	Q9H967	WDR76_HUMAN	sp	Q9H967	WDR76_HUMAN	sp	Q9H967	WDR76_HUMAN	MULTI-MSMS	Circ1756	677.373	2	677.372	1352.73	75978.2	1.6774	0.0011362	-1.2495	-0.00084635	0.42789	0.00028984	677.371	26.865	0.21816	26.865	26.717	26.935	0					44	24	2	0	0	0	0.015932	1
SQYEQLAEQNR	11	Unmodified	_SQYEQLAEQNR_			0	0	0	sp	P13645	K1C10_HUMAN;CON__P13645	sp	P13645	K1C10_HUMAN	sp	P13645	K1C10_HUMAN	MULTI-MSMS	Circ1756	683.325	2	683.323	1364.63	73132.4	3.9028	0.0026669	-1.2504	-0.00085445	2.6524	0.0018124	683.323	15.544	0.32054	15.544	15.349	15.67	0					134	29	6	0	0	0	1.3038e-16	1
SQYEQLAEQNR	11	Unmodified	_SQYEQLAEQNR_			0	0	0	sp	P13645	K1C10_HUMAN;CON__P13645	sp	P13645	K1C10_HUMAN	sp	P13645	K1C10_HUMAN	MULTI-MSMS	Circ1756	455.885	3	455.885	1364.63	89340.3	3.0047	0.0013698	-0.69125	-0.00031513	2.3134	0.0010546	455.884	15.535	0.20181	15.535	15.421	15.623	0					56	18	4	0	0	0	0.0099676	1
SQYEQLAEQNRK	12	Unmodified	_SQYEQLAEQNRK_			0	0	1	sp	P13645	K1C10_HUMAN;CON__P13645	sp	P13645	K1C10_HUMAN	sp	P13645	K1C10_HUMAN	MULTI-MSMS	Circ1756	498.588	3	498.583	1492.73	85201.5	4.5941	0.0022905	1.6653	0.00083027	6.2593	0.0031208	498.584	13.927	0.58548	13.927	13.641	14.227	0					162	52	7	0	0	0	1.7978e-21	2
SRPFTVAASFQSTSVK	16	Unmodified	_SRPFTVAASFQSTSVK_			0	0	1	sp	Q9UHB6	LIMA1_HUMAN	sp	Q9UHB6	LIMA1_HUMAN	sp	Q9UHB6	LIMA1_HUMAN	MULTI-MSMS	Circ1756	571.971	3	571.637	1711.89	81527.7	0.87599	0.00050075	0.078787	4.5038e-05	0.95478	0.00054579	571.637	29.782	0.33257	29.782	29.63	29.962	0					123	38	4	0	0	0	0.0027402	1
SRQFSSR	7	Acetyl (Protein N-term)	_(ac)SRQFSSR_			1	0	1	sp	P04264	K2C1_HUMAN;CON__P04264	sp	P04264	K2C1_HUMAN	sp	P04264	K2C1_HUMAN	MULTI-MSMS	Circ1756	455.232	2	455.23	908.446	89993.7	2.9993	0.0013654	0.26406	0.00012021	3.2633	0.0014856	455.231	12.483	0.22717	12.483	12.354	12.581	-1.7764e-15					46	22	3	0	0	0	0.0031655	1
SRTEAESWYQTK	12	Unmodified	_SRTEAESWYQTK_			0	0	1	sp	P13647	K2C5_HUMAN;CON__P13647	sp	P13647	K2C5_HUMAN	sp	P13647	K2C5_HUMAN	MULTI-MSMS	Circ1756	495.907	3	495.904	1484.69	84664.1	4.1162	0.0020412	2.0925	0.0010377	6.2087	0.0030789	496.24	15.763	0.29767	15.763	15.612	15.91	-1.7764e-15					85	26	4	0	0	0	0.0070054	1
SSGPTSLFAVTVAPPGAR	18	Unmodified	_SSGPTSLFAVTVAPPGAR_			0	0	0	sp	Q00839	HNRPU_HUMAN	sp	Q00839	HNRPU_HUMAN	sp	Q00839	HNRPU_HUMAN	MULTI-MSMS	Circ1756	857.961	2	857.96	1713.9	66440	1.2	0.0010296	-0.22371	-0.00019194	0.97632	0.00083765	857.96	54.523	0.50247	54.523	54.245	54.748	0					196	55	5	0	0	0	0.0053172	2
SSGPYGGGGQYFAKPR	16	Unmodified	_SSGPYGGGGQYFAKPR_			0	0	1	sp	P09651	ROA1_HUMAN	sp	P09651	ROA1_HUMAN	sp	P09651	ROA1_HUMAN	MULTI-MSMS	Circ1756	814.898	2	814.894	1627.77	66903.7	2.6337	0.0021462	0.85319	0.00069526	3.4869	0.0028415	814.895	17.57	0.58979	17.57	17.247	17.837	0					303	65	6	0	0	0	2.2581e-74	2
SSGPYGGGGQYFAKPR	16	Unmodified	_SSGPYGGGGQYFAKPR_			0	0	1	sp	P09651	ROA1_HUMAN	sp	P09651	ROA1_HUMAN	sp	P09651	ROA1_HUMAN	MULTI-MSMS	Circ1756	543.599	3	543.599	1627.77	82316.8	2.7009	0.0014682	0.31619	0.00017188	3.0171	0.0016401	543.599	17.57	0.62762	17.57	17.256	17.884	0					331	69	6	0	0	0	1.2883e-19	2
SSGSPYGGGYGSGGGSGGYGSR	22	Unmodified	_SSGSPYGGGYGSGGGSGGYGSR_			0	0	0	sp	P51991	ROA3_HUMAN	sp	P51991	ROA3_HUMAN	sp	P51991	ROA3_HUMAN	MULTI-MSMS	Circ1756	637.94	3	637.602	1909.78	75085.1	3.7231	0.0023739	0.15276	9.7402e-05	3.8759	0.0024713	637.602	15.301	0.2245	15.301	15.176	15.401	0					66	20	5	0	0	0	0.019345	1
SSLGSLQTPEAVTTR	15	Unmodified	_SSLGSLQTPEAVTTR_			0	0	0	sp	Q7Z2W4	ZCCHV_HUMAN	sp	Q7Z2W4	ZCCHV_HUMAN	sp	Q7Z2W4	ZCCHV_HUMAN	MULTI-MSMS	Circ1756	773.908	2	773.907	1545.8	72183.1	0.91476	0.00070794	-0.21045	-0.00016287	0.70432	0.00054508	773.907	30.01	0.28271	30.01	29.838	30.121	-3.5527e-15					60	31	3	0	0	0	0.00086084	1
SSSGLNSEK	9	Acetyl (Protein N-term)	_(ac)SSSGLNSEK_			1	0	0	sp	Q13867	BLMH_HUMAN	sp	Q13867	BLMH_HUMAN	sp	Q13867	BLMH_HUMAN	MULTI-MSMS	Circ1756	475.727	2	475.725	949.435	86480.2	2.7467	0.0013067	0.72462	0.00034472	3.4713	0.0016514	475.725	13.336	0.18906	13.336	13.222	13.411	1.7764e-15					51	19	3	0	0	0	0.0075669	1
STDYGIFQINSR	12	Unmodified	_STDYGIFQINSR_			0	0	0	sp	P61626	LYSC_HUMAN	sp	P61626	LYSC_HUMAN	sp	P61626	LYSC_HUMAN	MULTI-MSMS	Circ1756	701.347	2	700.844	1399.67	72282.3	1.7706	0.0012409	-0.40123	-0.0002812	1.3693	0.00095969	700.844	42.297	0.50074	42.297	42.062	42.563	0					184	59	4	0	0	0	1.6265e-06	2
STELLIR	7	Unmodified	_STELLIR_			0	0	0	sp	Q6NXT2	H3C_HUMAN;sp	Q71DI3	H32_HUMAN;sp	Q5TEC6	H37_HUMAN;sp	Q16695	H31T_HUMAN;sp	P84243	H33_HUMAN;sp	P68431	H31_HUMAN	sp	Q6NXT2	H3C_HUMAN	sp	Q6NXT2	H3C_HUMAN	MULTI-MSMS	Circ1756	416.25	2	416.25	830.486	94561.9	0.89901	0.00037421	0.6903	0.00028734	1.5893	0.00066155	416.251	27.014	0.4897	27.014	26.735	27.225	0
STESLQANVQR	11	Unmodified	_STESLQANVQR_			0	0	0	sp	P26373	RL13_HUMAN	sp	P26373	RL13_HUMAN	sp	P26373	RL13_HUMAN	MULTI-MSMS	Circ1756	616.817	2	616.815	1231.62	78462.1	4.4145	0.0027229	0.98873	0.00060986	5.4032	0.0033328	616.816	14.702	0.18571	14.702	14.583	14.769	-1.7764e-15					27	13	3	0	0	0	0.00048453	1
STLEAETR	8	Unmodified	_STLEAETR_			0	0	0	sp	P15924	DESP_HUMAN	sp	P15924	DESP_HUMAN	sp	P15924	DESP_HUMAN	MULTI-MSMS	Circ1756	453.731	2	453.73	905.445	89046.3	2.9416	0.0013347	-0.27178	-0.00012332	2.6698	0.0012114	453.73	12.786	0.21874	12.786	12.671	12.889	0					61	22	4	0	0	0	0.0027695	1
STLFWGAR	8	Unmodified	_STLFWGAR_			0	0	0	sp	Q96QA5	GSDMA_HUMAN	sp	Q96QA5	GSDMA_HUMAN	sp	Q96QA5	GSDMA_HUMAN	MULTI-SECPEP	Circ1756	469.749	2	469.248	936.482	90028.5	0.12238	5.7425e-05	-0.128	-6.0063e-05	-0.0056232	-2.6387e-06	469.248	38.972	0.32908	38.972	38.778	39.107	0					57	37	3	0	0	0	0.022076	1
STMQELNSR	9	Unmodified	_STMQELNSR_			0	0	0	sp	P35527	K1C9_HUMAN;CON__P35527	sp	P35527	K1C9_HUMAN	sp	P35527	K1C9_HUMAN	MULTI-MSMS	Circ1756	533.257	2	533.253	1064.49	78098.3	5.3819	0.0028699	0.53948	0.00028768	5.9214	0.0031576	533.254	14.454	0.35139	14.454	14.28	14.632	0					138	31	6	0	0	0	0.00013469	1
STMQELNSR	9	Oxidation (M)	_STM(ox)QELNSR_	STM(1)QELNSR	STM(40.07)QELNSR	0	1	0	sp	P35527	K1C9_HUMAN;CON__P35527	sp	P35527	K1C9_HUMAN	sp	P35527	K1C9_HUMAN	MULTI-SECPEP	Circ1756	541.743	2	541.251	1080.49	85572.3	3.8708	0.0020951	0.10485	5.6751e-05	3.9757	0.0021518	541.251	11.869	0.62421	11.869	11.608	12.232	0					86	63	2	0	0	0	0.0098043	1
STPLEENVVDREQIDFLAAR	20	Unmodified	_STPLEENVVDREQIDFLAAR_			0	0	1	sp	Q8IVT2	MISP_HUMAN	sp	Q8IVT2	MISP_HUMAN	sp	Q8IVT2	MISP_HUMAN	MULTI-MSMS	Circ1756	768.396	3	768.061	2301.16	69328.8	1.3017	0.00099981	-0.68727	-0.00052787	0.61445	0.00047194	768.394	49.658	0.38248	49.658	49.481	49.864	-7.1054e-15					183	46	5	0	0	0	0.0093917	1
STTTGHLIYK	10	Unmodified	_STTTGHLIYK_			0	0	0	sp	Q5VTE0	EF1A3_HUMAN;sp	P68104	EF1A1_HUMAN;sp	Q05639	EF1A2_HUMAN	sp	Q5VTE0	EF1A3_HUMAN	sp	Q5VTE0	EF1A3_HUMAN	MULTI-MSMS	Circ1756	560.805	2	560.803	1119.59	80667.4	4.739	0.0026577	0.060179	3.3748e-05	4.7992	0.0026914	560.803	14.529	0.1869	14.529	14.421	14.608	-1.7764e-15					40	16	3	0
SVGIVTTTR	9	Unmodified	_SVGIVTTTR_			0	0	0	sp	P05186	PPBT_HUMAN	sp	P05186	PPBT_HUMAN	sp	P05186	PPBT_HUMAN	MULTI-MSMS	Circ1756	467.272	2	467.272	932.529	88437.4	1.8777	0.00087739	0.29567	0.00013816	2.1734	0.0010156	467.272	17.496	0.39335	17.496	17.266	17.659	0					147	43	5	0	0	0	0.00054623	1
SWNGSVEILK	10	Unmodified	_SWNGSVEILK_			0	0	0	sp	Q08188	TGM3_HUMAN	sp	Q08188	TGM3_HUMAN	sp	Q08188	TGM3_HUMAN	MULTI-MSMS	Circ1756	566.804	2	566.803	1131.59	80125.3	1.19	0.00067451	0.39853	0.00022589	1.5885	0.00090039	566.804	37.185	0.33599	37.185	36.995	37.331	0					101	40	3	0	0	0	0.012898	1
SYSLGSIYTR	10	Unmodified	_SYSLGSIYTR_			0	0	0	sp	Q9NSU2	TREX1_HUMAN	sp	Q9NSU2	TREX1_HUMAN	sp	Q9NSU2	TREX1_HUMAN	MULTI-MSMS	Circ1756	573.793	2	573.793	1145.57	81612.9	1.1327	0.00064994	0.37883	0.00021737	1.5115	0.00086731	573.793	31.968	0.38078	31.968	31.764	32.145	0					122	43	4	0	0	0	0.0016252	1
SYVTTSTR	8	Unmodified	_SYVTTSTR_			0	0	0	sp	P08670	VIME_HUMAN	sp	P08670	VIME_HUMAN	sp	P08670	VIME_HUMAN	MULTI-MSMS	Circ1756	457.733	2	457.733	913.451	89815.6	2.8066	0.0012847	-0.24807	-0.00011355	2.5585	0.0011711	457.732	12.881	0.31124	12.881	12.721	13.032	1.7764e-15					112	32	5	0	0	0	0.019035	1
TAAALAPASLTSAR	14	Unmodified	_TAAALAPASLTSAR_			0	0	0	sp	Q9UQ35	SRRM2_HUMAN	sp	Q9UQ35	SRRM2_HUMAN	sp	Q9UQ35	SRRM2_HUMAN	MULTI-MSMS	Circ1756	650.865	2	650.865	1299.71	74446.7	1.2533	0.00081575	0.04764	3.1007e-05	1.301	0.00084676	650.865	29.681	0.36314	29.681	29.498	29.862	-3.5527e-15					132	43	4	0	0	0	0.0080758	1
TAAENDFVTLK	11	Unmodified	_TAAENDFVTLK_			0	0	0	sp	P35908	K22E_HUMAN;CON__P35908v2;CON__P35908	sp	P35908	K22E_HUMAN	sp	P35908	K22E_HUMAN	MULTI-MSMS	Circ1756	604.812	2	604.812	1207.61	78039.5	0.64326	0.00038905	0.1247	7.5417e-05	0.76796	0.00046447	604.812	30.005	0.58596	30.005	29.706	30.292	0					278	67	6	0	0	0	8.6299e-06	2
TAAENDFVTLKK	12	Unmodified	_TAAENDFVTLKK_			0	0	1	sp	P35908	K22E_HUMAN;CON__P35908v2;CON__P35908	sp	P35908	K22E_HUMAN	sp	P35908	K22E_HUMAN	MULTI-MSMS	Circ1756	668.859	2	668.859	1335.7	74901.6	3.0632	0.0020488	-0.78402	-0.0005244	2.2792	0.0015244	668.858	19.968	0.58992	19.968	19.7	20.29	0					240	63	6	0	0	0	5.1608e-06	2
TAAENDFVTLKK	12	Unmodified	_TAAENDFVTLKK_			0	0	1	sp	P35908	K22E_HUMAN;CON__P35908v2;CON__P35908	sp	P35908	K22E_HUMAN	sp	P35908	K22E_HUMAN	MULTI-MSMS	Circ1756	446.242	3	446.242	1335.7	90799.6	2.4844	0.0011086	-0.81902	-0.00036548	1.6653	0.00074314	446.242	19.952	0.55714	19.952	19.67	20.228	0					275	62	7	0	0	0	3.8401e-07	1
TDASSASSFLDSDELER	17	Unmodified	_TDASSASSFLDSDELER_			0	0	0	sp	Q14498	RBM39_HUMAN	sp	Q14498	RBM39_HUMAN	sp	Q14498	RBM39_HUMAN	MULTI-MSMS	Circ1756	915.408	2	915.405	1828.8	64766	1.0861	0.0009942	-0.10091	-9.2377e-05	0.98516	0.00090182	915.406	39.645	0.30922	39.645	39.527	39.837	7.1054e-15					73	36	3	0	0	0	0.0015552	1
TDNLPNQAR	9	Unmodified	_TDNLPNQAR_			0	0	0	sp	O95758	PTBP3_HUMAN	sp	O95758	PTBP3_HUMAN	sp	O95758	PTBP3_HUMAN	MULTI-MSMS	Circ1756	514.761	2	514.76	1027.5	85628.3	3.2894	0.0016933	-0.086515	-4.4535e-05	3.2029	0.0016487	514.759	12.883	0.19697	12.883	12.758	12.955	0					42	20	3	0	0	0	0.001441	1
TEELNREVATNSELVQSGK	19	Unmodified	_TEELNREVATNSELVQSGK_			0	0	1	sp	P02533	K1C14_HUMAN;CON__P02533;sp	Q04695	K1C17_HUMAN;CON__Q04695	sp	P02533	K1C14_HUMAN;sp	Q04695	K1C17_HUMAN	sp	P02533	K1C14_HUMAN	MULTI-MSMS	Circ1756	702.36	3	702.022	2103.04	72876.5	2.7297	0.0019163	-0.88691	-0.00062263	1.8428	0.0012937	702.356	21.235	0.2835	21.235	21.053	21.337	0					78	29	3	0
TELGLDLGLEPK	12	Unmodified	_TELGLDLGLEPK_			0	0	0	sp	Q86UE4	LYRIC_HUMAN	sp	Q86UE4	LYRIC_HUMAN	sp	Q86UE4	LYRIC_HUMAN	MULTI-MSMS	Circ1756	643.357	2	642.856	1283.7	76766.1	1.1645	0.0007486	-0.53731	-0.00034541	0.62718	0.00040318	642.856	51.35	0.26032	51.35	51.192	51.453	0					54	30	2	0	0	0	0.0032099	1
TENSTSAPAAK	11	Acetyl (Protein N-term)	_(ac)TENSTSAPAAK_			1	0	0	sp	P07305	H10_HUMAN	sp	P07305	H10_HUMAN	sp	P07305	H10_HUMAN	MULTI-MSMS	Circ1756	559.772	2	559.77	1117.53	80504.3	3.2974	0.0018458	1.8602	0.0010413	5.1577	0.0028871	559.771	12.603	0.13902	12.603	12.52	12.659	0					25	13	2	0	0	0	1.232e-05	1
TENSTSAPAAKPK	13	Acetyl (Protein N-term)	_(ac)TENSTSAPAAKPK_			1	0	1	sp	P07305	H10_HUMAN	sp	P07305	H10_HUMAN	sp	P07305	H10_HUMAN	MULTI-MSMS	Circ1756	672.346	2	672.344	1342.67	72071.8	3.8607	0.0025957	0.51372	0.0003454	4.3745	0.0029411	672.344	11.809	0.19639	11.809	11.69	11.886	0					58	19	4	0	0	0	2.5868e-07	1
TGAAPIIDVVR	11	Unmodified	_TGAAPIIDVVR_			0	0	0	sp	P46776	RL27A_HUMAN	sp	P46776	RL27A_HUMAN	sp	P46776	RL27A_HUMAN	MULTI-MSMS	Circ1756	556.328	2	556.327	1110.64	82429.5	0.61465	0.00034195	0.073455	4.0865e-05	0.68811	0.00038281	556.327	39.618	0.27541	39.618	39.472	39.747	0					56	32	2	0	0	0	0.00098059	1
TGSENDFVVLK	11	Unmodified	_TGSENDFVVLK_			0	0	0	sp	Q7Z794	K2C1B_HUMAN;CON__Q7Z794	sp	Q7Z794	K2C1B_HUMAN	sp	Q7Z794	K2C1B_HUMAN	MULTI-MSMS	Circ1756	604.813	2	604.812	1207.61	78905.8	1.4133	0.00085481	-0.87656	-0.00053015	0.53679	0.00032466	604.811	33.553	0.33427	33.553	33.398	33.732	0					66	41	3	0	0	0	5.7842e-05	1
THINYGVK	8	Unmodified	_THINYGVK_			0	0	0	sp	P40939	ECHA_HUMAN	sp	P40939	ECHA_HUMAN	sp	P40939	ECHA_HUMAN	MULTI-MSMS	Circ1756	466.253	2	466.253	930.492	87479.1	2.5621	0.0011946	0.32144	0.00014987	2.8836	0.0013445	466.253	13.111	0.25738	13.111	12.965	13.222	0					66	27	3	0	0	0	0.016364	1
THLAPYSDELR	11	Unmodified	_THLAPYSDELR_			0	0	0	sp	P02647	APOA1_HUMAN	sp	P02647	APOA1_HUMAN	sp	P02647	APOA1_HUMAN	MULTI-MSMS	Circ1756	651.329	2	651.328	1300.64	79482.9	2.988	0.0019461	-1.368	-0.00089103	1.6199	0.0010551	651.327	19.464	0.26793	19.464	19.309	19.577	0					72	29	3	0	0	0	0.018033	1
THNLEPYFESFINNLRR	17	Unmodified	_THNLEPYFESFINNLRR_			0	0	1	sp	P04264	K2C1_HUMAN;CON__P04264	sp	P04264	K2C1_HUMAN	sp	P04264	K2C1_HUMAN	MULTI-MSMS	Circ1756	717.699	3	717.364	2149.07	71471.1	1.3501	0.00096851	-0.27793	-0.00019937	1.0722	0.00076913	717.698	59.49	0.85	59.49	58.994	59.844	-7.1054e-15					385	90	5	0	0	0	3.3709e-47	2
TIPSWATLSASQLAR	15	Unmodified	_TIPSWATLSASQLAR_			0	0	0	sp	Q5SSJ5	HP1B3_HUMAN	sp	Q5SSJ5	HP1B3_HUMAN	sp	Q5SSJ5	HP1B3_HUMAN	MULTI-MSMS	Circ1756	801.436	2	801.436	1600.86	68841.7	1.0228	0.00081973	0.074958	6.0074e-05	1.0978	0.0008798	801.436	53.809	0.33986	53.809	53.603	53.943	-7.1054e-15					93	41	3	0	0	0	0.00016732	1
TISTSDPAEVLVK	13	Unmodified	_TISTSDPAEVLVK_			0	0	0	sp	Q86UE4	LYRIC_HUMAN	sp	Q86UE4	LYRIC_HUMAN	sp	Q86UE4	LYRIC_HUMAN	MULTI-SECPEP	Circ1756	680.905	2	680.372	1358.73	75777.5	1.7993	0.0012242	0.39254	0.00026707	2.1918	0.0014912	680.372	35.946	0.46963	35.946	35.691	36.161	0					188	57	4	0	0	0	0.0010775	1
TITGNSAAVITPFK	14	Unmodified	_TITGNSAAVITPFK_			0	0	0	sp	Q9BXS6	NUSAP_HUMAN	sp	Q9BXS6	NUSAP_HUMAN	sp	Q9BXS6	NUSAP_HUMAN	MULTI-MSMS	Circ1756	710.397	2	710.396	1418.78	73344.3	0.51465	0.0003656	0.47352	0.00033639	0.98817	0.00070199	710.396	40.048	0.35638	40.048	39.863	40.219	0					128	42	4	0	0	0	2.8151e-07	1
TKPRPSAVTTTAHLATTR	18	Unmodified	_TKPRPSAVTTTAHLATTR_			0	0	2	sp	Q9NSU2	TREX1_HUMAN	sp	Q9NSU2	TREX1_HUMAN	sp	Q9NSU2	TREX1_HUMAN	MULTI-MSMS	Circ1756	478.523	4	478.021	1908.05	86777.7	3.3056	0.0015801	1.6995	0.00081239	5.0051	0.0023925	478.272	13.593	0.33209	13.593	13.443	13.775	-1.7764e-15					128	33	6	0	0	0	0.010852	1
TKPRPSAVTTTAHLATTR	18	Unmodified	_TKPRPSAVTTTAHLATTR_			0	0	2	sp	Q9NSU2	TREX1_HUMAN	sp	Q9NSU2	TREX1_HUMAN	sp	Q9NSU2	TREX1_HUMAN	MULTI-MSMS	Circ1756	637.364	3	637.025	1908.05	75375.7	4.0463	0.0025776	1.5318	0.00097579	5.5781	0.0035534	637.361	13.598	0.28215	13.598	13.463	13.745	0					71	28	3	0	0	0	0.0035617	1
TLLDIDNTR	9	Unmodified	_TLLDIDNTR_			0	0	0	sp	P35527	K1C9_HUMAN;CON__P35527	sp	P35527	K1C9_HUMAN	sp	P35527	K1C9_HUMAN	MULTI-MSMS	Circ1756	530.785	2	530.785	1059.56	82986.1	1.4442	0.00076657	3.0527	0.0016203	4.4969	0.0023869	530.787	32.103	0.91328	32.103	31.787	32.701	0					411	109	6	0	0	0	2.1783e-33	2
TLLEGEESR	9	Unmodified	_TLLEGEESR_			0	0	0	sp	P04264	K2C1_HUMAN;CON__P04264	sp	P04264	K2C1_HUMAN	sp	P04264	K2C1_HUMAN	MULTI-MSMS	Circ1756	517.266	2	517.262	1032.51	83741.2	4.3632	0.0022569	1.9658	0.0010168	6.3291	0.0032738	517.263	16.742	1.0634	16.742	16.474	17.537	0					321	115	6	0	0	0	3.3942e-33	3
TLNDMRQEYEQLIAK	15	Oxidation (M)	_TLNDM(ox)RQEYEQLIAK_	TLNDM(1)RQEYEQLIAK	TLNDM(43.18)RQEYEQLIAK	0	1	1	sp	P35527	K1C9_HUMAN;CON__P35527	sp	P35527	K1C9_HUMAN	sp	P35527	K1C9_HUMAN	MULTI-MSMS	Circ1756	623.313	3	623.312	1866.91	75879.4	1.1128	0.00069365	-0.043573	-2.7159e-05	1.0693	0.00066649	623.312	29.597	0.42649	29.597	29.347	29.774	0					228	49	6	0	0	0	0.0030143	1
TLNDMRQEYEQLIAK	15	Oxidation (M)	_TLNDM(ox)RQEYEQLIAK_	TLNDM(1)RQEYEQLIAK	TLNDM(56.09)RQEYEQLIAK	0	1	1	sp	P35527	K1C9_HUMAN;CON__P35527	sp	P35527	K1C9_HUMAN	sp	P35527	K1C9_HUMAN	MULTI-MSMS	Circ1756	934.466	2	934.465	1866.91	62422.8	1.5698	0.0014669	0.31606	0.00029535	1.8859	0.0017623	934.465	29.605	0.42534	29.605	29.356	29.781	3.5527e-15					182	49	5	0	0	0	0.0010369	1
TLNDMRQEYEQLIAK	15	Oxidation (M)	_TLNDM(ox)RQEYEQLIAK_	TLNDM(1)RQEYEQLIAK	TLNDM(108.35)RQEYEQLIAK	0	1	1	sp	P35527	K1C9_HUMAN;CON__P35527	sp	P35527	K1C9_HUMAN	sp	P35527	K1C9_HUMAN	MULTI-MSMS	Circ1756	934.465	2	934.465	1866.91	62704.2	1.2297	0.0011491	-0.026337	-2.4611e-05	1.2034	0.0011245	934.465	29.985	0.39955	29.985	29.759	30.159	0					181	46	5	0	0	0	3.3686e-11	1
TLPPATSTEPSVILSK	16	Unmodified	_TLPPATSTEPSVILSK_			0	0	0	sp	Q86UE4	LYRIC_HUMAN	sp	Q86UE4	LYRIC_HUMAN	sp	Q86UE4	LYRIC_HUMAN	MULTI-MSMS	Circ1756	820.96	2	820.959	1639.9	67469.6	1.2467	0.0010235	0.051631	4.2387e-05	1.2983	0.0010659	820.959	38.419	1.0377	38.419	38.023	39.06	0					378	121	4	0	0	0	0.00010498	1
TLQEVTQLSQEAQR	14	Unmodified	_TLQEVTQLSQEAQR_			0	0	0	sp	P40939	ECHA_HUMAN	sp	P40939	ECHA_HUMAN	sp	P40939	ECHA_HUMAN	MULTI-MSMS	Circ1756	815.925	2	815.923	1629.83	67955.8	1.1962	0.000976	0.52356	0.00042718	1.7197	0.0014032	816.425	29.753	0.29188	29.753	29.607	29.898	0					81	34	3	0	0	0	0.0013059	1
TLVTQNSGVEALIHAILR	18	Unmodified	_TLVTQNSGVEALIHAILR_			0	0	0	sp	P14923	PLAK_HUMAN	sp	P14923	PLAK_HUMAN	sp	P14923	PLAK_HUMAN	MULTI-MSMS	Circ1756	645.708	3	645.706	1934.09	75987.5	3.7242	0.0024047	1.6369	0.001057	5.3611	0.0034617	646.041	68.616	0.14337	68.616	68.536	68.68	0					34	14	3	0	0	0	1.6343e-16	1
TLYGFGG	7	Unmodified	_TLYGFGG_			0	0	0	sp	P62805	H4_HUMAN	sp	P62805	H4_HUMAN	sp	P62805	H4_HUMAN	MULTI-MSMS	Circ1756	714.346	1	714.346	713.338	73329	0.42343	0.00030248	0.46475	0.00033199	0.88819	0.00063447	714.346	39.958	0.37989	39.958	39.724	40.104	0					74	45	2	0	0	0	0.0032152	1
TLYNNQPIDFLK	12	Unmodified	_TLYNNQPIDFLK_			0	0	0	sp	Q13867	BLMH_HUMAN	sp	Q13867	BLMH_HUMAN	sp	Q13867	BLMH_HUMAN	MULTI-SECPEP	Circ1756	734.047	2	733.388	1464.76	74635	1.2034	0.00088257	0.24487	0.00017958	1.4483	0.0010621	733.388	49.965	0.266	49.965	49.823	50.089	0					52	31	2	0	0	0	0.019356	1
TNAENEFVTIK	11	Unmodified	_TNAENEFVTIK_			0	0	0	sp	P04264	K2C1_HUMAN;CON__P04264	sp	P04264	K2C1_HUMAN	sp	P04264	K2C1_HUMAN	MULTI-MSMS	Circ1756	633.326	2	633.322	1264.63	77163.6	1.8107	0.0011468	1.8241	0.0011553	3.6348	0.002302	633.324	28.643	0.99794	28.643	28.293	29.291	0					397	115	6	0	0	0	7.4242e-35	3
TNETYGKLEAVQYK	14	Unmodified	_TNETYGKLEAVQYK_			0	0	1	sp	P01040	CYTA_HUMAN	sp	P01040	CYTA_HUMAN	sp	P01040	CYTA_HUMAN	MULTI-MSMS	Circ1756	822.923	2	822.417	1642.82	67188.8	3.0775	0.002531	-1.2044	-0.00099049	1.8731	0.0015405	822.416	20.101	0.34398	20.101	19.946	20.29	0					108	35	4	0	0	0	0.0066493	1
TNPSPTNPFSSDLQK	15	Unmodified	_TNPSPTNPFSSDLQK_			0	0	0	sp	P49757	NUMB_HUMAN	sp	P49757	NUMB_HUMAN	sp	P49757	NUMB_HUMAN	MULTI-MSMS	Circ1756	816.897	2	816.897	1631.78	67875.8	1.1103	0.00090697	-0.25028	-0.00020445	0.85998	0.00070252	816.897	31.247	0.43296	31.247	31.026	31.458	0					198	52	5	0	0	0	2.6979e-07	2
TPAAAAAMNLASPR	14	Oxidation (M)	_TPAAAAAM(ox)NLASPR_	TPAAAAAM(1)NLASPR	TPAAAAAM(72.2)NLASPR	0	1	0	sp	Q9UQ35	SRRM2_HUMAN	sp	Q9UQ35	SRRM2_HUMAN	sp	Q9UQ35	SRRM2_HUMAN	MULTI-SECPEP	Circ1756	679.362	2	679.348	1356.68	78705.4	3.0641	0.0020816	-0.84384	-0.00057326	2.2202	0.0015083	679.348	19.158	0.39384	19.158	19.022	19.415	0					50	43	2	0	0	0	7.9891e-08	1
TPAALAALSLTGSGTPPTAANYPSSSR	27	Unmodified	_TPAALAALSLTGSGTPPTAANYPSSSR_			0	0	0	sp	Q9UQ35	SRRM2_HUMAN	sp	Q9UQ35	SRRM2_HUMAN	sp	Q9UQ35	SRRM2_HUMAN	MULTI-MSMS	Circ1756	854.109	3	853.773	2558.3	66833.2	1.2876	0.0010993	0.04924	4.204e-05	1.3369	0.0011414	854.107	52.915	0.35402	52.915	52.773	53.127	0					111	40	4	0	0	0	6.5848e-05	1
TPAIPTAVNLADSR	14	Unmodified	_TPAIPTAVNLADSR_			0	0	0	sp	Q9UQ35	SRRM2_HUMAN	sp	Q9UQ35	SRRM2_HUMAN	sp	Q9UQ35	SRRM2_HUMAN	MULTI-MSMS	Circ1756	713.389	2	713.388	1424.76	72261.5	0.68931	0.00049174	-0.094772	-6.7609e-05	0.59453	0.00042413	713.388	38.862	0.37597	38.862	38.667	39.043	0					106	42	3	0	0	0	0.0020536	1
TPATAPVPAR	10	Unmodified	_TPATAPVPAR_			0	0	0	sp	P18887	XRCC1_HUMAN	sp	P18887	XRCC1_HUMAN	sp	P18887	XRCC1_HUMAN	MULTI-MSMS	Circ1756	490.781	2	490.78	979.545	86852.7	4.5967	0.002256	-1.2832	-0.00062978	3.3135	0.0016262	490.779	14.611	0.21643	14.611	14.489	14.705	0					50	17	4	0	0	0	0.00071846	1
TPGNPATAVSGTPAPPAR	18	Unmodified	_TPGNPATAVSGTPAPPAR_			0	0	0	sp	Q9Y2T7	YBOX2_HUMAN	sp	Q9Y2T7	YBOX2_HUMAN	sp	Q9Y2T7	YBOX2_HUMAN	MULTI-MSMS	Circ1756	831.938	2	831.434	1660.85	67715.8	3.1241	0.0025975	-1.2829	-0.0010667	1.8412	0.0015308	831.433	20.08	0.29975	20.08	19.881	20.181	0					67	32	3	0	0	0	0.0044223	1
TPLTATLSK	9	Unmodified	_TPLTATLSK_			0	0	0	sp	P01876	IGHA1_HUMAN	sp	P01876	IGHA1_HUMAN	sp	P01876	IGHA1_HUMAN	MULTI-MSMS	Circ1756	466.277	2	466.277	930.539	83017.2	2.2648	0.001056	0.067235	3.135e-05	2.332	0.0010874	466.277	22.072	0.31626	22.072	21.902	22.219	0					69	32	3	0	0	0	0.0011807	1
TPQAPASANLVGPR	14	Unmodified	_TPQAPASANLVGPR_			0	0	0	sp	Q9UQ35	SRRM2_HUMAN	sp	Q9UQ35	SRRM2_HUMAN	sp	Q9UQ35	SRRM2_HUMAN	MSMS	Circ1756	689.88	2	689.876	1377.74	NaN	NaN	NaN	NaN	NaN	NaN	NaN	NaN	22.285	1	22.285	21.785	22.785	0								0	0	0	3.2142e-11	1
TPSSSSLSQR	10	Unmodified	_TPSSSSLSQR_			0	0	0	sp	Q9H0H5	RGAP1_HUMAN	sp	Q9H0H5	RGAP1_HUMAN	sp	Q9H0H5	RGAP1_HUMAN	MULTI-MSMS	Circ1756	525.265	2	525.265	1048.51	83365	3.7446	0.0019669	-1.2404	-0.00065156	2.5041	0.0013153	525.264	12.225	0.20848	12.225	12.124	12.332	-1.7764e-15					49	20	3	0	0	0	0.025749	1
TPTAPAVNLAGAR	13	Unmodified	_TPTAPAVNLAGAR_			0	0	0	sp	Q9UQ35	SRRM2_HUMAN	sp	Q9UQ35	SRRM2_HUMAN	sp	Q9UQ35	SRRM2_HUMAN	MULTI-MSMS	Circ1756	619.851	2	619.846	1237.68	78453.6	1.9937	0.0012358	1.2551	0.00077796	3.2488	0.0020137	619.847	26.314	0.3888	26.314	26.141	26.53	0					130	44	4	0	0	0	4.0919e-08	2
TQRPADVIFATVR	13	Unmodified	_TQRPADVIFATVR_			0	0	1	sp	P33993	MCM7_HUMAN	sp	P33993	MCM7_HUMAN	sp	P33993	MCM7_HUMAN	MULTI-MSMS	Circ1756	491.944	3	491.944	1472.81	87457.9	1.3444	0.00066139	-0.17179	-8.4512e-05	1.1727	0.00057688	491.944	36.884	0.39582	36.884	36.661	37.057	-7.1054e-15					89	44	3	0	0	0	0.011662	1
TQRPADVIFATVR	13	Unmodified	_TQRPADVIFATVR_			0	0	1	sp	P33993	MCM7_HUMAN	sp	P33993	MCM7_HUMAN	sp	P33993	MCM7_HUMAN	MULTI-MSMS	Circ1756	737.413	2	737.412	1472.81	71820.6	1.554	0.0011459	-0.08244	-6.0792e-05	1.4715	0.0010851	737.412	36.867	0.34958	36.867	36.698	37.048	0					95	39	3	0	0	0	0.013263	1
TQVVAGTNYYIK	12	Unmodified	_TQVVAGTNYYIK_			0	0	0	sp	P01040	CYTA_HUMAN	sp	P01040	CYTA_HUMAN	sp	P01040	CYTA_HUMAN	MULTI-MSMS	Circ1756	678.862	2	678.862	1355.71	73948.7	1.7596	0.0011946	0.066165	4.4917e-05	1.8258	0.0012395	678.862	27.181	0.45919	27.181	26.935	27.394	3.5527e-15					205	54	5	0	0	0	0.00037332	2
TQYELIAQR	9	Unmodified	_TQYELIAQR_			0	0	0	sp	Q7Z794	K2C1B_HUMAN;CON__Q7Z794	sp	Q7Z794	K2C1B_HUMAN	sp	Q7Z794	K2C1B_HUMAN	MULTI-MSMS	Circ1756	561.304	2	561.301	1120.59	81488.8	3.6993	0.0020764	0.79937	0.00044869	4.4986	0.0025251	561.302	24.231	0.27937	24.231	24.123	24.403	0					43	30	2	0	0	0	0.01686	1
TRLEQEIATYR	11	Unmodified	_TRLEQEIATYR_			0	0	1	sp	P02533	K1C14_HUMAN;CON__P02533;CON__Q6IFX2;CON__A2A4G1;CON__Q9Z2K1;CON__Q3ZAW8;sp	P19012	K1C15_HUMAN;CON__P19012;CON__Q61782;CON__Q9D312;sp	P08779	K1C16_HUMAN;CON__P08779;sp	Q04695	K1C17_HUMAN;CON__Q04695	sp	P02533	K1C14_HUMAN;sp	P08779	K1C16_HUMAN;sp	Q04695	K1C17_HUMAN	sp	P02533	K1C14_HUMAN	MULTI-MSMS	Circ1756	690.372	2	690.368	1378.72	74746.7	3.4957	0.0024133	1.3794	0.00095232	4.8752	0.0033656	690.368	22.266	0.3053	22.266	22.002	22.307	0
TSFTSVSR	8	Unmodified	_TSFTSVSR_			0	0	0	sp	P13647	K2C5_HUMAN;CON__P13647	sp	P13647	K2C5_HUMAN	sp	P13647	K2C5_HUMAN	MULTI-MSMS	Circ1756	442.73	2	442.727	883.44	88432.6	3.2911	0.001457	1.4286	0.00063248	4.7197	0.0020895	442.728	15.232	0.26122	15.232	15.098	15.36	0					77	24	4	0	0	0	7.1086e-08	1
TSQNSELNNMQDLVEDYKK	19	Oxidation (M)	_TSQNSELNNM(ox)QDLVEDYKK_	TSQNSELNNM(1)QDLVEDYKK	TSQNSELNNM(78.08)QDLVEDYKK	0	1	1	sp	P35908	K22E_HUMAN;CON__P35908v2;CON__P35908	sp	P35908	K22E_HUMAN	sp	P35908	K22E_HUMAN	MULTI-MSMS	Circ1756	758.356	3	758.018	2271.03	69019.1	2.9434	0.0022312	-1.0744	-0.00081438	1.8691	0.0014168	758.352	20.714	0.35529	20.714	20.449	20.804	0					173	37	6	0	0	0	7.2974e-07	1
TSQNSELNNMQDLVEDYKK	19	Oxidation (M)	_TSQNSELNNM(ox)QDLVEDYKK_	TSQNSELNNM(1)QDLVEDYKK	TSQNSELNNM(104.61)QDLVEDYKK	0	1	1	sp	P35908	K22E_HUMAN;CON__P35908v2;CON__P35908	sp	P35908	K22E_HUMAN	sp	P35908	K22E_HUMAN	MULTI-MSMS	Circ1756	758.354	3	758.018	2271.03	69019.2	2.8947	0.0021943	0.15429	0.00011695	3.049	0.0023112	758.353	20.926	0.32503	20.926	20.784	21.109	3.5527e-15					178	34	6	0	0	0	1.026e-15	1
TSQNSELNNMQDLVEDYKK	19	Unmodified	_TSQNSELNNMQDLVEDYKK_			0	0	1	sp	P35908	K22E_HUMAN;CON__P35908v2;CON__P35908	sp	P35908	K22E_HUMAN	sp	P35908	K22E_HUMAN	MULTI-MSMS	Circ1756	752.687	3	752.686	2255.04	69401.4	1.0044	0.000756	-0.21347	-0.00016067	0.79093	0.00059532	753.021	39.304	0.56489	39.304	39.008	39.572	0					305	65	6	0	0	0	3.7564e-05	2
TSTILAAAR	9	Unmodified	_TSTILAAAR_			0	0	0	sp	P35249	RFC4_HUMAN	sp	P35249	RFC4_HUMAN	sp	P35249	RFC4_HUMAN	MULTI-MSMS	Circ1756	452.267	2	452.267	902.519	89220.3	2.3751	0.0010742	-0.87302	-0.00039484	1.5021	0.00067935	452.266	20.173	0.39948	20.173	19.946	20.345	-3.5527e-15					119	41	4	0	0	0	0.0006119	1
TTAENEFVMLK	11	Oxidation (M)	_TTAENEFVM(ox)LK_	TTAENEFVM(1)LK	TTAENEFVM(117.89)LK	0	1	0	sp	P13647	K2C5_HUMAN;CON__P13647	sp	P13647	K2C5_HUMAN	sp	P13647	K2C5_HUMAN	MULTI-MSMS	Circ1756	649.819	2	649.818	1297.62	74848.3	0.72891	0.00047366	-0.2344	-0.00015232	0.49451	0.00032134	649.818	30.602	0.43757	30.602	30.372	30.81	0					182	50	5	0	0	0	0.00044168	1
TTAENEFVMLK	11	Unmodified	_TTAENEFVMLK_			0	0	0	sp	P13647	K2C5_HUMAN;CON__P13647	sp	P13647	K2C5_HUMAN	sp	P13647	K2C5_HUMAN	MULTI-MSMS	Circ1756	641.822	2	641.821	1281.63	77073.1	1.2193	0.00078254	-0.1873	-0.00012021	1.032	0.00066233	641.821	38.11	0.36803	38.11	37.907	38.275	0					119	44	4	0	0	0	0.010949	1
TTAENEFVMLKK	12	Oxidation (M)	_TTAENEFVM(ox)LKK_	TTAENEFVM(1)LKK	TTAENEFVM(77.59)LKK	0	1	1	sp	P13647	K2C5_HUMAN;CON__P13647	sp	P13647	K2C5_HUMAN	sp	P13647	K2C5_HUMAN	MULTI-MSMS	Circ1756	476.247	3	476.246	1425.72	87981.3	1.992	0.0009487	1.7625	0.00083937	3.7545	0.0017881	476.247	21.025	0.47434	21.025	20.766	21.241	0					179	50	5	0	0	0	6.9767e-05	1
TTAENEFVMLKK	12	Unmodified	_TTAENEFVMLKK_			0	0	1	sp	P13647	K2C5_HUMAN;CON__P13647	sp	P13647	K2C5_HUMAN	sp	P13647	K2C5_HUMAN	MULTI-MSMS	Circ1756	470.915	3	470.915	1409.72	86688.3	0.73979	0.00034838	-0.67708	-0.00031885	0.062712	2.9532e-05	470.914	26.696	0.3694	26.696	26.48	26.85	0					101	41	3	0	0	0	0.0037708	1
TTAENEFVMLKK	12	Unmodified	_TTAENEFVMLKK_			0	0	1	sp	P13647	K2C5_HUMAN;CON__P13647	sp	P13647	K2C5_HUMAN	sp	P13647	K2C5_HUMAN	MULTI-SECPEP	Circ1756	706.436	2	705.869	1409.72	72866.7	1.456	0.0010277	-0.99274	-0.00070074	0.46324	0.00032699	705.868	26.701	0.27794	26.701	26.537	26.815	0					76	30	3	0	0	0	0.00080852	1
TTALIFSSGK	10	Unmodified	_TTALIFSSGK_			0	0	0	sp	P20226	TBP_HUMAN;sp	Q6SJ96	TBPL2_HUMAN	sp	P20226	TBP_HUMAN	sp	P20226	TBP_HUMAN	MULTI-MSMS	Circ1756	512.787	2	512.787	1023.56	87043.4	0.99373	0.00050957	-0.78746	-0.0004038	0.20627	0.00010577	512.787	31.878	0.28913	31.878	31.69	31.979	0					44	34	2	0	0	0
TTNFAGILSQGLR	13	Unmodified	_TTNFAGILSQGLR_			0	0	0	sp	P09874	PARP1_HUMAN	sp	P09874	PARP1_HUMAN	sp	P09874	PARP1_HUMAN	MULTI-MSMS	Circ1756	689.378	2	689.378	1376.74	73961.4	1.2536	0.0008642	-0.23717	-0.0001635	1.0164	0.0007007	689.378	54.184	0.38688	54.184	53.952	54.339	0					116	43	3	0	0	0	0.0012866	1
TTPPVLDSDGSFFLYSK	17	Unmodified	_TTPPVLDSDGSFFLYSK_			0	0	0	sp	P01857	IGHG1_HUMAN;sp	P0DOX5	IGG1_HUMAN	sp	P01857	IGHG1_HUMAN	sp	P01857	IGHG1_HUMAN	MULTI-MSMS	Circ1756	937.466	2	937.465	1872.91	63123.8	1.8924	0.0017741	-0.20791	-0.00019491	1.6845	0.0015792	937.464	59.315	0.37978	59.315	59.085	59.464	0					139	40	4	0	0	0
TTPSVVAFTADGER	14	Unmodified	_TTPSVVAFTADGER_			0	0	0	sp	P38646	GRP75_HUMAN	sp	P38646	GRP75_HUMAN	sp	P38646	GRP75_HUMAN	MULTI-MSMS	Circ1756	725.863	2	725.862	1449.71	74006.7	1.5519	0.0011265	-0.46346	-0.00033641	1.0884	0.00079005	725.862	33.719	0.26867	33.719	33.556	33.825	0					55	32	2	0	0	0	0.00066177	1
TTPTPSTNSVLSTSTNR	17	Unmodified	_TTPTPSTNSVLSTSTNR_			0	0	0	sp	Q7KZI7	MARK2_HUMAN	sp	Q7KZI7	MARK2_HUMAN	sp	Q7KZI7	MARK2_HUMAN	MULTI-MSMS	Circ1756	882.444	2	882.442	1762.87	66212.3	3.0032	0.0026501	-0.8005	-0.0007064	2.2027	0.0019438	882.441	21.23	0.2665	21.23	21.099	21.366	-3.5527e-15					66	27	3	0	0	0	0.0020181	1
TTPVPTVR	8	Unmodified	_TTPVPTVR_			0	0	0		REV__sp	Q6PKG0	LARP1_HUMAN	REV__sp	Q6PKG0	LARP1_HUMAN	MULTI-MSMS	Circ1756	435.756	2	435.756	869.497	91153.8	1.1456	0.0004992	-0.32108	-0.00013991	0.82451	0.00035929	435.756	42.227	0.79165	42.227	41.796	42.588	0					323	93	5	0	0	0	0.0096441	1	12510	74.439
TVAQSQQLETNSQR	14	Unmodified	_TVAQSQQLETNSQR_			0	0	0	sp	P40938	RFC3_HUMAN	sp	P40938	RFC3_HUMAN	sp	P40938	RFC3_HUMAN	MULTI-MSMS	Circ1756	795.4	2	795.398	1588.78	67157.3	3.8412	0.0030553	-0.35286	-0.00028066	3.4883	0.0027746	795.397	13.491	0.20483	13.491	13.365	13.57	0					74	20	5	0	0	0	0.0013059	1
TVQIAAVVDVIR	12	Unmodified	_TVQIAAVVDVIR_			0	0	0	sp	P12273	PIP_HUMAN	sp	P12273	PIP_HUMAN	sp	P12273	PIP_HUMAN	MULTI-MSMS	Circ1756	642.389	2	642.388	1282.76	76525.7	1.0705	0.00068768	0.51557	0.00033119	1.5861	0.0010189	642.388	57.01	0.33797	57.01	56.836	57.174	0					98	35	4	0	0	0	8.7768e-07	1
TVSPPIR	7	Unmodified	_TVSPPIR_			0	0	0	sp	Q9UHB6	LIMA1_HUMAN	sp	Q9UHB6	LIMA1_HUMAN	sp	Q9UHB6	LIMA1_HUMAN	MULTI-SECPEP	Circ1756	385.574	2	385.232	768.449	100781	4.9177	0.0018945	1.291	0.00049732	6.2087	0.0023918	385.232	16.234	0.2399	16.234	16.117	16.357	3.5527e-15					27	22	2	0	0	0	0.02197	1
TVVYGITTGFGK	12	Unmodified	_TVVYGITTGFGK_			0	0	0	sp	P42357	HUTH_HUMAN	sp	P42357	HUTH_HUMAN	sp	P42357	HUTH_HUMAN	MULTI-MSMS	Circ1756	621.841	2	621.84	1241.67	78391.5	0.6214	0.00038641	-0.26908	-0.00016732	0.35233	0.00021909	621.84	39.757	0.27079	39.757	39.655	39.926	0					39	31	2	0	0	0	0.0032099	1
TYETTLEK	8	Unmodified	_TYETTLEK_			0	0	0	sp	P02768	ALBU_HUMAN;CON__P02768-1	sp	P02768	ALBU_HUMAN	sp	P02768	ALBU_HUMAN	MULTI-MSMS	Circ1756	492.749	2	492.748	983.481	87189.7	3.7427	0.0018442	-0.017016	-8.3845e-06	3.7257	0.0018358	492.748	15.058	0.2183	15.058	14.928	15.146	0					66	21	4	0	0	0	0.0045637	2
TYNASITLQQQLK	13	Unmodified	_TYNASITLQQQLK_			0	0	0	sp	P11387	TOP1_HUMAN	sp	P11387	TOP1_HUMAN	sp	P11387	TOP1_HUMAN	MULTI-MSMS	Circ1756	754.411	2	754.409	1506.8	70973.1	1.3767	0.0010386	-0.51492	-0.00038846	0.86182	0.00065016	754.409	31.833	0.27992	31.833	31.7	31.979	0					84	33	3	0	0	0	0.00030401	1
VALVGPNGAGK	11	Unmodified	_VALVGPNGAGK_			0	0	0	sp	Q9UG63	ABCF2_HUMAN	sp	Q9UG63	ABCF2_HUMAN	sp	Q9UG63	ABCF2_HUMAN	MULTI-MSMS	Circ1756	491.789	2	491.788	981.561	87181.1	2.2967	0.0011295	0.21712	0.00010678	2.5139	0.0012363	491.788	18.123	0.21389	18.123	18.028	18.242	0					48	23	3	0	0	0	0.01912	1
VAPEEHPVLLTEAPLNPK	18	Unmodified	_VAPEEHPVLLTEAPLNPK_			0	0	0	sp	P63261	ACTG_HUMAN;sp	P60709	ACTB_HUMAN	sp	P63261	ACTG_HUMAN	sp	P63261	ACTG_HUMAN	MULTI-MSMS	Circ1756	652.361	3	652.026	1953.06	75169.2	1.2165	0.00079322	0.095849	6.2496e-05	1.3124	0.00085572	652.361	38.458	0.52029	38.458	38.163	38.684	0					241	61	5	0	0	0
VATVSLPR	8	Unmodified	_VATVSLPR_			0	0	0	CON__P00761	CON__P00761	CON__P00761	MULTI-MSMS	Circ1756	421.759	2	421.758	841.502	93405.7	2.9367	0.0012386	-0.69215	-0.00029192	2.2446	0.00094668	421.758	13.35	0.33039	13.35	13.213	13.543	0					71	33	3	0	0	0	0.016364	1	2975	68.915	42.806	1	642760
VATVSLPR	8	Unmodified	_VATVSLPR_			0	0	0	CON__P00761	CON__P00761	CON__P00761	MULTI-MSMS	Circ1756	421.761	2	421.758	841.502	94156.1	4.655	0.0019633	1.0151	0.00042814	5.6701	0.0023914	421.759	16.241	0.65012	16.241	16.032	16.682	0					157	65	4	0	0	0	0.0026868	1	4598	87.323	36.357	1	3193300
VATVSLPR	8	Unmodified	_VATVSLPR_			0	0	0	CON__P00761	CON__P00761	CON__P00761	MULTI-MSMS	Circ1756	421.758	2	421.758	841.502	94345.9	0.17327	7.3079e-05	-0.26472	-0.00011165	-0.091445	-3.8568e-05	421.758	31.075	1.1975	31.075	30.299	31.497	0					384	143	4	0	0	0	3.2531e-08	4	9496	164.89	97.548	1	5775800
VATVSLPR	8	Unmodified	_VATVSLPR_			0	0	0	CON__P00761	CON__P00761	CON__P00761	MULTI-MSMS	Circ1756	421.758	2	421.758	841.502	93431.7	0.61213	0.00025817	0.41737	0.00017603	1.0295	0.0004342	421.758	31.799	1.4825	31.799	31.443	32.926	3.5527e-15					389	179	3	0	0	0	1.059e-05	4	9839	153.15	86.114	1	2263000
VATVSLPR	8	Unmodified	_VATVSLPR_			0	0	0	CON__P00761	CON__P00761	CON__P00761	MULTI-MSMS	Circ1756	421.758	2	421.758	841.502	94433.5	0.50745	0.00021402	0.25	0.00010544	0.75745	0.00031946	421.758	50.4	2.5095	50.4	48.959	51.468	0					582	295	4	0	0	0	0.003025	8	15183	132.09	70.097	1	3104800
VATVSLPR	8	Unmodified	_VATVSLPR_			0	0	0	CON__P00761	CON__P00761	CON__P00761	MULTI-MSMS	Circ1756	421.758	2	421.758	841.502	94433.6	0.39118	0.00016499	0.68693	0.00028972	1.0781	0.0004547	421.758	51.834	1.9559	51.834	51.396	53.352	0					329	225	2	0	0	0	0.0026711	5	15776	86.472	45.17	1	756690
VATVSLPR	8	Unmodified	_VATVSLPR_			0	0	0	CON__P00761	CON__P00761	CON__P00761	MULTI-MSMS	Circ1756	421.758	2	421.758	841.502	94433.5	0.30132	0.00012709	0.13838	5.8363e-05	0.4397	0.00018545	421.758	53.945	0.96763	53.945	53.352	54.32	0					153	114	2	0	0	0	0.0031145	3	15945	102.71	52.689	1	572640
VATVSLPR	8	Unmodified	_VATVSLPR_			0	0	0	CON__P00761	CON__P00761	CON__P00761	MULTI-MSMS	Circ1756	421.758	2	421.758	841.502	94433.6	0.24758	0.00010442	0.59136	0.00024941	0.83894	0.00035383	421.759	54.517	1.1441	54.517	54.221	55.365	0					217	125	2	0	0	0	0.0027881	3	16232	94.662	48.048	1	695710
VATVSLPR	8	Unmodified	_VATVSLPR_			0	0	0	CON__P00761	CON__P00761	CON__P00761	MULTI-MSMS	Circ1756	421.759	2	421.758	841.502	95435.7	0.17745	7.484e-05	0.69415	0.00029277	0.8716	0.00036761	421.759	56.169	0.55322	56.169	55.79	56.343	-7.1054e-15					94	58	3	0	0	0	0.0031145	2	16808	102.71	50.03	1	653620
VATVSLPR	8	Unmodified	_VATVSLPR_			0	0	0	CON__P00761	CON__P00761	CON__P00761	MULTI-MSMS	Circ1756	421.759	2	421.758	841.502	95457.1	0.39789	0.00016781	0.20655	8.7113e-05	0.60444	0.00025493	421.758	57.342	1.4371	57.342	56.343	57.78	0					243	153	3	0	0	0	0.0027881	5	17054	102.71	51.748	1	641350
VATVSLPR	8	Unmodified	_VATVSLPR_			0	0	0	CON__P00761	CON__P00761	CON__P00761	MULTI-MSMS	Circ1756	421.759	2	421.758	841.502	94433.5	0.75896	0.0003201	0.078651	3.3172e-05	0.83761	0.00035327	421.758	58.471	2.5042	58.471	57.762	60.266	0					376	265	2	0	0	0	0.0026711	6	17539	86.472	45.768	1	546030
VATVSLPR	8	Unmodified	_VATVSLPR_			0	0	0	CON__P00761	CON__P00761	CON__P00761	MULTI-MSMS	Circ1756	421.759	2	421.758	841.502	94433.5	1.3698	0.00057772	-0.53966	-0.00022761	0.83014	0.00035012	421.758	61.446	1.1852	61.446	60.887	62.073	0					153	130	2	0	0	0	0.010121	4	18521	73.616	37.431	1	502360
VATVSLPR	8	Unmodified	_VATVSLPR_			0	0	0	CON__P00761	CON__P00761	CON__P00761	MULTI-MSMS	Circ1756	421.76	2	421.758	841.502	95296.9	3.1305	0.0013203	0.99246	0.00041858	4.123	0.0017389	421.759	69.323	0.66797	69.323	68.89	69.557	0					103	72	2	0	0	0	0.027933	1	22053	60.76	32.653	1	354890
VATVSLPR	8	Unmodified	_VATVSLPR_			0	0	0	CON__P00761	CON__P00761	CON__P00761	MULTI-MSMS	Circ1756	421.76	2	421.758	841.502	95296.8	3.2488	0.0013702	-0.25978	-0.00010956	2.9891	0.0012607	421.758	69.888	0.24732	69.888	69.68	69.928	0					51	30	2	0	0	0	0.0081265	1	22171	77.058	44.944	1	340170
VATVSLPR	8	Unmodified	_VATVSLPR_			0	0	0	CON__P00761	CON__P00761	CON__P00761	MSMS	Circ1756	421.761	2	421.758	841.502	NaN	NaN	NaN	NaN	NaN	NaN	NaN	NaN	16.821	1	16.821	16.321	17.321	0								0	0	0	1.7871e-06	1	4926	91.626	45.256	1
VATVSLPR	8	Unmodified	_VATVSLPR_			0	0	0	CON__P00761	CON__P00761	CON__P00761	MSMS	Circ1756	421.758	2	421.758	841.502	NaN	NaN	NaN	NaN	NaN	NaN	NaN	NaN	32.9	1	32.9	32.4	33.4	0								0	0	0	0.00014444	1	9986	89.55	48.048	1
VATVSLPR	8	Unmodified	_VATVSLPR_			0	0	0	CON__P00761	CON__P00761	CON__P00761	MSMS	Circ1756	421.76	2	421.758	841.502	NaN	NaN	NaN	NaN	NaN	NaN	NaN	NaN	33.202	1	33.202	32.702	33.702	0								0	0	0	7.386e-36	1	10073	149.4	89.041	1
VATVSLPR	8	Unmodified	_VATVSLPR_			0	0	0	CON__P00761	CON__P00761	CON__P00761	MSMS	Circ1756	421.758	2	421.758	841.502	NaN	NaN	NaN	NaN	NaN	NaN	NaN	NaN	33.511	1	33.511	33.011	34.011	0								0	0	0	3.3663e-11	1	10150	107.32	52.531	1
VATVSLPR	8	Unmodified	_VATVSLPR_			0	0	0	CON__P00761	CON__P00761	CON__P00761	MSMS	Circ1756	421.758	2	421.758	841.502	NaN	NaN	NaN	NaN	NaN	NaN	NaN	NaN	33.824	1	33.824	33.324	34.324	0								0	0	0	2.166e-11	1	10232	111.04	55.432	1
VATVSLPR	8	Unmodified	_VATVSLPR_			0	0	0	CON__P00761	CON__P00761	CON__P00761	MSMS	Circ1756	421.758	2	421.758	841.502	NaN	NaN	NaN	NaN	NaN	NaN	NaN	NaN	34.124	1	34.124	33.624	34.624	0								0	0	0	1.3648e-17	1	10308	117.93	57.576	1
VATVSLPR	8	Unmodified	_VATVSLPR_			0	0	0	CON__P00761	CON__P00761	CON__P00761	MSMS	Circ1756	421.758	2	421.758	841.502	NaN	NaN	NaN	NaN	NaN	NaN	NaN	NaN	34.426	1	34.426	33.926	34.926	0								0	0	0	2.166e-11	1	10383	111.04	56.249	1
VATVSLPR	8	Unmodified	_VATVSLPR_			0	0	0	CON__P00761	CON__P00761	CON__P00761	MSMS	Circ1756	421.758	2	421.758	841.502	NaN	NaN	NaN	NaN	NaN	NaN	NaN	NaN	34.731	1	34.731	34.231	35.231	0								0	0	0	2.2935e-07	1	10469	102.71	50.077	1
VATVSLPR	8	Unmodified	_VATVSLPR_			0	0	0	CON__P00761	CON__P00761	CON__P00761	MSMS	Circ1756	421.758	2	421.758	841.502	NaN	NaN	NaN	NaN	NaN	NaN	NaN	NaN	35.035	1	35.035	34.535	35.535	0								0	0	0	1.3605e-06	1	10548	94.662	34.304	1
VATVSLPR	8	Unmodified	_VATVSLPR_			0	0	0	CON__P00761	CON__P00761	CON__P00761	MSMS	Circ1756	421.758	2	421.758	841.502	NaN	NaN	NaN	NaN	NaN	NaN	NaN	NaN	35.344	1	35.344	34.844	35.844	0								0	0	0	3.8838e-12	1	10620	116.54	61.756	1
VATVSLPR	8	Unmodified	_VATVSLPR_			0	0	0	CON__P00761	CON__P00761	CON__P00761	MSMS	Circ1756	421.758	2	421.758	841.502	NaN	NaN	NaN	NaN	NaN	NaN	NaN	NaN	35.652	1	35.652	35.152	36.152	0								0	0	0	7.386e-36	1	10698	149.4	89.041	1
VATVSLPR	8	Unmodified	_VATVSLPR_			0	0	0	CON__P00761	CON__P00761	CON__P00761	MSMS	Circ1756	421.76	2	421.758	841.502	NaN	NaN	NaN	NaN	NaN	NaN	NaN	NaN	35.96	1	35.96	35.46	36.46	0								0	0	0	5.2197e-48	1	10779	162.51	93.131	1
VATVSLPR	8	Unmodified	_VATVSLPR_			0	0	0	CON__P00761	CON__P00761	CON__P00761	MSMS	Circ1756	421.758	2	421.758	841.502	NaN	NaN	NaN	NaN	NaN	NaN	NaN	NaN	36.262	1	36.262	35.762	36.762	0								0	0	0	3.3663e-11	1	10861	107.32	66.015	1
VATVSLPR	8	Unmodified	_VATVSLPR_			0	0	0	CON__P00761	CON__P00761	CON__P00761	MSMS	Circ1756	421.758	2	421.758	841.502	NaN	NaN	NaN	NaN	NaN	NaN	NaN	NaN	36.572	1	36.572	36.072	37.072	0								0	0	0	0.00014444	1	10942	89.55	42.886	1
VATVSLPR	8	Unmodified	_VATVSLPR_			0	0	0	CON__P00761	CON__P00761	CON__P00761	MSMS	Circ1756	421.759	2	421.758	841.502	NaN	NaN	NaN	NaN	NaN	NaN	NaN	NaN	36.879	1	36.879	36.379	37.379	0								0	0	0	2.2935e-07	1	11036	102.71	47.927	1
VATVSLPR	8	Unmodified	_VATVSLPR_			0	0	0	CON__P00761	CON__P00761	CON__P00761	MSMS	Circ1756	421.758	2	421.758	841.502	NaN	NaN	NaN	NaN	NaN	NaN	NaN	NaN	37.18	1	37.18	36.68	37.68	0								0	0	0	0.0011737	1	11119	79.469	29.444	1
VATVSLPR	8	Unmodified	_VATVSLPR_			0	0	0	CON__P00761	CON__P00761	CON__P00761	MSMS	Circ1756	421.761	2	421.758	841.502	NaN	NaN	NaN	NaN	NaN	NaN	NaN	NaN	37.498	1	37.498	36.998	37.998	0								0	0	0	7.5077e-26	1	11214	134.66	74.305	1
VATVSLPR	8	Unmodified	_VATVSLPR_			0	0	0	CON__P00761	CON__P00761	CON__P00761	MSMS	Circ1756	421.758	2	421.758	841.502	NaN	NaN	NaN	NaN	NaN	NaN	NaN	NaN	37.8	1	37.8	37.3	38.3	0								0	0	0	3.8838e-12	1	11293	116.54	70.66	1
VATVSLPR	8	Unmodified	_VATVSLPR_			0	0	0	CON__P00761	CON__P00761	CON__P00761	MSMS	Circ1756	421.758	2	421.758	841.502	NaN	NaN	NaN	NaN	NaN	NaN	NaN	NaN	38.111	1	38.111	37.611	38.611	0								0	0	0	0.00014444	1	11371	89.55	49.447	1
VATVSLPR	8	Unmodified	_VATVSLPR_			0	0	0	CON__P00761	CON__P00761	CON__P00761	MSMS	Circ1756	421.759	2	421.758	841.502	NaN	NaN	NaN	NaN	NaN	NaN	NaN	NaN	38.42	1	38.42	37.92	38.92	0								0	0	0	2.2935e-07	1	11458	102.71	56.05	1
VATVSLPR	8	Unmodified	_VATVSLPR_			0	0	0	CON__P00761	CON__P00761	CON__P00761	MSMS	Circ1756	421.758	2	421.758	841.502	NaN	NaN	NaN	NaN	NaN	NaN	NaN	NaN	38.727	1	38.727	38.227	39.227	0								0	0	0	4.2926e-11	1	11551	104.45	51.811	1
VATVSLPR	8	Unmodified	_VATVSLPR_			0	0	0	CON__P00761	CON__P00761	CON__P00761	MSMS	Circ1756	421.758	2	421.758	841.502	NaN	NaN	NaN	NaN	NaN	NaN	NaN	NaN	39.033	1	39.033	38.533	39.533	0								0	0	0	4.2926e-11	1	11647	104.45	49.007	1
VATVSLPR	8	Unmodified	_VATVSLPR_			0	0	0	CON__P00761	CON__P00761	CON__P00761	MSMS	Circ1756	421.758	2	421.758	841.502	NaN	NaN	NaN	NaN	NaN	NaN	NaN	NaN	39.334	1	39.334	38.834	39.834	0								0	0	0	2.2935e-07	1	11735	102.71	49.159	1
VATVSLPR	8	Unmodified	_VATVSLPR_			0	0	0	CON__P00761	CON__P00761	CON__P00761	MSMS	Circ1756	421.758	2	421.758	841.502	NaN	NaN	NaN	NaN	NaN	NaN	NaN	NaN	39.642	1	39.642	39.142	40.142	0								0	0	0	1.3648e-17	1	11821	117.93	62.493	1
VATVSLPR	8	Unmodified	_VATVSLPR_			0	0	0	CON__P00761	CON__P00761	CON__P00761	MSMS	Circ1756	421.758	2	421.758	841.502	NaN	NaN	NaN	NaN	NaN	NaN	NaN	NaN	39.945	1	39.945	39.445	40.445	0								0	0	0	1.0847e-17	1	11903	120.65	60.287	1
VATVSLPR	8	Unmodified	_VATVSLPR_			0	0	0	CON__P00761	CON__P00761	CON__P00761	MSMS	Circ1756	421.758	2	421.758	841.502	NaN	NaN	NaN	NaN	NaN	NaN	NaN	NaN	40.248	1	40.248	39.748	40.748	0								0	0	0	9.4599e-26	1	11981	132.09	77.307	1
VATVSLPR	8	Unmodified	_VATVSLPR_			0	0	0	CON__P00761	CON__P00761	CON__P00761	MSMS	Circ1756	421.759	2	421.758	841.502	NaN	NaN	NaN	NaN	NaN	NaN	NaN	NaN	40.555	1	40.555	40.055	41.055	0								0	0	0	1.0847e-17	1	12071	120.65	57.358	1
VATVSLPR	8	Unmodified	_VATVSLPR_			0	0	0	CON__P00761	CON__P00761	CON__P00761	MSMS	Circ1756	421.758	2	421.758	841.502	NaN	NaN	NaN	NaN	NaN	NaN	NaN	NaN	40.858	1	40.858	40.358	41.358	0								0	0	0	0.00084672	1	12163	82.671	34.922	1
VATVSLPR	8	Unmodified	_VATVSLPR_			0	0	0	CON__P00761	CON__P00761	CON__P00761	MSMS	Circ1756	421.758	2	421.758	841.502	NaN	NaN	NaN	NaN	NaN	NaN	NaN	NaN	41.163	1	41.163	40.663	41.663	0								0	0	0	0.00014444	1	12249	89.55	41.807	1
VATVSLPR	8	Unmodified	_VATVSLPR_			0	0	0	CON__P00761	CON__P00761	CON__P00761	MSMS	Circ1756	421.758	2	421.758	841.502	NaN	NaN	NaN	NaN	NaN	NaN	NaN	NaN	41.464	1	41.464	40.964	41.964	0								0	0	0	1.3605e-06	1	12320	94.662	44.638	1
VATVSLPR	8	Unmodified	_VATVSLPR_			0	0	0	CON__P00761	CON__P00761	CON__P00761	MSMS	Circ1756	421.758	2	421.758	841.502	NaN	NaN	NaN	NaN	NaN	NaN	NaN	NaN	41.767	1	41.767	41.267	42.267	0								0	0	0	1.1185e-19	1	12393	131.04	74.527	1
VATVSLPR	8	Unmodified	_VATVSLPR_			0	0	0	CON__P00761	CON__P00761	CON__P00761	MSMS	Circ1756	421.758	2	421.758	841.502	NaN	NaN	NaN	NaN	NaN	NaN	NaN	NaN	42.073	1	42.073	41.573	42.573	0								0	0	0	1.1185e-19	1	12479	131.04	76.25	1
VATVSLPR	8	Unmodified	_VATVSLPR_			0	0	0	CON__P00761	CON__P00761	CON__P00761	MSMS	Circ1756	421.758	2	421.758	841.502	NaN	NaN	NaN	NaN	NaN	NaN	NaN	NaN	42.381	1	42.381	41.881	42.881	0								0	0	0	7.3807e-12	1	12564	115.46	60.672	1
VATVSLPR	8	Unmodified	_VATVSLPR_			0	0	0	CON__P00761	CON__P00761	CON__P00761	MSMS	Circ1756	421.759	2	421.758	841.502	NaN	NaN	NaN	NaN	NaN	NaN	NaN	NaN	42.691	1	42.691	42.191	43.191	0								0	0	0	0.018076	1	12660	69.998	33.813	1
VATVSLPR	8	Unmodified	_VATVSLPR_			0	0	0	CON__P00761	CON__P00761	CON__P00761	MSMS	Circ1756	421.758	2	421.758	841.502	NaN	NaN	NaN	NaN	NaN	NaN	NaN	NaN	42.998	1	42.998	42.498	43.498	0								0	0	0	0.00014444	1	12754	89.55	39.525	1
VATVSLPR	8	Unmodified	_VATVSLPR_			0	0	0	CON__P00761	CON__P00761	CON__P00761	MSMS	Circ1756	421.758	2	421.758	841.502	NaN	NaN	NaN	NaN	NaN	NaN	NaN	NaN	43.309	1	43.309	42.809	43.809	0								0	0	0	0.015101	1	12850	71.342	39.229	1
VATVSLPR	8	Unmodified	_VATVSLPR_			0	0	0	CON__P00761	CON__P00761	CON__P00761	MSMS	Circ1756	421.758	2	421.758	841.502	NaN	NaN	NaN	NaN	NaN	NaN	NaN	NaN	43.611	1	43.611	43.111	44.111	0								0	0	0	2.166e-11	1	12944	111.04	49.475	1
VATVSLPR	8	Unmodified	_VATVSLPR_			0	0	0	CON__P00761	CON__P00761	CON__P00761	MSMS	Circ1756	421.758	2	421.758	841.502	NaN	NaN	NaN	NaN	NaN	NaN	NaN	NaN	43.917	1	43.917	43.417	44.417	0								0	0	0	3.3663e-11	1	13034	107.32	54.681	1
VATVSLPR	8	Unmodified	_VATVSLPR_			0	0	0	CON__P00761	CON__P00761	CON__P00761	MSMS	Circ1756	421.758	2	421.758	841.502	NaN	NaN	NaN	NaN	NaN	NaN	NaN	NaN	44.223	1	44.223	43.723	44.723	0								0	0	0	1.0847e-17	1	13107	120.65	60.287	1
VATVSLPR	8	Unmodified	_VATVSLPR_			0	0	0	CON__P00761	CON__P00761	CON__P00761	MSMS	Circ1756	421.759	2	421.758	841.502	NaN	NaN	NaN	NaN	NaN	NaN	NaN	NaN	44.543	1	44.543	44.043	45.043	0								0	0	0	0.00084672	1	13206	82.671	22.313	1
VATVSLPR	8	Unmodified	_VATVSLPR_			0	0	0	CON__P00761	CON__P00761	CON__P00761	MSMS	Circ1756	421.759	2	421.758	841.502	NaN	NaN	NaN	NaN	NaN	NaN	NaN	NaN	44.849	1	44.849	44.349	45.349	0								0	0	0	1.0847e-17	1	13284	120.65	62.478	1
VATVSLPR	8	Unmodified	_VATVSLPR_			0	0	0	CON__P00761	CON__P00761	CON__P00761	MSMS	Circ1756	421.761	2	421.758	841.502	NaN	NaN	NaN	NaN	NaN	NaN	NaN	NaN	45.158	1	45.158	44.658	45.658	0								0	0	0	0.00014444	1	13369	89.55	34.763	1
VATVSLPR	8	Unmodified	_VATVSLPR_			0	0	0	CON__P00761	CON__P00761	CON__P00761	MSMS	Circ1756	421.76	2	421.758	841.502	NaN	NaN	NaN	NaN	NaN	NaN	NaN	NaN	45.462	1	45.462	44.962	45.962	0								0	0	0	0.0024516	1	13468	77.058	44.944	1
VATVSLPR	8	Unmodified	_VATVSLPR_			0	0	0	CON__P00761	CON__P00761	CON__P00761	MSMS	Circ1756	421.761	2	421.758	841.502	NaN	NaN	NaN	NaN	NaN	NaN	NaN	NaN	45.773	1	45.773	45.273	46.273	0								0	0	0	1.3605e-06	1	13560	94.662	34.304	1
VATVSLPR	8	Unmodified	_VATVSLPR_			0	0	0	CON__P00761	CON__P00761	CON__P00761	MSMS	Circ1756	421.759	2	421.758	841.502	NaN	NaN	NaN	NaN	NaN	NaN	NaN	NaN	46.078	1	46.078	45.578	46.578	0								0	0	0	0.0024516	1	13660	77.058	36.485	1
VATVSLPR	8	Unmodified	_VATVSLPR_			0	0	0	CON__P00761	CON__P00761	CON__P00761	MSMS	Circ1756	421.758	2	421.758	841.502	NaN	NaN	NaN	NaN	NaN	NaN	NaN	NaN	46.385	1	46.385	45.885	46.885	0								0	0	0	3.3663e-11	1	13757	107.32	52.531	1
VATVSLPR	8	Unmodified	_VATVSLPR_			0	0	0	CON__P00761	CON__P00761	CON__P00761	MSMS	Circ1756	421.759	2	421.758	841.502	NaN	NaN	NaN	NaN	NaN	NaN	NaN	NaN	46.686	1	46.686	46.186	47.186	0								0	0	0	1.3605e-06	1	13835	94.662	44.638	1
VATVSLPR	8	Unmodified	_VATVSLPR_			0	0	0	CON__P00761	CON__P00761	CON__P00761	MSMS	Circ1756	421.758	2	421.758	841.502	NaN	NaN	NaN	NaN	NaN	NaN	NaN	NaN	47.002	1	47.002	46.502	47.502	0								0	0	0	0.022542	1	13947	67.981	38.643	1
VATVSLPR	8	Unmodified	_VATVSLPR_			0	0	0	CON__P00761	CON__P00761	CON__P00761	MSMS	Circ1756	421.758	2	421.758	841.502	NaN	NaN	NaN	NaN	NaN	NaN	NaN	NaN	47.31	1	47.31	46.81	47.81	0								0	0	0	8.3288e-07	1	14049	98.418	43.631	1
VATVSLPR	8	Unmodified	_VATVSLPR_			0	0	0	CON__P00761	CON__P00761	CON__P00761	MSMS	Circ1756	421.758	2	421.758	841.502	NaN	NaN	NaN	NaN	NaN	NaN	NaN	NaN	47.617	1	47.617	47.117	48.117	0								0	0	0	0.022542	1	14142	67.981	38.643	1
VATVSLPR	8	Unmodified	_VATVSLPR_			0	0	0	CON__P00761	CON__P00761	CON__P00761	MSMS	Circ1756	421.759	2	421.758	841.502	NaN	NaN	NaN	NaN	NaN	NaN	NaN	NaN	47.929	1	47.929	47.429	48.429	0								0	0	0	0.0024516	1	14232	77.058	35.556	1
VATVSLPR	8	Unmodified	_VATVSLPR_			0	0	0	CON__P00761	CON__P00761	CON__P00761	MSMS	Circ1756	421.758	2	421.758	841.502	NaN	NaN	NaN	NaN	NaN	NaN	NaN	NaN	48.228	1	48.228	47.728	48.728	0								0	0	0	0.0011755	1	14311	79.451	29.426	1
VATVSLPR	8	Unmodified	_VATVSLPR_			0	0	0	CON__P00761	CON__P00761	CON__P00761	MSMS	Circ1756	421.759	2	421.758	841.502	NaN	NaN	NaN	NaN	NaN	NaN	NaN	NaN	60.668	1	60.668	60.168	61.168	0								0	0	0	1.3605e-06	1	18416	94.662	48.292	1
VATVSLPR	8	Unmodified	_VATVSLPR_			0	0	0	CON__P00761	CON__P00761	CON__P00761	MSMS	Circ1756	421.758	2	421.758	841.502	NaN	NaN	NaN	NaN	NaN	NaN	NaN	NaN	65.435	1	65.435	64.935	65.935	0								0	0	0	0.0011737	1	20396	79.469	43.283	1
VATVSLPR	8	Unmodified	_VATVSLPR_			0	0	0	CON__P00761	CON__P00761	CON__P00761	MSMS	Circ1756	421.759	2	421.758	841.502	NaN	NaN	NaN	NaN	NaN	NaN	NaN	NaN	65.747	1	65.747	65.247	66.247	0								0	0	0	0.024641	1	20535	67.032	42.034	1
VATVSLPR	8	Unmodified	_VATVSLPR_			0	0	0	CON__P00761	CON__P00761	CON__P00761	MSMS	Circ1756	421.759	2	421.758	841.502	NaN	NaN	NaN	NaN	NaN	NaN	NaN	NaN	67.401	1	67.401	66.901	67.901	0								0	0	0	0.022542	1	21346	67.981	23.289	1
VATVSLPR	8	Unmodified	_VATVSLPR_			0	0	0	CON__P00761	CON__P00761	CON__P00761	MSMS	Circ1756	421.759	2	421.758	841.502	NaN	NaN	NaN	NaN	NaN	NaN	NaN	NaN	67.702	1	67.702	67.202	68.202	0								0	0	0	0.00014444	1	21467	89.55	50.577	1
VATVSLPR	8	Unmodified	_VATVSLPR_			0	0	0	CON__P00761	CON__P00761	CON__P00761	MSMS	Circ1756	421.76	2	421.758	841.502	NaN	NaN	NaN	NaN	NaN	NaN	NaN	NaN	68.699	1	68.699	68.199	69.199	0								0	0	0	0.0012097	1	21847	79.116	37.614	1
VATVSLPR	8	Unmodified	_VATVSLPR_			0	0	0	CON__P00761	CON__P00761	CON__P00761	MSMS	Circ1756	421.76	2	421.758	841.502	NaN	NaN	NaN	NaN	NaN	NaN	NaN	NaN	70.323	1	70.323	69.823	70.823	0								0	0	0	0.0011737	1	22310	79.469	37.966	1
VATVSLPR	8	Unmodified	_VATVSLPR_			0	0	0	CON__P00761	CON__P00761	CON__P00761	MSMS	Circ1756	421.76	2	421.758	841.502	NaN	NaN	NaN	NaN	NaN	NaN	NaN	NaN	70.661	1	70.661	70.161	71.161	0								0	0	0	0.024641	1	22390	67.032	35.743	1
VATVSLPR	8	Unmodified	_VATVSLPR_			0	0	0	CON__P00761	CON__P00761	CON__P00761	MULTI-SECPEP	Circ1756	421.758	2	421.758	841.502	94433.5	0.2001	8.4392e-05	0.20547	8.6659e-05	0.40557	0.00017105	421.758	55.626	0.61029	55.626	55.292	55.902	-7.1054e-15					112	66	2	0	0	0	0.0011555	1	16458	57.281	32.282	1	521720
VATWFNQPAR	10	Unmodified	_VATWFNQPAR_			0	0	0	sp	P26373	RL13_HUMAN	sp	P26373	RL13_HUMAN	sp	P26373	RL13_HUMAN	MULTI-MSMS	Circ1756	595.813	2	595.309	1188.6	79756	0.96262	0.00057305	2.9627	0.0017637	3.9253	0.0023368	595.311	32.069	0.36796	32.069	31.891	32.259	0					75	41	2	0	0	0	0.011183	1
VAVLGASGGIGQPLSLLLK	19	Unmodified	_VAVLGASGGIGQPLSLLLK_			0	0	0	sp	P40926	MDHM_HUMAN	sp	P40926	MDHM_HUMAN	sp	P40926	MDHM_HUMAN	MULTI-MSMS	Circ1756	897.051	2	897.048	1792.08	68692.9	3.8835	0.0034837	-0.63317	-0.00056798	3.2504	0.0029157	897.048	68.278	0.15673	68.278	68.209	68.365	0					25	15	2	0	0	0	6.0969e-06	2
VAVNGLLR	8	Unmodified	_VAVNGLLR_			0	0	0	sp	Q8IUL8	CILP2_HUMAN	sp	Q8IUL8	CILP2_HUMAN	sp	Q8IUL8	CILP2_HUMAN	MULTI-SECPEP	Circ1756	421.759	2	421.266	840.518	95360	2.1485	0.00090511	-0.91654	-0.00038611	1.232	0.000519	421.266	21.487	0.76938	21.487	21.184	21.953	-3.5527e-15					155	85	3	0	0	0	0.010508	1
VDALMDEINFMK	12	2 Oxidation (M)	_VDALM(ox)DEINFM(ox)K_	VDALM(1)DEINFM(1)K	VDALM(67.56)DEINFM(67.56)K	0	2	0	sp	P13647	K2C5_HUMAN;CON__P13647	sp	P13647	K2C5_HUMAN	sp	P13647	K2C5_HUMAN	MULTI-MSMS	Circ1756	729.338	2	729.336	1456.66	71867.8	1.2167	0.00088738	-0.77479	-0.00056508	0.4419	0.0003223	729.336	37.786	0.34897	37.786	37.58	37.929	0					103	43	3	0	0	0	0.00089426	1
VDELEAALR	9	Unmodified	_VDELEAALR_			0	0	0	sp	Q8N1N4	K2C78_HUMAN;CON__Q8N1N4-2;CON__Q7RTT2	sp	Q8N1N4	K2C78_HUMAN	sp	Q8N1N4	K2C78_HUMAN	MULTI-MSMS	Circ1756	508.275	2	508.275	1014.53	86226.5	0.49421	0.0002512	-0.42526	-0.00021615	0.068955	3.5048e-05	508.274	31.027	0.45113	31.027	30.793	31.244	-3.5527e-15					111	55	3	0	0	0	0.01686	1
VDLHLPR	7	Unmodified	_VDLHLPR_			0	0	0	sp	P29508	SPB3_HUMAN	sp	P29508	SPB3_HUMAN	sp	P29508	SPB3_HUMAN	MULTI-MSMS	Circ1756	425.253	2	425.251	848.487	95724.3	3.3948	0.0014437	0.042137	1.7919e-05	3.437	0.0014616	425.251	24.33	0.3169	24.33	24.19	24.507	0					51	34	3	0	0	0	0.017379	1
VDLLNQEIEFLK	12	Unmodified	_VDLLNQEIEFLK_			0	0	0	sp	P35908	K22E_HUMAN;CON__P35908v2;CON__P35908	sp	P35908	K22E_HUMAN	sp	P35908	K22E_HUMAN	MULTI-MSMS	Circ1756	730.906	2	730.903	1459.79	70335.1	2.5681	0.001877	0.036341	2.6561e-05	2.6044	0.0019036	730.903	63.975	0.40403	63.975	63.763	64.167	-7.1054e-15					152	38	5	0	0	0	2.8508e-14	1
VDPEIQNVK	9	Unmodified	_VDPEIQNVK_			0	0	0	sp	P35908	K22E_HUMAN;CON__P35908v2;CON__P35908;CON__Q3TTY5	sp	P35908	K22E_HUMAN;CON__Q3TTY5	sp	P35908	K22E_HUMAN	MULTI-MSMS	Circ1756	521.287	2	521.282	1040.55	84703.7	5.3836	0.0028064	1.7455	0.00090989	7.1291	0.0037163	521.284	16.261	0.43222	16.261	16.062	16.495	0					129	42	4	0	0	0	0.00031894	2
VEAKPEVQSQPPR	13	Unmodified	_VEAKPEVQSQPPR_			0	0	1	sp	Q9UN86	G3BP2_HUMAN	sp	Q9UN86	G3BP2_HUMAN	sp	Q9UN86	G3BP2_HUMAN	MULTI-MSMS	Circ1756	488.933	3	488.932	1463.77	86452.7	3.1835	0.0015565	-0.85288	-0.000417	2.3306	0.0011395	488.931	12.798	0.17848	12.798	12.711	12.889	0					53	18	4	0	0	0	0.0039934	1
VFDEFKPLVEEPQNLIK	17	Unmodified	_VFDEFKPLVEEPQNLIK_			0	0	1	sp	P02768	ALBU_HUMAN;CON__P02768-1	sp	P02768	ALBU_HUMAN	sp	P02768	ALBU_HUMAN	MULTI-MSMS	Circ1756	682.705	3	682.37	2044.09	73540.5	1.5957	0.0010888	-0.24658	-0.00016826	1.3491	0.00092058	682.704	58.419	0.59619	58.419	58.14	58.736	0					238	60	6	0	0	0	4.5672e-09	1
VFDKDGNGYISAAELR	16	Unmodified	_VFDKDGNGYISAAELR_			0	0	1	sp	P0DP25	CALM3_HUMAN;sp	P0DP24	CALM2_HUMAN;sp	P0DP23	CALM1_HUMAN	sp	P0DP25	CALM3_HUMAN	sp	P0DP25	CALM3_HUMAN	MULTI-MSMS	Circ1756	585.962	3	585.628	1753.86	82232.6	0.76763	0.00044955	-0.52263	-0.00030607	0.24501	0.00014348	585.962	31.26	0.27465	31.26	31.15	31.425	3.5527e-15					61	33	3	0
VFIGNLNTALVK	12	Unmodified	_VFIGNLNTALVK_			0	0	0	sp	Q9UKM9	RALY_HUMAN	sp	Q9UKM9	RALY_HUMAN	sp	Q9UKM9	RALY_HUMAN	MULTI-MSMS	Circ1756	644.885	2	644.885	1287.76	78110.1	1.3065	0.00084254	-0.69991	-0.00045136	0.60659	0.00039118	644.884	49.24	0.26838	49.24	49.107	49.376	0					72	31	3	0	0	0	0.0109	1
VFIGNLNTLVVK	12	Unmodified	_VFIGNLNTLVVK_			0	0	0	sp	P07910	HNRPC_HUMAN;sp	P0DMR1	HNRC4_HUMAN;sp	O60812	HNRC1_HUMAN;sp	B7ZW38	HNRC3_HUMAN;sp	B2RXH8	HNRC2_HUMAN	sp	P07910	HNRPC_HUMAN	sp	P07910	HNRPC_HUMAN	MULTI-MSMS	Circ1756	658.902	2	658.9	1315.79	74662	1.0196	0.00067183	0.073812	4.8635e-05	1.0934	0.00072046	658.9	55.308	0.45476	55.308	55.078	55.533	0
VFSNGADLSGVTEEAPLK	18	Unmodified	_VFSNGADLSGVTEEAPLK_			0	0	0	sp	P01009	A1AT_HUMAN	sp	P01009	A1AT_HUMAN	sp	P01009	A1AT_HUMAN	MULTI-MSMS	Circ1756	917.466	2	917.465	1832.92	65051	1.603	0.0014707	-0.63812	-0.00058545	0.96491	0.00088528	917.966	41.267	0.27394	41.267	41.141	41.415	7.1054e-15					101	33	4	0	0	0	1.4039e-09	1
VGAGAPVYLAAVLEYLTAEILELAGNAAR	29	Unmodified	_VGAGAPVYLAAVLEYLTAEILELAGNAAR_			0	0	0	sp	Q8IUE6	H2A2B_HUMAN;sp	Q99878	H2A1J_HUMAN;sp	Q96KK5	H2A1H_HUMAN;sp	Q9BTM1	H2AJ_HUMAN;sp	Q93077	H2A1C_HUMAN;sp	Q7L7L0	H2A3_HUMAN;sp	P20671	H2A1D_HUMAN;sp	P0C0S8	H2A1_HUMAN;sp	P04908	H2A1B_HUMAN;sp	P16104	H2AX_HUMAN	sp	Q8IUE6	H2A2B_HUMAN;sp	Q99878	H2A1J_HUMAN	sp	Q8IUE6	H2A2B_HUMAN	MULTI-MSMS	Circ1756	729.907	4	729.652	2914.58	66991.2	4.8031	0.0035046	1.8451	0.0013463	6.6482
VGATAAVYSAAILEYLTAEVLELAGNASK	29	Unmodified	_VGATAAVYSAAILEYLTAEVLELAGNASK_			0	0	0	sp	Q71UI9	H2AV_HUMAN;sp	P0C0S5	H2AZ_HUMAN	sp	Q71UI9	H2AV_HUMAN	sp	Q71UI9	H2AV_HUMAN	MULTI-MSMS	Circ1756	966.519	3	965.85	2894.53	60142.8	5.098	0.0049239	-1.365	-0.0013183	3.733	0.0036056	966.183	73.329	0.13878	73.329	73.253	73.392	1.4211e-14					42	12	6	0	0	0
VGENADSQIK	10	Unmodified	_VGENADSQIK_			0	0	0	sp	P07305	H10_HUMAN	sp	P07305	H10_HUMAN	sp	P07305	H10_HUMAN	MULTI-MSMS	Circ1756	530.771	2	530.767	1059.52	83086.1	3.723	0.001976	1.6244	0.00086216	5.3474	0.0028382	530.768	12.601	0.161	12.601	12.509	12.671	0					38	15	3	0	0	0	0.00016678	1
VGISSIDISQSR	12	Unmodified	_VGISSIDISQSR_			0	0	0	sp	Q96HE9	PRR11_HUMAN	sp	Q96HE9	PRR11_HUMAN	sp	Q96HE9	PRR11_HUMAN	MULTI-MSMS	Circ1756	631.341	2	631.341	1260.67	76668.2	1.2059	0.00076133	0.094272	5.9518e-05	1.3002	0.00082084	631.341	31.965	0.37353	31.965	31.741	32.115	3.5527e-15					131	43	4	0	0	0	0.015862	1
VGQTIER	7	Unmodified	_VGQTIER_			0	0	0	sp	P52272	HNRPM_HUMAN	sp	P52272	HNRPM_HUMAN	sp	P52272	HNRPM_HUMAN	MULTI-MSMS	Circ1756	401.726	2	401.725	801.434	96147.3	3.3356	0.00134	2.0485	0.00082293	5.3841	0.0021629	401.725	12.024	0.82674	12.024	11.864	12.691	-1.7764e-15					147	82	3	0	0	0	1.4057e-11	1
VGQTIER	7	Unmodified	_VGQTIER_			0	0	0	sp	P52272	HNRPM_HUMAN	sp	P52272	HNRPM_HUMAN	sp	P52272	HNRPM_HUMAN	MULTI-MSMS	Circ1756	401.725	2	401.725	801.434	95150.5	3.4755	0.0013962	-1.1377	-0.00045704	2.3378	0.00093915	401.724	14.967	0.25945	14.967	14.8	15.059	0					73	24	4	0	0	0	0.0066514	1
VGVNGFGR	8	Unmodified	_VGVNGFGR_			0	0	0	sp	P04406	G3P_HUMAN	sp	P04406	G3P_HUMAN	sp	P04406	G3P_HUMAN	MULTI-MSMS	Circ1756	403.22	2	403.219	804.424	95776.5	2.1421	0.00086375	0.072759	2.9338e-05	2.2149	0.00089309	403.219	18.405	0.31306	18.405	18.253	18.566	0					63	34	2	0	0	0	0.0029389	1
VHLTPEEK	8	Unmodified	_VHLTPEEK_			0	0	0	sp	P68871	HBB_HUMAN;sp	P02042	HBD_HUMAN	sp	P68871	HBB_HUMAN	sp	P68871	HBB_HUMAN	MULTI-MSMS	Circ1756	476.76	2	476.759	951.503	87012.4	2.7468	0.0013095	-0.10073	-4.8023e-05	2.646	0.0012615	476.758	12.832	0.19534	12.832	12.721	12.916	-1.7764e-15					47	20	3	0	0	0
VIAPSSSLPTSLTIHHPR	18	Unmodified	_VIAPSSSLPTSLTIHHPR_			0	0	0	sp	Q02413	DSG1_HUMAN	sp	Q02413	DSG1_HUMAN	sp	Q02413	DSG1_HUMAN	MULTI-MSMS	Circ1756	479.271	4	479.021	1912.05	92222	-0.13198	-6.3221e-05	0.071246	3.4128e-05	-0.060733	-2.9092e-05	479.271	30.556	0.24021	30.556	30.451	30.692	3.5527e-15					69	27	4	0	0	0	0.00010851	1
VIHDNFGIVEGLMTTVHAITATQK	24	Unmodified	_VIHDNFGIVEGLMTTVHAITATQK_			0	0	0	sp	P04406	G3P_HUMAN	sp	P04406	G3P_HUMAN	sp	P04406	G3P_HUMAN	MULTI-MSMS	Circ1756	649.846	4	649.595	2594.35	79496.4	3.505	0.0022768	-1.6183	-0.0010512	1.8867	0.0012256	649.594	67.507	0.15665	67.507	67.401	67.558	0					44	15	4	0	0	0	0.024213	1
VITMFVQR	8	Unmodified	_VITMFVQR_			0	0	0	sp	P13010	XRCC5_HUMAN	sp	P13010	XRCC5_HUMAN	sp	P13010	XRCC5_HUMAN	MULTI-MSMS	Circ1756	497.281	2	497.281	992.548	87673	1.4829	0.00073741	-0.89842	-0.00044676	0.58447	0.00029064	497.281	35.701	0.32512	35.701	35.522	35.847	0					76	39	2	0	0	0	0.013531	1
VKPQLEEK	8	Unmodified	_VKPQLEEK_			0	0	1	sp	P01040	CYTA_HUMAN	sp	P01040	CYTA_HUMAN	sp	P01040	CYTA_HUMAN	MULTI-MSMS	Circ1756	485.784	2	485.782	969.549	85008.3	3.1441	0.0015273	0.34845	0.00016927	3.4925	0.0016966	485.782	11.788	0.20513	11.788	11.681	11.886	0					51	20	3	0	0	0	0.0080748	1
VLDELTLAR	9	Unmodified	_VLDELTLAR_			0	0	0	sp	P02533	K1C14_HUMAN;CON__P02533;CON__Q6IFX2;CON__A2A4G1;sp	P08727	K1C19_HUMAN;CON__P08727;sp	P19012	K1C15_HUMAN;CON__P19012;CON__P19001;sp	P08779	K1C16_HUMAN;CON__P08779;sp	Q04695	K1C17_HUMAN;CON__Q04695	sp	P02533	K1C14_HUMAN;sp	P08779	K1C16_HUMAN;sp	Q04695	K1C17_HUMAN	sp	P02533	K1C14_HUMAN	MULTI-MSMS	Circ1756	515.301	2	515.301	1028.59	85103.2	1.2199	0.00062863	0.69065	0.00035589	1.9106	0.00098452	515.301	37.241	0.7146	37.241	36.948	37.663	0
VLDELTLTK	9	Unmodified	_VLDELTLTK_			0	0	0	sp	P13645	K1C10_HUMAN;CON__P13645	sp	P13645	K1C10_HUMAN	sp	P13645	K1C10_HUMAN	MULTI-MSMS	Circ1756	516.303	2	516.303	1030.59	82922.3	1.4531	0.00075024	1.6884	0.00087172	3.1415	0.001622	516.304	35.172	0.68466	35.172	34.867	35.552	7.1054e-15					340	84	6	0	0	0	0.00032328	2
VLDSGFR	7	Unmodified	_VLDSGFR_			0	0	0	sp	P01833	PIGR_HUMAN	sp	P01833	PIGR_HUMAN	sp	P01833	PIGR_HUMAN	MULTI-MSMS	Circ1756	397.214	2	397.214	792.413	94860.6	2.1884	0.00086928	2.4319	0.000966	4.6204	0.0018353	397.215	18.576	0.33675	18.576	18.381	18.718	0					88	37	3	0	0	0	0.0074006	1
VLFSSNGGVVK	11	Unmodified	_VLFSSNGGVVK_			0	0	0	sp	P26599	PTBP1_HUMAN	sp	P26599	PTBP1_HUMAN	sp	P26599	PTBP1_HUMAN	MULTI-MSMS	Circ1756	554.316	2	553.814	1105.61	81669.2	1.7515	0.00096998	0.36908	0.0002044	2.1205	0.0011744	553.814	28.546	0.37958	28.546	28.339	28.719	0					131	44	4	0	0	0	0.0044658	1
VLGVPIIVQASQAEK	15	Unmodified	_VLGVPIIVQASQAEK_			0	0	0	sp	Q14498	RBM39_HUMAN	sp	Q14498	RBM39_HUMAN	sp	Q14498	RBM39_HUMAN	MULTI-MSMS	Circ1756	776.961	2	776.459	1550.9	69128.5	1.0577	0.00082128	-0.21922	-0.00017021	0.83851	0.00065107	776.459	53.326	0.54549	53.326	53.041	53.586	-7.1054e-15					247	65	5	0	0	0	1.7445e-10	2
VLLQEEGTR	9	Unmodified	_VLLQEEGTR_			0	0	0	sp	P15924	DESP_HUMAN	sp	P15924	DESP_HUMAN	sp	P15924	DESP_HUMAN	MULTI-MSMS	Circ1756	522.791	2	522.788	1043.56	83799.8	2.3363	0.0012214	-0.099846	-5.2198e-05	2.2365	0.0011692	522.788	17.655	0.3818	17.655	17.446	17.828	0					119	42	4	0	0	0	2.718e-06	1
VLPHPNR	7	Unmodified	_VLPHPNR_			0	0	0	sp	P16989	YBOX3_HUMAN	sp	P16989	YBOX3_HUMAN	sp	P16989	YBOX3_HUMAN	MULTI-SECPEP	Circ1756	416.197	2	416.743	831.472	94720.8	3.082	0.0012844	0.5225	0.00021775	3.6045	0.0015021	416.743	11.81	0.32854	11.81	11.616	11.945	0					95	33	4	0	0	0	7.0802e-06	1
VLVLDTDYK	9	Unmodified	_VLVLDTDYK_			0	0	0	CON__P02754	CON__P02754	CON__P02754	MULTI-MSMS	Circ1756	533.297	2	533.295	1064.58	82757.7	1.8178	0.00096941	-1.0336	-0.0005512	0.78419	0.00041821	533.294	33.689	0.37406	33.689	33.524	33.898	7.1054e-15					100	46	3	0	0	0	0.019653	1	10185	58.981	58.981	1	639500
VLYDAEISQIHQSVTDTNVILSMDNSR	27	Unmodified	_VLYDAEISQIHQSVTDTNVILSMDNSR_			0	0	0	sp	P35908	K22E_HUMAN;CON__P35908v2;CON__P35908	sp	P35908	K22E_HUMAN	sp	P35908	K22E_HUMAN	MULTI-MSMS	Circ1756	763.131	4	762.879	3047.49	70656.1	1.3791	0.0010521	-0.34784	-0.00026536	1.0313	0.00078673	763.38	58.105	0.4035	58.105	57.923	58.326	0					126	43	5	0	0	0	0.016639	2
VMEETLSYLLGR	12	Oxidation (M)	_VM(ox)EETLSYLLGR_	VM(1)EETLSYLLGR	VM(43.51)EETLSYLLGR	0	1	0	sp	P05089	ARGI1_HUMAN	sp	P05089	ARGI1_HUMAN	sp	P05089	ARGI1_HUMAN	MULTI-SECPEP	Circ1756	714.643	2	713.866	1425.72	74440.2	0.87352	0.00062358	0.80714	0.00057619	1.6807	0.0011998	713.867	50.565	0.20377	50.565	50.467	50.671	0					35	24	2	0	0	0	0.0028684	1
VPGYGLQVR	9	Unmodified	_VPGYGLQVR_			0	0	0	sp	Q9NXE8	CWC25_HUMAN	sp	Q9NXE8	CWC25_HUMAN	sp	Q9NXE8	CWC25_HUMAN	MSMS	Circ1756	494.784	2	494.782	987.55	NaN	NaN	NaN	NaN	NaN	NaN	NaN	NaN	25.258	1	25.258	24.758	25.758	0								0	0	0	0.0033764	1
VPLSAYER	8	Unmodified	_VPLSAYER_			0	0	0	sp	Q9UQ35	SRRM2_HUMAN	sp	Q9UQ35	SRRM2_HUMAN	sp	Q9UQ35	SRRM2_HUMAN	MULTI-SECPEP	Circ1756	468.159	2	467.753	933.492	87900.5	1.8588	0.00086947	2.0134	0.00094176	3.8722	0.0018112	467.754	18.805	0.26256	18.805	18.659	18.921	0					61	26	3	0	0	0	0.01452	1
VPPPPPIAR	9	Unmodified	_VPPPPPIAR_			0	0	0	sp	P07910	HNRPC_HUMAN	sp	P07910	HNRPC_HUMAN	sp	P07910	HNRPC_HUMAN	MULTI-MSMS	Circ1756	472.29	2	472.29	942.565	89093	1.9969	0.00094312	-0.66097	-0.00031217	1.3359	0.00063096	472.289	21.292	1.3319	21.292	20.887	22.219	0					410	145	5	0	0	0	0.00045971	3
VQALEEANNDLENK	14	Unmodified	_VQALEEANNDLENK_			0	0	0	sp	P35527	K1C9_HUMAN;CON__P35527	sp	P35527	K1C9_HUMAN	sp	P35527	K1C9_HUMAN	MULTI-MSMS	Circ1756	793.89	2	793.886	1585.76	67913.1	2.7473	0.002181	-0.64542	-0.00051239	2.1019	0.0016686	793.886	21.381	0.51663	21.381	21.099	21.616	0					249	54	6	0	0	0	2.9254e-11	1
VQDQDLPNTPHSK	13	Unmodified	_VQDQDLPNTPHSK_			0	0	0	sp	Q08554	DSC1_HUMAN	sp	Q08554	DSC1_HUMAN	sp	Q08554	DSC1_HUMAN	MULTI-MSMS	Circ1756	493.915	3	493.579	1477.72	86485.2	3.4924	0.0017238	-0.63433	-0.00031309	2.8581	0.0014107	493.579	13.339	0.19973	13.339	13.222	13.422	0					63	20	4	0	0	0	0.0002142	1
VQDQDLPNTPHSK	13	Unmodified	_VQDQDLPNTPHSK_			0	0	0	sp	Q08554	DSC1_HUMAN	sp	Q08554	DSC1_HUMAN	sp	Q08554	DSC1_HUMAN	MULTI-MSMS	Circ1756	739.869	2	739.865	1477.72	70178.8	3.6349	0.0026894	-0.034357	-2.542e-05	3.6006	0.0026639	739.865	13.329	0.19836	13.329	13.213	13.411	0					51	20	3	0	0	0	2.3149e-07	1
VQISQLHQEIQR	12	Unmodified	_VQISQLHQEIQR_			0	0	0	sp	Q8N1N4	K2C78_HUMAN;CON__Q8N1N4-2;CON__Q7RTT2	sp	Q8N1N4	K2C78_HUMAN	sp	Q8N1N4	K2C78_HUMAN	MULTI-MSMS	Circ1756	739.909	2	739.907	1477.8	70931.7	3.0141	0.0022301	-1.0776	-0.00079735	1.9364	0.0014328	739.906	20.066	0.29089	20.066	19.872	20.163	0					73	31	3	0	0	0	7.6588e-07	1
VSGIGPSAAR	10	Unmodified	_VSGIGPSAAR_			0	0	0	sp	P06746	DPOLB_HUMAN	sp	P06746	DPOLB_HUMAN	sp	P06746	DPOLB_HUMAN	MULTI-MSMS	Circ1756	457.757	2	457.756	913.498	89107	3.8742	0.0017734	1.6024	0.00073351	5.4766	0.0025069	457.757	14.703	0.32093	14.703	14.479	14.8	0					60	26	3	0	0	0	0.00052832	1
VSLAGACGVGGYGSR	15	Unmodified	_VSLAGACGVGGYGSR_			0	0	0	sp	P13647	K2C5_HUMAN;CON__P13647	sp	P13647	K2C5_HUMAN	sp	P13647	K2C5_HUMAN	MULTI-MSMS	Circ1756	677.333	2	677.333	1352.65	76400.4	1.8096	0.0012257	-1.5657	-0.0010605	0.24391	0.00016521	677.833	33.385	0.17172	33.385	33.297	33.469	0					38	20	3	0	0	0	0.018913	1
VSVELTNSLFK	11	Unmodified	_VSVELTNSLFK_			0	0	0	sp	P14923	PLAK_HUMAN	sp	P14923	PLAK_HUMAN	sp	P14923	PLAK_HUMAN	MULTI-MSMS	Circ1756	618.846	2	618.845	1235.68	78704.8	1.2516	0.00077453	-0.87502	-0.0005415	0.37655	0.00023303	618.845	48.512	0.37966	48.512	48.298	48.678	7.1054e-15					132	45	4	0	0	0	0.00098059	1
VTDSSVSVQLR	11	Unmodified	_VTDSSVSVQLR_			0	0	0	sp	Q6ZVX7	FBX50_HUMAN	sp	Q6ZVX7	FBX50_HUMAN	sp	Q6ZVX7	FBX50_HUMAN	MULTI-MSMS	Circ1756	595.822	2	595.822	1189.63	79818.1	2.5117	0.0014965	-0.97829	-0.00058289	1.5334	0.00091366	595.822	21.545	0.20601	21.545	21.41	21.616	3.5527e-15					28	21	2	0	0	0	0.006145	1
VTMQNLNDR	9	Oxidation (M)	_VTM(ox)QNLNDR_	VTM(1)QNLNDR	VTM(188.98)QNLNDR	0	1	0	sp	P02533	K1C14_HUMAN;CON__P02533;CON__A2A4G1;CON__Q9Z2K1;CON__Q3ZAW8;sp	Q7Z3Y9	K1C26_HUMAN;CON__Q7Z3Y9;sp	P08779	K1C16_HUMAN;CON__P08779;sp	P13645	K1C10_HUMAN;CON__P13645;CON__P02535-1;sp	Q7Z3Y7	K1C28_HUMAN;CON__Q148H6;CON__Q7Z3Y7;sp	Q7Z3Z0	K1C25_HUMAN;CON__Q7Z3Z0;sp	Q7Z3Y8	K1C27_HUMAN;CON__Q7Z3Y8	sp	P02533	K1C14_HUMAN;sp	P08779	K1C16_HUMAN;sp	P13645	K1C10_HUMAN	sp	P13645	K1C10_HUMAN	MULTI-MSMS	Circ1756	553.77	2	553.767	1105.52	75999.4	3.6449	0.0020184	-0.70921	-0.00039274	2.9357	0.0016257	553.767	11.95	0.52212
VTMQNLNDR	9	Oxidation (M)	_VTM(ox)QNLNDR_	VTM(1)QNLNDR	VTM(50.04)QNLNDR	0	1	0	sp	P02533	K1C14_HUMAN;CON__P02533;CON__A2A4G1;CON__Q9Z2K1;CON__Q3ZAW8;sp	Q7Z3Y9	K1C26_HUMAN;CON__Q7Z3Y9;sp	P08779	K1C16_HUMAN;CON__P08779;sp	P13645	K1C10_HUMAN;CON__P13645;CON__P02535-1;sp	Q7Z3Y7	K1C28_HUMAN;CON__Q148H6;CON__Q7Z3Y7;sp	Q7Z3Z0	K1C25_HUMAN;CON__Q7Z3Z0;sp	Q7Z3Y8	K1C27_HUMAN;CON__Q7Z3Y8	sp	P02533	K1C14_HUMAN;sp	P08779	K1C16_HUMAN;sp	P13645	K1C10_HUMAN	sp	P13645	K1C10_HUMAN	MULTI-SECPEP	Circ1756	553.781	2	553.767	1105.52	83073.6	4.1145	0.0022785	0.60353	0.00033422	4.718	0.0026127	553.767	15.783	0.23631
VTMQNLNDR	9	Unmodified	_VTMQNLNDR_			0	0	0	sp	P02533	K1C14_HUMAN;CON__P02533;CON__A2A4G1;CON__Q9Z2K1;CON__Q3ZAW8;sp	Q7Z3Y9	K1C26_HUMAN;CON__Q7Z3Y9;sp	P08779	K1C16_HUMAN;CON__P08779;sp	P13645	K1C10_HUMAN;CON__P13645;CON__P02535-1;sp	Q7Z3Y7	K1C28_HUMAN;CON__Q148H6;CON__Q7Z3Y7;sp	Q7Z3Z0	K1C25_HUMAN;CON__Q7Z3Z0;sp	Q7Z3Y8	K1C27_HUMAN;CON__Q7Z3Y8	sp	P02533	K1C14_HUMAN;sp	P08779	K1C16_HUMAN;sp	P13645	K1C10_HUMAN	sp	P13645	K1C10_HUMAN	MULTI-MSMS	Circ1756	545.77	2	545.769	1089.52	80803.9	4.3812	0.0023911	1.1151	0.00060857	5.4962	0.0029997	545.77	15.758	0.49906
VTNLLMLK	8	Unmodified	_VTNLLMLK_			0	0	0	sp	O95758	PTBP3_HUMAN;sp	P26599	PTBP1_HUMAN	sp	O95758	PTBP3_HUMAN;sp	P26599	PTBP1_HUMAN	sp	P26599	PTBP1_HUMAN	MULTI-MSMS	Circ1756	466.287	2	466.286	930.557	87844	1.1271	0.00052553	-0.049324	-2.2999e-05	1.0777	0.00050254	466.286	42.88	0.41607	42.88	42.685	43.101	0					105	44	3	0
VTNVLITPGK	10	Unmodified	_VTNVLITPGK_			0	0	0	sp	Q96HE9	PRR11_HUMAN	sp	Q96HE9	PRR11_HUMAN	sp	Q96HE9	PRR11_HUMAN	MULTI-MSMS	Circ1756	521.319	2	521.319	1040.62	84085.1	1.4353	0.00074826	-0.53197	-0.00027733	0.90334	0.00047093	521.318	26.912	0.38233	26.912	26.709	27.092	0					127	44	4	0	0	0	0.00025512	1
VTSIQDWVQK	10	Unmodified	_VTSIQDWVQK_			0	0	0	sp	P00738	HPT_HUMAN	sp	P00738	HPT_HUMAN	sp	P00738	HPT_HUMAN	MULTI-MSMS	Circ1756	602.322	2	602.322	1202.63	78933	1.4568	0.00087743	-0.54472	-0.0003281	0.91203	0.00054934	602.322	33.918	0.49263	33.918	33.635	34.128	0					192	60	4	0	0	0	0.00026346	2
VVAGVANALAHK	12	Unmodified	_VVAGVANALAHK_			0	0	0	sp	P68871	HBB_HUMAN;sp	P02042	HBD_HUMAN	sp	P68871	HBB_HUMAN	sp	P68871	HBB_HUMAN	MULTI-MSMS	Circ1756	575.344	2	575.341	1148.67	80382	2.7141	0.0015615	0.54239	0.00031206	3.2565	0.0018736	575.341	19.164	0.41641	19.164	18.9	19.316	0					95	45	3	0	0	0
VVDVSVPR	8	Unmodified	_VVDVSVPR_			0	0	0	sp	Q8IW75	SPA12_HUMAN	sp	Q8IW75	SPA12_HUMAN	sp	Q8IW75	SPA12_HUMAN	MULTI-MSMS	Circ1756	435.756	2	435.756	869.497	91657.9	2.3392	0.0010193	-1.7988	-0.00078382	0.54049	0.00023552	435.755	21.616	0.19307	21.616	21.555	21.748	0					41	22	2	0	0	0	0.02156	1
VVIGMDVAASEFFR	14	Unmodified	_VVIGMDVAASEFFR_			0	0	0	sp	P06733	ENOA_HUMAN	sp	P06733	ENOA_HUMAN	sp	P06733	ENOA_HUMAN	MULTI-MSMS	Circ1756	771.4	2	770.895	1539.78	70053.8	2.8886	0.0022268	-0.97594	-0.00075235	1.9127	0.0014745	770.894	64.938	0.30334	64.938	64.731	65.034	0					66	29	3	0	0	0	9.3327e-05	1
VVIQEMLK	8	Unmodified	_VVIQEMLK_			0	0	0	sp	P40938	RFC3_HUMAN	sp	P40938	RFC3_HUMAN	sp	P40938	RFC3_HUMAN	MULTI-MSMS	Circ1756	480.284	2	480.283	958.552	87937.9	0.9112	0.00043763	-0.4427	-0.00021262	0.46849	0.00022501	480.283	34.925	0.33264	34.925	34.726	35.059	0					73	40	2	0	0	0	0.0026627	1
VVIVDPETNK	10	Unmodified	_VVIVDPETNK_			0	0	0	sp	P15924	DESP_HUMAN	sp	P15924	DESP_HUMAN	sp	P15924	DESP_HUMAN	MSMS	Circ1756	557.311	2	557.311	1112.61	NaN	NaN	NaN	NaN	NaN	NaN	NaN	NaN	21.89	1	21.89	21.39	22.39	0								0	0	0	0.012035	1
WAVIQGQAVR	10	Unmodified	_WAVIQGQAVR_			0	0	0	sp	Q8IVT2	MISP_HUMAN	sp	Q8IVT2	MISP_HUMAN	sp	Q8IVT2	MISP_HUMAN	MULTI-MSMS	Circ1756	564.321	2	564.32	1126.62	83065.9	0.95992	0.0005417	1.1459	0.00064664	2.1058	0.0011883	564.321	29.563	0.34639	29.563	29.387	29.733	0					72	40	3	0	0	0	0.008126	1
WELLQQMNVGTRPINLEPIFQGYIDSLKR	29	Oxidation (M)	_WELLQQM(ox)NVGTRPINLEPIFQGYIDSLKR_	WELLQQM(1)NVGTRPINLEPIFQGYIDSLKR	WELLQQM(44.05)NVGTRPINLEPIFQGYIDSLKR	0	1	2	sp	P35908	K22E_HUMAN;CON__P35908v2;CON__P35908	sp	P35908	K22E_HUMAN	sp	P35908	K22E_HUMAN	MULTI-MSMS	Circ1756	869.965	4	869.461	3473.81	64426.9	3.5284	0.0030678	-0.14736	-0.00012812	3.381	0.0029396	869.711	66.833	0.2285	66.833	66.722	66.95	0					124	21	7	0	0	0	2.3847e-05	1
WELLQQMNVGTRPINLEPIFQGYIDSLKR	29	Unmodified	_WELLQQMNVGTRPINLEPIFQGYIDSLKR_			0	0	2	sp	P35908	K22E_HUMAN;CON__P35908v2;CON__P35908	sp	P35908	K22E_HUMAN	sp	P35908	K22E_HUMAN	MULTI-MSMS	Circ1756	865.714	4	865.462	3457.82	65345.7	3.876	0.0033545	-0.41421	-0.00035849	3.4618	0.002996	865.963	68.412	0.17548	68.412	68.316	68.492	0					62	17	5	0	0	0	0.018676	1
WLQGSQELPR	10	Unmodified	_WLQGSQELPR_			0	0	0	sp	P01876	IGHA1_HUMAN;sp	P01877	IGHA2_HUMAN;sp	P0DOX2	IGA2_HUMAN	sp	P01876	IGHA1_HUMAN	sp	P01876	IGHA1_HUMAN	MULTI-MSMS	Circ1756	607.32	2	607.32	1212.63	79671.6	1.6262	0.00098759	-0.73806	-0.00044824	0.88809	0.00053936	607.319	28.457	0.42994	28.457	28.235	28.665	-3.5527e-15					152	49	5	0
WQSLKDLVK	9	Unmodified	_WQSLKDLVK_			0	0	1	sp	P52272	HNRPM_HUMAN	sp	P52272	HNRPM_HUMAN	sp	P52272	HNRPM_HUMAN	MULTI-MSMS	Circ1756	558.825	2	558.824	1115.63	83231.9	1.2676	0.00070839	0.74817	0.00041809	2.0158	0.0011265	558.825	33.089	0.28925	33.089	32.934	33.224	0					73	34	3	0	0	0	0.0017555	1
WVGDLPNGR	9	Unmodified	_WVGDLPNGR_			0	0	0	sp	Q96DR8	MUCL1_HUMAN	sp	Q96DR8	MUCL1_HUMAN	sp	Q96DR8	MUCL1_HUMAN	MSMS	Circ1756	507.265	2	507.262	1012.51	NaN	NaN	NaN	NaN	NaN	NaN	NaN	NaN	25.2	1	25.2	24.7	25.7	0								0	0	0	0.00028347	1
YAASSYLSLTPEQWK	15	Unmodified	_YAASSYLSLTPEQWK_			0	0	0	sp	P0DOY3	IGLC3_HUMAN;sp	P0DOY2	IGLC2_HUMAN;sp	P0CG04	IGLC1_HUMAN;sp	P0CF74	IGLC6_HUMAN;sp	A0M8Q6	IGLC7_HUMAN;sp	B9A064	IGLL5_HUMAN;sp	P0DOX8	IGL1_HUMAN	sp	P0DOY3	IGLC3_HUMAN	sp	P0DOY3	IGLC3_HUMAN	MULTI-MSMS	Circ1756	872.434	2	872.433	1742.85	65385.8	1.3922	0.0012146	-0.79387	-0.0006926	0.59829	0.00052196	872.432	51.506	0.40445	51.506	51.271	51.675	7.1054e-15
YEELQQTAGR	10	Unmodified	_YEELQQTAGR_			0	0	0	sp	P13647	K2C5_HUMAN;CON__P13647	sp	P13647	K2C5_HUMAN	sp	P13647	K2C5_HUMAN	MULTI-MSMS	Circ1756	597.795	2	597.791	1193.57	77642.5	4.7158	0.0028191	-0.16134	-9.645e-05	4.5545	0.0027226	597.791	14.555	0.28124	14.555	14.38	14.661	1.7764e-15					95	24	5	0	0	0	0.00058495	1
YEELQVTAGR	10	Unmodified	_YEELQVTAGR_			0	0	0	CON__P04259;sp	P48668	K2C6C_HUMAN;sp	P02538	K2C6A_HUMAN;CON__P48668;CON__P02538;sp	O95678	K2C75_HUMAN;CON__O95678	CON__P04259	CON__P04259	MULTI-MSMS	Circ1756	583.299	2	583.296	1164.58	80436.6	2.6476	0.0015443	-0.58017	-0.00033841	2.0674	0.0012059	583.296	20.647	0.39223	20.647	20.458	20.85	0					128	41	4	0	0	0	0.00085619	1
YGQQGSGSGQSPSR	14	Unmodified	_YGQQGSGSGQSPSR_			0	0	0	sp	Q86YZ3	HORN_HUMAN;CON__Q86YZ3	sp	Q86YZ3	HORN_HUMAN	sp	Q86YZ3	HORN_HUMAN	MULTI-MSMS	Circ1756	698.318	2	698.316	1394.62	71102.1	3.4537	0.0024117	0.89818	0.00062721	4.3518	0.003039	698.317	10.704	0.2384	10.704	10.554	10.792	0					40	23	2	0	0	0	3.2038e-22	1
YIELLTR	7	Unmodified	_YIELLTR_			0	0	0	sp	P15924	DESP_HUMAN	sp	P15924	DESP_HUMAN	sp	P15924	DESP_HUMAN	MULTI-MSMS	Circ1756	454.267	2	454.266	906.517	90273.2	0.95125	0.00043212	-0.2505	-0.00011379	0.70075	0.00031833	454.266	36.155	0.45248	36.155	35.929	36.381	0					146	54	4	0	0	0	0.014042	1
YIQAEREK	8	Unmodified	_YIQAEREK_			0	0	1	sp	Q96QC0	PP1RA_HUMAN	sp	Q96QC0	PP1RA_HUMAN	sp	Q96QC0	PP1RA_HUMAN	MULTI-SECPEP	Circ1756	519.27	2	518.775	1035.53	90690.4	2.8268	0.0014664	-0.82669	-0.00042887	2.0001	0.0010376	518.774	25.761	0.28639	25.761	25.672	25.958	-3.5527e-15					46	30	2	0	0	0	2.478e-05	1
YLGINSDGLVVGR	13	Unmodified	_YLGINSDGLVVGR_			0	0	0	sp	Q14331	FRG1_HUMAN	sp	Q14331	FRG1_HUMAN	sp	Q14331	FRG1_HUMAN	MULTI-MSMS	Circ1756	681.876	2	681.872	1361.73	74062.4	2.288	0.0015601	3.0083	0.0020513	5.2963	0.0036114	681.874	45.42	0.20677	45.42	45.319	45.526	-7.1054e-15					34	23	2	0	0	0	0.0033335	1
YLRPPNTSLFVR	12	Unmodified	_YLRPPNTSLFVR_			0	0	1	sp	O75494	SRS10_HUMAN	sp	O75494	SRS10_HUMAN	sp	O75494	SRS10_HUMAN	MULTI-MSMS	Circ1756	488.611	3	488.277	1461.81	87418.4	1.193	0.00058249	1.4318	0.00069912	2.6248	0.0012816	488.278	35.921	0.37527	35.921	35.712	36.088	0					109	45	4	0	0	0	0.00014835	1
YLTWASR	7	Unmodified	_YLTWASR_			0	0	0	sp	P01876	IGHA1_HUMAN;sp	P01877	IGHA2_HUMAN;sp	P0DOX2	IGA2_HUMAN	sp	P01876	IGHA1_HUMAN	sp	P01876	IGHA1_HUMAN	MULTI-SECPEP	Circ1756	448.766	2	448.735	895.455	89136.5	1.0721	0.00048108	1.8025	0.00080884	2.8746	0.0012899	448.736	27.088	0.426	27.088	26.858	27.284	0					115	50	3	0
YPASTVQILGAEK	13	Unmodified	_YPASTVQILGAEK_			0	0	0	sp	O00567	NOP56_HUMAN	sp	O00567	NOP56_HUMAN	sp	O00567	NOP56_HUMAN	MULTI-MSMS	Circ1756	688.875	2	688.875	1375.73	73391.2	1.9877	0.0013693	-0.94047	-0.00064787	1.0472	0.0007214	688.874	34.215	0.46442	34.215	33.948	34.412	0					172	56	4	0	0	0	1.551e-06	1
YQGVNLYVK	9	Unmodified	_YQGVNLYVK_			0	0	0	sp	P11940	PABP1_HUMAN;sp	Q4VXU2	PAP1L_HUMAN	sp	P11940	PABP1_HUMAN	sp	P11940	PABP1_HUMAN	MULTI-MSMS	Circ1756	542.295	2	542.295	1082.58	82405.3	1.9283	0.0010457	-1.2138	-0.00065823	0.71454	0.00038749	542.294	29.013	0.36142	29.013	28.801	29.162	-3.5527e-15					105	40	3	0	0	0
YSLTYIYTGLSK	12	Unmodified	_YSLTYIYTGLSK_			0	0	0	sp	P25311	ZA2G_HUMAN	sp	P25311	ZA2G_HUMAN	sp	P25311	ZA2G_HUMAN	MULTI-MSMS	Circ1756	704.872	2	704.872	1407.73	73846.1	1.1154	0.00078624	0.049388	3.4812e-05	1.1648	0.00082105	704.872	50.351	0.38183	50.351	50.133	50.515	0					108	44	3	0	0	0	0.025695	1
YSQLVVETIR	10	Unmodified	_YSQLVVETIR_			0	0	0	sp	Q92522	H1X_HUMAN	sp	Q92522	H1X_HUMAN	sp	Q92522	H1X_HUMAN	MULTI-MSMS	Circ1756	604.339	2	604.338	1206.66	78621.3	1.4745	0.00089107	-0.40573	-0.0002452	1.0687	0.00064587	604.337	34.138	0.3768	34.138	33.948	34.324	0					151	46	4	0	0	0	0.00016933	1
YSQLVVETIRR	11	Unmodified	_YSQLVVETIRR_			0	0	1	sp	Q92522	H1X_HUMAN	sp	Q92522	H1X_HUMAN	sp	Q92522	H1X_HUMAN	MULTI-MSMS	Circ1756	455.264	3	455.261	1362.76	88924.9	2.9048	0.0013224	1.4595	0.00066446	4.3643	0.0019869	455.262	25.452	0.28878	25.452	25.323	25.612	0					73	30	3	0	0	0	0.0013638	1
YVMGNNPADLLAVDSR	16	Oxidation (M)	_YVM(ox)GNNPADLLAVDSR_	YVM(1)GNNPADLLAVDSR	YVM(136.27)GNNPADLLAVDSR	0	1	0	sp	Q02413	DSG1_HUMAN	sp	Q02413	DSG1_HUMAN	sp	Q02413	DSG1_HUMAN	MULTI-MSMS	Circ1756	875.926	2	875.925	1749.84	64159.2	2.2834	0.0020001	-0.6866	-0.00060141	1.5968	0.0013987	875.925	42.914	0.43386	42.914	42.677	43.11	0					164	46	4	0	0	0	2.4341e-11	2
YYKTIDDLKNQILNLTTDNANILLQIDNAR	30	Unmodified	_YYKTIDDLKNQILNLTTDNANILLQIDNAR_			0	0	2	sp	P13645	K1C10_HUMAN;CON__P13645	sp	P13645	K1C10_HUMAN	sp	P13645	K1C10_HUMAN	MULTI-MSMS	Circ1756	877.973	4	877.468	3505.84	67635.4	3.9062	0.0034276	0.3123	0.00027403	4.2185	0.0037016	877.969	68.476	0.13264	68.476	68.404	68.536	0					13	13	2	0	0	0	0.0034348	1
[truncated: 44 more columns]
